# Supplementary material for: Developing a Novel Two‐Dimensional Culture System to Enrich Human Prostate Luminal Progenitors that Can Function as a Cell of Origin for Prostate Cancer
Source: Stem Cells Transl Med. 2016 Sep 29;6(3):748–60. doi: 10.5966/sctm.2016-0243 (PMC5442765; doi:10.5966/sctm.2016-0243)
Supplement: Supplementary file 2 — Supporting Information [file SCT3-6-0748-s002.xlsm]

## Sheet: Up in W_L
Table S2. Genes upregulated by ≥2 fold and FDR<0.05 in WIT primarily cultured human benign luminal prostate epithelial cells compared to the corresponding basal cells in the RNA-Seq analysis.
Note:
1.exp1: Normalized average read counts across all W_B (WIT cultured basal cells) samples.
2.exp2: Normalized average read counts across all W_L (WIT cultured luminal cells) samples.
3. pval, the uncorrected p-value of the test statistic; padj, the FDR-adjusted p-value of the test statistic
locus	gene	exp1 (W_B)	exp2 (W_L)	log2ratio (L/B)	pvalue	FDR	gene_name	gene_type	Note
chr18:31318089-31357029	ENSG00000134760.5	9.45708	3153.21	8.38121	0	0	DSG1	protein_coding
chr5:138178998-138187715	ENSG00000112984.9	31.1056	4664.96	7.22855	0	0	KIF20A	protein_coding
chr14:55148136-55191678	ENSG00000126787.10	28.725	3657.79	6.99252	0	0	DLGAP5	protein_coding
chr1:211658657-211675630	ENSG00000117650.10	14.3837	1674.74	6.86336	0	0	NEK2	protein_coding
chr1:44739820-44767767	ENSG00000142945.10	29.049	3354.97	6.85166	0	0	KIF2C	protein_coding
chr1:68474152-68497221	ENSG00000024526.14	32.3343	3640.69	6.815	0	0	DEPDC1	protein_coding
chr5:176620210-176630556	ENSG00000074317.8	0.334627	37.1941	6.79638	5.18138e-07	1.44021e-06	SNCB	protein_coding
chr2:233836701-233854566	ENSG00000123485.9	12.5472	1265.98	6.65675	0	0	HJURP	protein_coding
chr20:45812576-45816957	ENSG00000175063.14	33.3679	3139.12	6.55576	0	0	UBE2C	protein_coding
chr20:62732566-62735347	ENSG00000223669.1	0.701069	60.3997	6.42884	1.37907e-27	8.2078e-27	RP11-93B14.4	antisense
chr1:163266576-163336786	ENSG00000143228.10	14.642	1206.5	6.36457	0	0	NUF2	protein_coding
chr17:40388516-40417950	ENSG00000131747.12	254.877	20489.6	6.32895	0	0	TOP2A	protein_coding
chr6:26031650-26032060	ENSG00000274267.1	53.6354	4251.64	6.30869	0	0	HIST1H3B	protein_coding
chr12:100573711-100624919	ENSG00000139354.8	12.8394	1008.86	6.29601	0	0	GAS2L3	protein_coding
chr1:43358955-43363203	ENSG00000117399.11	80.0174	5937.67	6.21344	0	0	CDC20	protein_coding
chr17:6444415-6451469	ENSG00000129195.13	9.47405	655.609	6.11271	2.14772e-266	1.22089e-264	FAM64A	protein_coding
chr2:112736607-112764677	ENSG00000169607.10	23.6944	1628.41	6.10278	0	0	CKAP2L	protein_coding
chr5:163460550-163491945	ENSG00000072571.17	48.825	3283.5	6.07147	0	0	HMMR	protein_coding
chr1:156525405-156572604	ENSG00000183856.8	51.049	3317.76	6.02218	0	0	IQGAP3	protein_coding
chr10:93496632-93529092	ENSG00000138180.13	57.2447	3709.47	6.01793	0	0	CEP55	protein_coding
chr16:46580554-46621626	ENSG00000171241.6	42.276	2581.19	5.93206	0	0	SHCBP1	protein_coding
chr6:80003887-80042527	ENSG00000112742.7	40.3446	2367.67	5.87495	0	0	TTK	protein_coding
chr1:214603195-214664588	ENSG00000117724.10	176.54	10331.6	5.87092	0	0	CENPF	protein_coding
chr17:78214186-78225636	ENSG00000089685.12	66.6382	3593.17	5.75277	0	0	BIRC5	protein_coding
chr12:52674736-52680407	ENSG00000167768.4	1.40428	75.6423	5.7513	5.70654e-38	4.29589e-37	KRT1	protein_coding
chr2:26764289-26794589	ENSG00000115163.12	11.6452	620.597	5.73585	4.11217e-244	2.05331e-242	CENPA	protein_coding
chr4:17810902-17844862	ENSG00000109805.7	62.6157	3154.64	5.65481	0	0	NCAPG	protein_coding
chr4:121816444-121823932	ENSG00000145386.7	75.2526	3765.62	5.645	0	0	CCNA2	protein_coding
chr5:138285580-138338355	ENSG00000158402.16	11.7422	586.062	5.64127	1.29754e-227	5.835e-226	CDC25C	protein_coding
chr8:27809620-27838095	ENSG00000168078.7	38.6715	1918.19	5.63233	0	0	PBK	protein_coding
chr18:2571511-2616635	ENSG00000080986.10	28.5702	1410.6	5.62566	0	0	NDC80	protein_coding
chr7:36389806-36453791	ENSG00000011426.8	261.32	12820.5	5.61649	0	0	ANLN	protein_coding
chrX:72204660-72239047	ENSG00000186871.6	13.3013	646.022	5.60194	9.25307e-105	1.70382e-103	ERCC6L	protein_coding
chr17:8204733-8210582	ENSG00000178999.10	26.0347	1192.53	5.51745	0	0	AURKB	protein_coding
chr6:26269405-26271815	ENSG00000273983.1	45.0592	2052.51	5.50942	0	0	HIST1H3G	protein_coding
chr3:20160593-20186191	ENSG00000129810.12	14.0363	635.031	5.49959	1.8508e-243	9.22075e-242	SGOL1	protein_coding
chr2:10122328-10131418	ENSG00000171848.11	106.875	4781.33	5.48342	0	0	RRM2	protein_coding
chr15:64815632-64825668	ENSG00000140451.10	15.7498	685.053	5.44281	5.94699e-265	3.34631e-263	PIF1	protein_coding
chr22:46296741-46330810	ENSG00000075218.16	17.7342	770.194	5.44061	4.12225e-289	2.61115e-287	GTSE1	protein_coding
chrX:70290090-70420832	ENSG00000090889.11	63.0351	2640.13	5.38831	0	0	KIF4A	protein_coding
chr18:50374995-50394173	ENSG00000154839.7	28.1193	1175.13	5.38512	9.16425e-237	4.37869e-235	SKA1	protein_coding
chr10:60778454-60794852	ENSG00000170312.13	130.815	5354.47	5.35514	0	0	CDK1	protein_coding
chr15:40161026-40221136	ENSG00000156970.10	62.5287	2504.29	5.32374	0	0	BUB1B	protein_coding
chr10:128096659-128126385	ENSG00000148773.10	152.336	5833.46	5.25902	0	0	MKI67	protein_coding
chr2:110637698-110678107	ENSG00000169679.12	80.7572	3047.99	5.23812	0	0	BUB1	protein_coding
chr2:96335787-96373845	ENSG00000121152.7	32.7283	1232.53	5.23494	0	0	NCAPH	protein_coding
chr15:58138196-58185911	ENSG00000103569.7	0.351603	13.1951	5.22991	1.43286e-06	3.86737e-06	AQP9	protein_coding
chr20:44111695-44187578	ENSG00000149596.6	7.68636	285.605	5.21558	4.51401e-113	8.9996e-112	JPH2	protein_coding
chr17:44924709-44947637	ENSG00000186185.11	14.6102	542.094	5.2135	1.35171e-112	2.67327e-111	KIF18B	protein_coding
chr15:41309268-41332621	ENSG00000104147.6	9.01216	331.764	5.20214	5.98976e-141	1.50049e-139	OIP5	protein_coding
chr16:23677656-23690366	ENSG00000166851.12	55.5142	2037.22	5.1976	2.3448e-270	1.36801e-268	PLK1	protein_coding
chr20:62774128-62775412	ENSG00000228705.1	1.35548	49.479	5.18994	9.33452e-25	5.15586e-24	LINC00659	antisense
chr5:33023055-33297910	ENSG00000250697.1	0.334627	11.9991	5.16423	3.23736e-07	9.12321e-07	CTD-2066L21.3	lincRNA
chr12:49323279-49331731	ENSG00000135451.10	27.4161	968.908	5.14326	0	0	TROAP	protein_coding
chr15:90966077-90995629	ENSG00000198901.11	226.574	7942.48	5.13154	0	0	PRC1	protein_coding
chr17:8072636-8087703	ENSG00000179477.7	10.8592	376.165	5.11437	3.18805e-189	1.15678e-187	ALOX12B	protein_coding
chr20:31739271-31801805	ENSG00000088325.13	153.175	5285.47	5.10878	0	0	TPX2	protein_coding
chr5:148202794-148215136	ENSG00000178172.4	33.3296	1138.91	5.0947	0	0	SPINK6	protein_coding
chr2:101991844-102028544	ENSG00000115590.11	1.06965	36.4841	5.09206	9.11674e-14	3.53725e-13	IL1R2	protein_coding
chr9:6215786-6257982	ENSG00000137033.9	167.042	5647.73	5.07939	7.39459e-210	3.04152e-208	IL33	protein_coding
chr8:25458997-25507920	ENSG00000184661.11	55.3196	1845.89	5.06038	0	0	CDCA2	protein_coding
chr19:1752373-1780988	ENSG00000205922.4	2.45695	81.9545	5.05988	2.4016e-32	1.60034e-31	ONECUT3	protein_coding
chr22:19523024-19527545	ENSG00000184113.9	1.0357	34.3858	5.05314	2.67376e-20	1.29257e-19	CLDN5	protein_coding
chr6:33391536-33409924	ENSG00000237649.5	58.8903	1939.02	5.04115	0	0	KIFC1	protein_coding
chr12:2857683-2877040	ENSG00000111206.10	61.178	1901.91	4.9583	0	0	FOXM1	protein_coding
chr19:11131520-11155782	ENSG00000161888.9	49.4931	1531.85	4.9519	0	0	SPC24	protein_coding
chr11:65068044-65083900	ENSG00000146670.7	38.4552	1181.1	4.94082	0	0	CDCA5	protein_coding
chr20:43667019-43716495	ENSG00000101057.13	37.7307	1111.46	4.88057	0	0	MYBL2	protein_coding
chr9:35673856-35681159	ENSG00000107159.10	185.621	5404.8	4.86381	0	0	CA9	protein_coding
chr17:78174075-78187233	ENSG00000167900.9	102.919	2987.39	4.85931	0	0	TK1	protein_coding
chr1:37692418-37709719	ENSG00000134690.8	37.8878	1092.09	4.84921	0	0	CDCA8	protein_coding
chr20:2296001-2341078	ENSG00000125780.11	6.90895	198.075	4.84143	1.58899e-64	1.85704e-63	TGM3	protein_coding
chr15:41332694-41381050	ENSG00000137804.10	158.149	4316.33	4.77045	0	0	NUSAP1	protein_coding
chr4:168755816-168756382	ENSG00000214676.4	0.334627	9.07948	4.76199	0.000255161	0.000576354	RPL9P16	processed_pseudogene
chr17:35918066-35930773	ENSG00000278023.2	2.10534	56.9377	4.75726	5.84387e-22	2.97973e-21	RDM1	protein_coding
chr4:103105806-103198409	ENSG00000138778.9	201.094	5364.52	4.73751	0	0	CENPE	protein_coding
chr1:200551500-200620734	ENSG00000118193.9	134.703	3550.23	4.72006	0	0	KIF14	protein_coding
chr17:33013087-34157294	ENSG00000108684.12	0.366443	9.51227	4.69813	4.66955e-05	0.000112882	ASIC2	protein_coding
chr1:143944179-143964898	ENSG00000263513.3	2.09051	53.9062	4.68853	4.38623e-21	2.1706e-20	FAM72C	protein_coding
chr17:43640388-43661954	ENSG00000005102.10	0.334627	8.4491	4.65817	0.000669993	0.00145297	MEOX1	protein_coding
chr5:69167010-69178245	ENSG00000134057.12	349.194	8759.4	4.64873	0	0	CCNB1	protein_coding
chr5:65486444-65487048	ENSG00000250081.1	0.351603	8.64558	4.61994	9.83077e-05	0.000231	CTD-2116N20.1	lincRNA
chr9:35658875-35675866	ENSG00000137135.15	12.6914	307.49	4.59861	1.30862e-55	1.3444e-54	ARHGEF39	protein_coding
chr2:168834132-168889293	ENSG00000152253.6	9.44224	224.584	4.57198	1.38267e-80	1.98792e-79	SPC25	protein_coding
chr17:28577574-28599279	ENSG00000076382.14	116.402	2765.17	4.57018	0	0	SPAG5	protein_coding
chr15:40594020-40664342	ENSG00000137812.17	166.259	3862.88	4.53818	0	0	CASC5	protein_coding
chr1:153056113-153057537	ENSG00000241794.1	4.57713	104.639	4.51483	3.4222e-53	3.38706e-52	SPRR2A	protein_coding
chr4:1721490-1745176	ENSG00000013810.16	104.893	2369.85	4.49781	0	0	TACC3	protein_coding
chr12:49961870-49965681	ENSG00000161798.6	10.9547	247.139	4.49571	3.12664e-84	4.68362e-83	AQP5	protein_coding
chr17:20512560-20517479	ENSG00000231645.2	0.334627	7.48939	4.48422	5.38389e-05	0.000129515	KRT17P6	transcribed_unprocessed_pseudogene
chr2:200526157-200583782	ENSG00000163535.15	90.2393	2001.27	4.47101	0	0	SGOL2	protein_coding
chr12:15322397-15597393	ENSG00000151490.11	3.1262	69.1011	4.46623	7.76375e-30	4.8829e-29	PTPRO	protein_coding
chr11:28020620-28108308	ENSG00000121621.6	69.7579	1526.05	4.4513	0	0	KIF18A	protein_coding
chr15:59105078-59125045	ENSG00000157456.5	135.707	2948.15	4.44124	0	0	CCNB2	protein_coding
chr9:84275457-84340683	ENSG00000197506.7	11.5327	249.334	4.43427	4.35938e-120	9.29302e-119	SLC28A3	protein_coding
chr19:14119509-14136956	ENSG00000105011.6	32.9271	708.364	4.42714	2.98301e-232	1.38066e-230	ASF1B	protein_coding
chr12:12661061-12696187	ENSG00000183150.5	1.37032	29.1372	4.41028	3.17764e-11	1.10368e-10	GPR19	protein_coding
chr12:65758020-65826974	ENSG00000241749.4	17.1032	360.357	4.39709	7.58407e-138	1.85789e-136	RPSAP52	transcribed_processed_pseudogene
chr10:87020306-87024730	ENSG00000188100.8	0.351603	7.27878	4.37168	0.000314255	0.000704309	FAM25A	protein_coding
chr12:119685790-119877291	ENSG00000122966.11	115.466	2387.91	4.37021	0	0	CIT	protein_coding
chr17:60083566-60091885	ENSG00000261040.4	4.11524	85.0768	4.36972	3.03173e-36	2.18155e-35	WFDC21P	processed_transcript
chr10:69801932-69959148	ENSG00000197467.11	12.6448	258.43	4.35316	4.37023e-38	3.30225e-37	COL13A1	protein_coding
chr8:27774554-27812640	ENSG00000171320.12	24.5186	492.682	4.32871	4.11909e-168	1.28439e-166	ESCO2	protein_coding
chr11:2163929-2171877	ENSG00000180176.12	5.91564	117.916	4.31709	2.96971e-43	2.49861e-42	TH	protein_coding
chr12:65602878-65612997	ENSG00000256268.1	11.467	228.186	4.31465	1.33188e-103	2.42628e-102	RP11-221N13.3	lincRNA
chr22:19479459-19520612	ENSG00000093009.7	39.1228	778.099	4.31387	2.06505e-206	8.30891e-205	CDC45	protein_coding
chr3:108380369-108529322	ENSG00000144821.7	12.4035	244.534	4.30122	6.79279e-87	1.04581e-85	MYH15	protein_coding
chr19:15508493-15552317	ENSG00000171954.10	4.56229	88.9199	4.28468	5.06219e-34	3.48862e-33	CYP4F22	protein_coding
chr1:121168585-121185539	ENSG00000188610.10	9.1564	177.791	4.27926	1.22159e-61	1.37895e-60	FAM72B	protein_coding
chr1:197084128-197146694	ENSG00000066279.14	405.026	7856.83	4.27786	0	0	ASPM	protein_coding
chr1:153093135-153106184	ENSG00000203785.6	0.701069	13.5863	4.27645	5.2463e-10	1.72261e-09	SPRR2E	protein_coding
chr1:145096000-145112696	ENSG00000215784.5	3.14104	60.2864	4.26252	1.58047e-21	7.93457e-21	FAM72D	protein_coding
chr12:52446651-52452126	ENSG00000185479.5	1010	19276	4.25438	0	0	KRT6B	protein_coding
chr2:219299002-219304130	ENSG00000230432.1	0.351603	6.70158	4.25248	0.00353904	0.0070444	AC114803.3	antisense
chr9:137062124-137070588	ENSG00000186193.8	84.4424	1598.62	4.24272	0	0	SAPCD2	protein_coding
chrX:118495898-118686163	ENSG00000147251.13	36.2989	685.707	4.23959	2.91005e-237	1.39645e-235	DOCK11	protein_coding
chr17:50373220-50381483	ENSG00000154920.12	19.681	370.235	4.23357	1.73809e-129	3.99311e-128	EME1	protein_coding
chr11:82901698-82958277	ENSG00000165490.10	26.4754	491.512	4.2145	1.6926e-166	5.22632e-165	DDIAS	protein_coding
chr3:182739669-182740848	ENSG00000260377.1	0.334627	6.18015	4.20702	0.00111982	0.00237164	RP11-646E18.4	lincRNA
chr1:42733093-42740254	ENSG00000164007.8	0.701069	12.9338	4.20545	9.32656e-06	2.38571e-05	CLDN19	protein_coding
chr19:917342-921015	ENSG00000116014.7	1.76858	32.3232	4.19191	3.31701e-07	9.34174e-07	KISS1R	protein_coding
chr17:3723903-3726699	ENSG00000177602.5	19.8226	358.011	4.17479	1.69294e-122	3.68688e-121	GSG2	protein_coding
chr20:58515379-58619888	ENSG00000231290.3	0.701069	12.6614	4.17473	2.57165e-06	6.82306e-06	APCDD1L-AS1	processed_transcript
chr19:35523367-35528351	ENSG00000189001.8	59.8368	1078.62	4.17201	0	0	SBSN	protein_coding
chr13:59665583-60163987	ENSG00000139734.15	98.4278	1767.17	4.16623	0	0	DIAPH3	protein_coding
chr18:59430940-59697380	ENSG00000183287.11	35.1577	628.063	4.159	1.07516e-292	6.9091e-291	CCBE1	protein_coding
chr4:40191053-40243995	ENSG00000168421.10	29.3517	522.674	4.1544	1.20372e-181	4.13102e-180	RHOH	protein_coding
chr1:173039960-173050963	ENSG00000120337.8	2.82339	48.439	4.10067	1.03364e-18	4.76719e-18	TNFSF18	protein_coding
chr7:128241284-128257628	ENSG00000174697.4	23.9214	400.331	4.06482	1.46052e-56	1.51804e-55	LEP	protein_coding
chr6:136231024-136250324	ENSG00000146410.9	10.4843	172.31	4.0387	6.79844e-61	7.59302e-60	MTFR2	protein_coding
chr12:6844793-6851269	ENSG00000111665.9	46.1166	755.258	4.03361	4.73458e-240	2.30694e-238	CDCA3	protein_coding
chr22:32413847-32464484	ENSG00000184459.6	2.43997	39.6902	4.02385	1.04992e-15	4.35975e-15	BPIFC	protein_coding
chr9:97029679-97039643	ENSG00000136943.8	204.224	3280.04	4.00549	0	0	CTSV	protein_coding
chr15:89784889-89814862	ENSG00000166825.11	137.281	2204.64	4.00534	4.95269e-271	2.9125e-269	ANPEP	protein_coding
chr15:69414246-69448427	ENSG00000137807.11	221.744	3542.85	3.99794	0	0	KIF23	protein_coding
chr19:46143106-46161288	ENSG00000204866.6	2.5036	39.8889	3.99391	1.07673e-17	4.79723e-17	IGFL2	protein_coding
chr3:44761717-44853261	ENSG00000163808.14	78.6221	1240.33	3.97965	1.55423e-256	8.28299e-255	KIF15	protein_coding
chr2:229357629-229714558	ENSG00000187957.7	40.5016	635.447	3.97172	1.26538e-104	2.32424e-103	DNER	protein_coding
chr22:37282383-37315345	ENSG00000100055.18	4.62806	71.7348	3.95419	1.30565e-24	7.18094e-24	CYTH4	protein_coding
chr10:92593286-92655395	ENSG00000138160.5	276.133	4274.32	3.95226	3.48584e-226	1.54254e-224	KIF11	protein_coding
chr9:134054290-134058805	ENSG00000235138.1	1.78556	27.3542	3.93732	2.05081e-10	6.85769e-10	RP11-374P20.4	antisense
chr20:62708837-62762771	ENSG00000101188.4	15.8219	240.716	3.92734	3.55335e-74	4.72572e-73	NTSR1	protein_coding
chrX:101219769-101264497	ENSG00000102385.10	1.37032	20.6766	3.91541	7.20182e-09	2.23338e-08	DRP2	protein_coding
chr15:41981582-42051190	ENSG00000188089.11	52.6883	788.071	3.90277	5.17554e-264	2.88296e-262	PLA2G4E	protein_coding
chr12:9398355-9414851	ENSG00000256673.1	0.701069	10.456	3.89864	2.62565e-05	6.47433e-05	RP11-599J14.2	unprocessed_pseudogene
chr5:892643-918120	ENSG00000071539.11	138.762	2030.84	3.8714	2.17431e-290	1.38918e-288	TRIP13	protein_coding
chr1:158132044-158140639	ENSG00000231666.3	0.366443	5.34892	3.86759	0.00147452	0.00308601	RP11-404O13.1	lincRNA
chr7:142749479-142763997	ENSG00000204983.10	0.334627	4.86542	3.86194	0.00261811	0.0053034	PRSS1	protein_coding
chr15:90717327-90816165	ENSG00000197299.8	42.6467	618.121	3.85738	7.54068e-198	2.88236e-196	BLM	protein_coding
chr2:161992241-162074542	ENSG00000197635.7	8.35775	120.737	3.85261	8.42296e-48	7.59711e-47	DPP4	protein_coding
chr5:55851496-55922850	ENSG00000164509.11	7.31149	104.703	3.83999	4.89331e-37	3.59221e-36	IL31RA	protein_coding
chr5:60596912-60700161	ENSG00000035499.10	143.1	2027.9	3.82489	0	0	DEPDC1B	protein_coding
chr16:2968102-2980416	ENSG00000127564.14	48.3911	681.85	3.81664	1.34301e-204	5.33595e-203	PKMYT1	protein_coding
chr9:137293868-137295721	ENSG00000260996.1	3.07741	43.3467	3.81613	2.29248e-15	9.41538e-15	RP13-122B23.8	sense_overlapping
chr7:45080438-45088914	ENSG00000136274.8	10.5097	147.131	3.8073	1.19444e-50	1.13359e-49	NACAD	protein_coding
chr7:13891233-13991425	ENSG00000006468.11	14.7671	206.292	3.80423	2.2073e-97	3.78467e-96	ETV1	protein_coding
chr13:97437268-97437630	ENSG00000276704.1	0.334627	4.66278	3.80056	0.00412913	0.00814438	RP11-128N14.4	sense_intronic
chr5:33523535-33892192	ENSG00000151388.8	0.334627	4.65301	3.79754	0.001371	0.00287832	ADAMTS12	protein_coding
chr10:87027184-87027477	ENSG00000271573.1	0.718046	9.97007	3.79546	3.19246e-05	7.81719e-05	RP11-96C23.12	processed_pseudogene
chr4:127880861-127899195	ENSG00000142731.8	109.534	1516.42	3.79121	7.15609e-249	3.68099e-247	PLK4	protein_coding
chr15:32615490-32639949	ENSG00000198826.8	301.403	4131.61	3.77694	0	0	ARHGAP11A	protein_coding
chr1:153039744-153041931	ENSG00000163216.6	9.80654	133.922	3.77151	3.20239e-77	4.43177e-76	SPRR2D	protein_coding
chr12:52468516-52473785	ENSG00000170465.9	462.965	6317.22	3.77031	0	0	KRT6C	protein_coding
chr7:93885397-93890991	ENSG00000105825.9	148.397	2014.4	3.76282	0	0	TFPI2	protein_coding
chr16:2963944-2968380	ENSG00000131650.11	50.4711	681.829	3.75588	1.89694e-224	8.34427e-223	KREMEN2	protein_coding
chr11:59107185-59127410	ENSG00000189057.8	44.3056	597.417	3.75318	4.94328e-170	1.56337e-168	FAM111B	protein_coding
chr9:127087332-127122883	ENSG00000136859.7	9.73234	131.099	3.75172	1.80389e-52	1.76722e-51	ANGPTL2	protein_coding
chr10:56357228-56361275	ENSG00000122952.14	156.475	2101.99	3.74775	0	0	ZWINT	protein_coding
chr12:4538890-4560048	ENSG00000111247.12	56.1772	749.367	3.73762	1.94293e-226	8.64954e-225	RAD51AP1	protein_coding
chr15:40695160-40732339	ENSG00000051180.14	41.5517	550.926	3.72888	8.07643e-163	2.40341e-161	RAD51	protein_coding
chr16:56191390-56357444	ENSG00000087258.11	14.7523	194.09	3.71772	2.05765e-64	2.39717e-63	GNAO1	protein_coding
chr6:27814354-27814740	ENSG00000276368.1	77.2518	1009.79	3.70835	0	0	HIST1H2AJ	protein_coding
chr13:101452667-101720856	ENSG00000198542.11	6.66977	86.7164	3.7006	7.62702e-28	4.56879e-27	ITGBL1	protein_coding
chr15:69298947-69407780	ENSG00000137819.11	215.11	2760.08	3.68157	0	0	PAQR5	protein_coding
chrX:101100437-101163681	ENSG00000102384.11	84.4635	1067.26	3.65944	1.1494223304163e-312	7.96334158291549e-311	CENPI	protein_coding
chr19:38211043-38229714	ENSG00000011332.17	1.74104	21.861	3.65034	0.00104947	0.00223075	DPF1	protein_coding
chr1:241848180-241889939	ENSG00000174371.14	39.9188	499.269	3.64468	1.62355e-148	4.31068e-147	EXO1	protein_coding
chr10:97850239-97871578	ENSG00000155265.8	21.8203	270.053	3.6295	1.49821e-89	2.35904e-88	GOLGA7B	protein_coding
chr19:46297046-46343433	ENSG00000124440.13	2.50147	29.8632	3.57752	2.93487e-10	9.75358e-10	HIF3A	protein_coding
chr7:44219351-44334577	ENSG00000058404.17	8.69665	102.749	3.56252	1.43276e-30	9.18575e-30	CAMK2B	protein_coding
chr8:41529206-41545046	ENSG00000147536.9	70.6537	825.23	3.54596	3.16608e-235	1.49345e-233	GINS4	protein_coding
chr6:26045411-26045821	ENSG00000278272.1	193.844	2262.99	3.54526	0	0	HIST1H3C	protein_coding
chr19:35487324-35495558	ENSG00000188508.8	5.64892	65.9444	3.5452	1.06967e-23	5.71986e-23	KRTDAP	protein_coding
chr6:27865355-27865747	ENSG00000276903.1	64.1743	743.984	3.5352	5.36458e-230	2.44717e-228	HIST1H2AL	protein_coding
chr22:41938721-41947164	ENSG00000100162.12	25.3235	293.039	3.53254	1.33978e-87	2.07422e-86	CENPM	protein_coding
chr1:148295180-148297556	ENSG00000238107.1	0.351603	4.05809	3.52878	0.00520333	0.0101094	RP11-495P10.5	lincRNA
chr4:120055608-120067074	ENSG00000164109.11	252.263	2890.26	3.51819	0	0	MAD2L1	protein_coding
chr5:94705100-95284575	ENSG00000175471.17	27.3759	312.499	3.51287	2.45002e-148	6.48174e-147	MCTP1	protein_coding
chr1:52372829-52404459	ENSG00000085840.10	72.5198	822.965	3.50438	4.4655e-223	1.95652e-221	ORC1	protein_coding
chr11:102770503-102780628	ENSG00000166670.7	50.4094	571.429	3.50281	5.67702e-249	2.92696e-247	MMP10	protein_coding
chr6:126340174-126348875	ENSG00000203760.6	96.2376	1085.52	3.49564	3.65549e-214	1.5291e-212	CENPW	protein_coding
chr19:9959561-10010471	ENSG00000080573.6	15.0593	169.571	3.49316	7.13488e-67	8.60611e-66	COL5A3	protein_coding
chr1:212035553-212105006	ENSG00000143476.15	63.9399	719.687	3.49258	4.15951e-207	1.68894e-205	DTL	protein_coding
chr11:74247487-74311631	ENSG00000149380.9	2.80855	31.3505	3.48059	3.69849e-13	1.39781e-12	P4HA3	protein_coding
chr3:10026429-10101930	ENSG00000144554.8	238.271	2649.25	3.47491	0	0	FANCD2	protein_coding
chr12:6914327-6923696	ENSG00000111674.6	189.545	2075.14	3.4526	0	0	ENO2	protein_coding
chr11:102789920-102798160	ENSG00000196611.4	147.749	1609.19	3.44512	0	0	MMP1	protein_coding
chr16:2999902-3000389	ENSG00000270097.1	4.56016	49.6633	3.44502	8.40869e-19	3.89187e-18	LA16c-380H5.3	lincRNA
chr1:101236888-101241518	ENSG00000170989.8	5.93475	64.1401	3.43397	1.11066e-21	5.60132e-21	S1PR1	protein_coding
chr2:112978029-112985665	ENSG00000136688.8	9.77473	105.369	3.43025	2.45984e-28	1.49247e-27	IL36G	protein_coding
chr10:13161554-13211104	ENSG00000065328.14	55.4061	588.927	3.40997	5.64176e-162	1.6677e-160	MCM10	protein_coding
chr9:36572862-36677683	ENSG00000165304.5	213.061	2264.02	3.40955	0	0	MELK	protein_coding
chr5:122063195-122078285	ENSG00000113083.10	128.452	1346.29	3.3897	0	0	LOX	protein_coding
chr20:56369390-56392337	ENSG00000087586.15	266.295	2781.86	3.38495	0	0	AURKA	protein_coding
chr5:126776623-126837014	ENSG00000113368.9	228.825	2386.78	3.38275	0	0	LMNB1	protein_coding
chr12:31012503-31015667	ENSG00000256984.1	0.732885	7.51688	3.35848	0.00063993	0.00139063	RP11-551L14.6	lincRNA
chr1:35720218-35769967	ENSG00000092853.11	46.9275	475.369	3.34054	2.16373e-89	3.39249e-88	CLSPN	protein_coding
chr6:27866849-27867529	ENSG00000184357.4	509.719	5125.71	3.32998	0	0	HIST1H1B	protein_coding
chr17:40697991-40703750	ENSG00000167916.4	5.65948	56.4524	3.31829	2.83233e-19	1.33036e-18	KRT24	protein_coding
chr12:49967194-49977139	ENSG00000086159.10	10.5394	104.427	3.30862	1.93502e-30	1.23522e-29	AQP6	protein_coding
chr6:26250195-26250605	ENSG00000277775.1	263.422	2586.73	3.29568	0	0	HIST1H3F	protein_coding
chr14:104139040-104180894	ENSG00000066735.12	29.6779	290.616	3.29165	1.73776e-96	2.95672e-95	KIF26A	protein_coding
chr16:2989054-2993504	ENSG00000262152.4	7.04892	68.956	3.2902	8.32838e-25	4.61139e-24	LINC00514	lincRNA
chr19:4639518-4655568	ENSG00000185361.6	111.865	1091.27	3.28617	1.0026e-306	6.81827e-305	TNFAIP8L1	protein_coding
chr11:90282560-90284172	ENSG00000214391.3	0.68623	6.69362	3.28602	0.00414732	0.00817735	TUBAP2	processed_pseudogene
chr7:158631313-158704829	ENSG00000146918.17	303.443	2958.9	3.28557	0	0	NCAPG2	protein_coding
chr10:47487219-47491693	ENSG00000189090.7	1.40428	13.6891	3.28513	8.42318e-06	2.16186e-05	FAM25BP	protein_coding
chr17:44141906-44162476	ENSG00000125319.12	56.1681	540.605	3.26675	8.66394e-148	2.28666e-146	C17orf53	protein_coding
chr12:40692552-41072418	ENSG00000018236.12	208.053	1991.08	3.25853	0	0	CNTN1	protein_coding
chr16:50712844-50713589	ENSG00000270120.1	2.7746	26.214	3.23999	4.25603e-11	1.46927e-10	RP11-327F22.6	sense_intronic
chr2:113058638-113064748	ENSG00000136695.12	8.32807	78.0361	3.22809	1.93038e-22	9.98053e-22	IL36RN	protein_coding
chr14:101634454-101731108	ENSG00000258404.1	0.703206	6.55289	3.22011	0.00856733	0.0161787	RP11-1029J19.5	lincRNA
chr17:41612543-41615899	ENSG00000186832.6	12631.2	117657	3.21953	0	0	KRT16	protein_coding
chr19:4903080-4962154	ENSG00000276043.2	164.082	1509.37	3.20146	0	0	UHRF1	protein_coding
chr1:68496676-68538627	ENSG00000234264.1	1.0357	9.51047	3.19892	0.00181337	0.00375582	DEPDC1-AS1	antisense
chr14:52004803-52069228	ENSG00000087303.14	8.13341	74.2296	3.19006	1.43797e-36	1.04455e-35	NID2	protein_coding
chr20:3786772-3806121	ENSG00000101224.15	405.333	3684.8	3.18441	0	0	CDC25B	protein_coding
chr3:121431427-121546641	ENSG00000051341.11	171.376	1554.02	3.18077	0	0	POLQ	protein_coding
chr9:34958324-34982544	ENSG00000122733.12	4.13222	37.2234	3.17122	5.06059e-19	2.35998e-18	KIAA1045	protein_coding
chr13:32315474-32400266	ENSG00000139618.12	162.513	1444.67	3.15211	0	0	BRCA2	protein_coding
chr3:108549869-108589452	ENSG00000163507.11	146.417	1299.16	3.14943	1.44035e-218	6.12909e-217	KIAA1524	protein_coding
chr19:48321509-48329439	ENSG00000142227.8	108.493	958.984	3.1439	2.80486e-240	1.37271e-238	EMP3	protein_coding
chr1:25885440-25906466	ENSG00000117632.18	809.563	7122	3.13707	0	0	STMN1	protein_coding
chr20:62429121-62447621	ENSG00000233017.2	0.669253	5.87472	3.1339	0.026858	0.0467013	RP5-908M14.5	antisense
chr7:28995637-29195276	ENSG00000106066.11	8.3917	73.2883	3.12655	1.29403e-16	5.5566e-16	CPVL	protein_coding
chr6:27815044-27815424	ENSG00000273703.1	68.6162	592.166	3.10938	1.24113e-154	3.47863e-153	HIST1H2BM	protein_coding
chr17:40287633-40304657	ENSG00000094804.7	365.082	3135.13	3.10223	2.90627e-240	1.41921e-238	CDC6	protein_coding
chr12:7919230-7936275	ENSG00000059804.13	48.5284	406.754	3.06725	1.93015e-159	5.55011e-158	SLC2A3	protein_coding
chr6:31718648-31721845	ENSG00000204421.2	1.67313	13.9786	3.06259	1.92624e-05	4.80531e-05	LY6G6C	protein_coding
chr19:15049384-15058293	ENSG00000105141.5	16.8385	139.895	3.05451	3.78901e-39	2.92895e-38	CASP14	protein_coding
chr21:29748175-29763680	ENSG00000174680.7	1.40214	11.6325	3.05246	4.27416e-05	0.000103708	GRIK1-AS1	antisense
chr6:27893463-27893843	ENSG00000274641.1	148.81	1234.14	3.05196	1.97017e-233	9.17618e-232	HIST1H2BO	protein_coding
chr9:96385941-96418329	ENSG00000165244.6	47.4148	391.67	3.04623	4.35136e-102	7.83033e-101	ZNF367	protein_coding
chr19:35775515-35788822	ENSG00000004777.16	11.8822	97.6047	3.03815	1.05794e-14	4.24593e-14	ARHGAP33	protein_coding
chr8:142740944-142742411	ENSG00000126233.1	1.75374	14.3618	3.03372	1.55459e-05	3.90585e-05	SLURP1	protein_coding
chr9:33786221-33786828	ENSG00000223394.2	2.71097	22.0133	3.0215	3.88865e-07	1.09115e-06	TRBV29OR9-2	TR_V_pseudogene
chr6:26017085-26017732	ENSG00000124610.4	18.4968	149.521	3.015	2.10273e-26	1.21242e-25	HIST1H1A	protein_coding
chr5:65517766-65563171	ENSG00000123219.10	96.7399	775.198	3.00238	7.07389e-207	2.86183e-205	CENPK	protein_coding
chr10:10784438-10794980	ENSG00000225383.4	3.87393	30.6473	2.98389	7.37242e-14	2.86648e-13	SFTA1P	lincRNA
chr15:75674322-75712848	ENSG00000173546.7	319.234	2522.05	2.98191	0	0	CSPG4	protein_coding
chr1:152514502-152516010	ENSG00000169509.5	8.75814	68.8702	2.97518	2.75404e-30	1.7525e-29	CRCT1	protein_coding
chr6:27890635-27893106	ENSG00000197153.4	88.2315	691.253	2.96985	5.34623e-101	9.53548e-100	HIST1H3J	protein_coding
chr1:23506430-23531220	ENSG00000007968.6	19.1364	149.599	2.96672	1.04945e-36	7.64336e-36	E2F2	protein_coding
chr19:1748056-1748741	ENSG00000267073.1	4.57713	35.714	2.96397	2.73466e-12	9.93403e-12	AC005256.1	lincRNA
chr19:1782075-1812276	ENSG00000130270.14	48.7936	379.669	2.95998	4.16644e-92	6.76703e-91	ATP8B3	protein_coding
chr5:141489121-141512979	ENSG00000240764.3	7.40052	57.4562	2.95676	1.2324e-19	5.84682e-19	PCDHGC5	protein_coding
chr4:173331695-173335125	ENSG00000164104.9	671.468	5077.6	2.91876	0	0	HMGB2	protein_coding
chr15:89243949-89317261	ENSG00000140525.15	579.333	4378.34	2.91792	3.03022e-282	1.87131e-280	FANCI	protein_coding
chr22:31134809-31140607	ENSG00000100078.3	30.2353	227.585	2.9121	3.00076e-53	2.97526e-52	PLA2G3	protein_coding
chr5:53480409-53487134	ENSG00000134363.9	568.492	4261.64	2.9062	0	0	FST	protein_coding
chr10:88761406-88778242	ENSG00000204020.5	1.03783	7.75319	2.90122	0.000731461	0.00158009	LIPN	protein_coding
chr15:89575482-89628023	ENSG00000140534.11	232.595	1736.76	2.90051	0	0	TICRR	protein_coding
chr12:77021247-77065580	ENSG00000165891.13	260.801	1945.51	2.89912	0	0	E2F7	protein_coding
chr1:32251239-32286165	ENSG00000182866.14	1.41912	10.5632	2.89598	0.00105057	0.00223288	LCK	protein_coding
chr14:74614693-74616612	ENSG00000258976.1	1.75374	13.0286	2.89318	0.000277158	0.000624134	CTD-2207P18.2	lincRNA
chr4:269866-270175	ENSG00000251689.1	1.02086	7.58241	2.89288	0.0050857	0.00990078	RP11-478C6.5	processed_pseudogene
chr11:1157953-1201138	ENSG00000215182.8	10.2091	75.4548	2.88576	1.50107e-23	8.00161e-23	MUC5AC	protein_coding
chr11:123135923-123136376	ENSG00000255342.1	1.06965	7.90556	2.88573	0.00399882	0.00790211	RP11-762B21.5	processed_pseudogene
chr20:22581005-22585455	ENSG00000125798.12	7.05319	52.0479	2.88349	2.91175e-26	1.67411e-25	FOXA2	protein_coding
chr6:26021679-26021990	ENSG00000278637.1	72.4355	530.147	2.87163	1.82731e-133	4.34207e-132	HIST1H4A	protein_coding
chr11:122115354-122116215	ENSG00000259571.1	1.05267	7.68518	2.86802	0.00329535	0.00657943	BLID	protein_coding
chr13:106376563-106378217	ENSG00000233532.3	1.69011	12.277	2.86077	0.000679436	0.00147288	LINC00460	lincRNA
chr19:13099033-13102867	ENSG00000104903.4	1.78769	12.9081	2.85211	0.000242926	0.000549894	LYL1	protein_coding
chr2:10141382-10211725	ENSG00000163009.6	3.22165	23.2332	2.85032	3.98622e-07	1.11753e-06	C2orf48	protein_coding
chr9:87011652-87013151	ENSG00000231007.5	4.87994	35.1889	2.85018	1.89107e-09	6.06203e-09	CDC20P1	processed_pseudogene
chr22:17563439-17590994	ENSG00000182902.11	7.44504	53.5016	2.84523	1.36635e-13	5.25903e-13	SLC25A18	protein_coding
chr2:232878686-233013272	ENSG00000066248.12	93.8204	673.49	2.84368	2.18496e-161	6.42449e-160	NGEF	protein_coding
chr16:89737549-89816646	ENSG00000187741.12	126.221	905.689	2.84306	2.02878e-198	7.79514e-197	FANCA	protein_coding
chr12:53268299-53293643	ENSG00000135476.9	144.597	1035.47	2.84018	1.76575e-234	8.25879e-233	ESPL1	protein_coding
chr10:89701610-89774939	ENSG00000138182.12	627.536	4493.61	2.8401	0	0	KIF20B	protein_coding
chr10:47995355-47999791	ENSG00000276430.2	1.41912	10.1488	2.83825	0.000174441	0.000401177	FAM25HP	protein_coding
chr18:39206924-39800318	ENSG00000267374.1	17.7618	126.852	2.8363	4.44893e-36	3.18787e-35	LINC00669	lincRNA
chr20:31819308-31834689	ENSG00000101306.8	1.3873	9.90275	2.83555	0.000921833	0.0019704	MYLK2	protein_coding
chr19:38251237-38256591	ENSG00000167641.8	3.10922	22.1718	2.8341	5.31198e-07	1.47522e-06	PPP1R14A	protein_coding
chr14:95407266-95475836	ENSG00000176438.10	155.762	1109.32	2.83226	0	0	SYNE3	protein_coding
chr16:66908122-66918984	ENSG00000166589.10	5.59372	39.8172	2.83151	1.87613e-14	7.46479e-14	CDH16	protein_coding
chrX:104566315-105767829	ENSG00000189108.10	4.65988	33.0661	2.82699	3.55205e-09	1.12098e-08	IL1RAPL2	protein_coding
chr2:74196704-74198560	ENSG00000279070.1	1.03783	7.36383	2.82688	0.000790253	0.00170162	RP11-287D1.2	TEC
chr1:93752924-93775444	ENSG00000230439.2	280.021	1975.86	2.81887	0	0	RP11-488P3.1	sense_intronic
chr7:142111754-142222324	ENSG00000257743.6	1.05267	7.36383	2.8064	0.000947797	0.00202415	RP11-1220K2.2	protein_coding
chr10:88724544-88752786	ENSG00000204021.3	11.4861	80.3435	2.80629	5.35976e-20	2.56976e-19	LIPK	protein_coding
chr12:8637346-8662073	ENSG00000197614.8	34.0901	238.272	2.80518	8.275e-43	6.8891e-42	MFAP5	protein_coding
chr21:30165564-30166756	ENSG00000156282.4	2.47179	17.2214	2.80057	1.34911e-05	3.4062e-05	CLDN17	protein_coding
chr19:50819148-50823787	ENSG00000167748.8	1.03783	7.22739	2.7999	0.0055887	0.0108107	KLK1	protein_coding
chr11:125625974-125676255	ENSG00000149554.10	378.126	2627.92	2.79698	0	0	CHEK1	protein_coding
chr15:71792638-71818259	ENSG00000278570.2	2.77674	19.2963	2.79686	2.88226e-08	8.62345e-08	NR2E3	protein_coding
chr11:19224063-19241620	ENSG00000129173.10	46.7663	323.021	2.78809	1.60928e-78	2.26669e-77	E2F8	protein_coding
chr1:152985231-152985500	ENSG00000169474.4	170.329	1174.86	2.7861	5.18623e-171	1.65199e-169	SPRR1A	protein_coding
chr16:268727-282084	ENSG00000242173.6	1.72406	11.8884	2.78567	0.000279823	0.000629687	ARHGDIG	protein_coding
chr12:49989162-50025461	ENSG00000161800.10	965.422	6629.92	2.77976	0	0	RACGAP1	protein_coding
chr7:152646504-152676165	ENSG00000196584.2	64.6362	443.841	2.77963	9.69678e-102	1.7393e-100	XRCC2	protein_coding
chr8:94879770-94896678	ENSG00000175305.14	45.6966	313.454	2.77809	8.37214e-76	1.13802e-74	CCNE2	protein_coding
chr10:75450081-75451725	ENSG00000279814.1	1.75374	12.0089	2.77559	0.000326553	0.000730617	RP11-399K21.12	TEC
chr18:63871692-63897143	ENSG00000197632.6	360.976	2453.27	2.76473	0	0	SERPINB2	protein_coding
chr11:15112424-15247208	ENSG00000188487.9	10.5416	71.4384	2.76061	1.33519e-21	6.71379e-21	INSC	protein_coding
chr17:48635923-48647023	ENSG00000272763.1	2.423	16.3112	2.751	1.04418e-05	2.6575e-05	RP11-357H14.17	lincRNA
chr4:154604134-154612849	ENSG00000171557.14	0.68623	4.61139	2.74844	0.00858739	0.0162152	FGG	protein_coding
chr20:60055925-60072953	ENSG00000176659.6	4.94358	33.2192	2.74839	1.96919e-14	7.83083e-14	C20orf197	protein_coding
chrX:129645809-129654937	ENSG00000171388.10	13.8714	93.1598	2.7476	4.70757e-21	2.32546e-20	APLN	protein_coding
chr4:187995771-188005050	ENSG00000179059.7	3.89304	26.121	2.74624	1.29174e-09	4.17095e-09	ZFP42	protein_coding
chr1:46247695-46278473	ENSG00000085999.9	36.6044	245.296	2.74444	1.43669e-54	1.4544e-53	RAD54L	protein_coding
chr19:46163893-46180647	ENSG00000269729.1	3.46083	23.1836	2.74392	1.22846e-06	3.32823e-06	AC006262.4	lincRNA
chr11:65592855-65595996	ENSG00000173338.10	30.195	201.989	2.7419	2.77726e-44	2.37271e-43	KCNK7	protein_coding
chr4:55078477-55125589	ENSG00000128052.8	1.7389	11.6166	2.73994	0.000122802	0.000286221	KDR	protein_coding
chr11:122028355-122101702	ENSG00000255248.4	166.135	1108.54	2.73824	1.21038e-197	4.60275e-196	RP11-166D19.1	sense_overlapping
chr17:30567700-30571748	ENSG00000231870.4	1.75588	11.7121	2.73773	8.87221e-05	0.00020923	KRT17P3	unprocessed_pseudogene
chr10:99651989-99653905	ENSG00000229278.1	3.49478	23.2944	2.73671	4.64894e-07	1.29709e-06	RP11-483F11.7	antisense
chr15:40358235-40371056	ENSG00000140323.4	5.14666	34.2928	2.7362	5.54743e-07	1.5381e-06	DISP2	protein_coding
chr18:54357917-54382035	ENSG00000166845.11	95.3187	632.23	2.72962	9.6189e-175	3.14066e-173	C18orf54	protein_coding
chr2:19992111-20012694	ENSG00000132031.10	10.3024	68.2948	2.7288	1.96192e-20	9.52182e-20	MATN3	protein_coding
chr1:925741-944581	ENSG00000187634.8	5.24425	34.7481	2.72813	3.24659e-10	1.07621e-09	SAMD11	protein_coding
chr20:25407727-25448555	ENSG00000101003.9	158.949	1045.76	2.71791	1.26777e-240	6.21822e-239	GINS1	protein_coding
chr3:186635969-186652631	ENSG00000090512.9	3.42901	22.5116	2.7148	1.02465e-06	2.79278e-06	FETUB	protein_coding
chr13:114346167-114346637	ENSG00000260615.1	1.73677	11.3785	2.71183	5.74194e-05	0.000137799	WI2-1528O10.1	processed_pseudogene
chr16:50697139-50733077	ENSG00000167207.9	119.49	777.45	2.70186	4.63376e-169	1.45717e-167	NOD2	protein_coding
chr1:203026498-203078736	ENSG00000143847.13	157.952	1026.74	2.70052	2.77786e-200	1.08044e-198	PPFIA4	protein_coding
chr1:55039548-55064852	ENSG00000169174.10	1219.58	7917.75	2.69871	0	0	PCSK9	protein_coding
chr8:63015085-63039171	ENSG00000137563.9	350.742	2276.05	2.69805	9.07708e-303	6.06141e-301	GGH	protein_coding
chr19:840960-848175	ENSG00000196415.7	1.43609	9.29626	2.6945	0.000707562	0.0015307	PRTN3	protein_coding
chr3:179794958-180036930	ENSG00000114757.16	1.06751	6.8865	2.68952	0.0133404	0.0244589	PEX5L	protein_coding
chr6:27808199-27808701	ENSG00000196747.4	356.804	2301.15	2.68915	0	0	HIST1H2AI	protein_coding
chr18:34493290-34891844	ENSG00000134769.19	9.16281	59.0408	2.68785	2.05616e-20	9.96832e-20	DTNA	protein_coding
chr19:51077495-51084245	ENSG00000129437.7	0.68623	4.4149	2.68562	0.0165191	0.0298159	KLK14	protein_coding
chr12:102120245-102197520	ENSG00000185480.9	159.546	1026.42	2.68558	6.90293e-224	3.03046e-222	PARPBP	protein_coding
chr12:49127782-49131395	ENSG00000123416.13	5359.36	34417.1	2.68299	0	0	TUBA1B	protein_coding
chr8:124811618-124815682	ENSG00000255491.1	1.7389	11.1404	2.67955	0.000492065	0.00108139	RP11-1082L8.4	lincRNA
chr9:70043581-70226970	ENSG00000165072.9	11.2639	72.0395	2.67708	2.11603e-19	9.9771e-19	MAMDC2	protein_coding
chr10:6779598-6842906	ENSG00000238266.1	148.794	947.147	2.67027	2.38875e-236	1.13889e-234	LINC00707	lincRNA
chr17:14767583-14780203	ENSG00000205325.1	2.09051	13.2924	2.66868	0.000145428	0.000336725	AC005863.1	lincRNA
chr16:46689646-46698394	ENSG00000091651.6	124.851	791.896	2.66511	1.28507e-186	4.57303e-185	ORC6	protein_coding
chr22:37367960-37427470	ENSG00000166897.12	58.5959	371.036	2.66269	6.8962e-65	8.09363e-64	ELFN2	protein_coding
chr13:21153595-21176602	ENSG00000165480.13	107.375	678.014	2.65866	2.29953e-160	6.67284e-159	SKA3	protein_coding
chr2:127535802-127637728	ENSG00000169994.16	1.75374	11.0731	2.65855	0.00197597	0.00407396	MYO7B	protein_coding
chr20:38601934-38650652	ENSG00000124143.8	55.1054	346.014	2.65057	1.72792e-78	2.43071e-77	ARHGAP40	protein_coding
chr13:72727749-72756198	ENSG00000136122.13	170.041	1065.71	2.64785	6.17202e-250	3.20453e-248	BORA	protein_coding
chr17:81362272-81374214	ENSG00000263154.1	5.89653	36.9462	2.64749	7.0205e-09	2.17868e-08	RP11-1055B8.2	lincRNA
chr6:41158507-41163186	ENSG00000095970.14	15.5043	97.0343	2.64583	6.17892e-25	3.42981e-24	TREM2	protein_coding
chr8:23297189-23404240	ENSG00000134013.13	883.446	5501.21	2.63853	0	0	LOXL2	protein_coding
chr12:98512973-98516422	ENSG00000257167.2	6.75881	42.0834	2.63841	2.18753e-12	7.97919e-12	TMPO-AS1	antisense
chr16:66921685-66925644	ENSG00000166592.9	63.4271	394.227	2.63586	3.77247e-114	7.5757e-113	RRAD	protein_coding
chrX:13771456-13938638	ENSG00000046653.12	6.69732	41.3904	2.62764	4.36893e-14	1.71554e-13	GPM6B	protein_coding
chr1:27872543-27886685	ENSG00000130775.13	33.66	207.059	2.62094	5.00834e-65	5.90611e-64	THEMIS2	protein_coding
chr12:52689626-52703463	ENSG00000189182.7	1.45093	8.92531	2.62092	0.00463788	0.0090816	KRT77	protein_coding
chr7:2242222-2251145	ENSG00000106268.13	187.121	1150.34	2.62002	1.01946e-266	5.8251e-265	NUDT1	protein_coding
chr1:25831913-25859458	ENSG00000127423.8	46.6862	286.387	2.6169	1.59894e-74	2.13674e-73	AUNIP	protein_coding
chr2:153871913-154453849	ENSG00000144278.12	5.24852	32.1738	2.6159	2.6207e-10	8.72516e-10	GALNT13	protein_coding
chr1:159951492-159954254	ENSG00000162723.7	33.878	207.529	2.61489	3.65926e-68	4.52206e-67	SLAMF9	protein_coding
chr12:6789472-6820808	ENSG00000010610.7	14.1318	86.3021	2.61045	9.21677e-21	4.52371e-20	CD4	protein_coding
chr10:75642476-75643106	ENSG00000268659.2	1.67313	10.2161	2.61023	0.00238834	0.00486533	RP11-310J24.3	sense_intronic
chr20:5911430-5925361	ENSG00000089199.7	11.9097	72.5483	2.6068	1.15671e-16	4.97367e-16	CHGB	protein_coding
chr15:30658717-30772993	ENSG00000187951.8	69.1055	419.697	2.60248	2.62071e-101	4.68558e-100	ARHGAP11B	protein_coding
chr21:31559245-31560487	ENSG00000237594.2	3.1389	19.0448	2.60107	0.00118736	0.00250918	AP000251.3	antisense
chr10:133262403-133276868	ENSG00000151651.13	690.423	4186.77	2.60028	0	0	ADAM8	protein_coding
chr19:55158939-55177540	ENSG00000267577.1	14.8625	90.0161	2.5985	4.61247e-28	2.77499e-27	CTD-2587H24.5	antisense
chr12:7789396-7799141	ENSG00000111704.8	1.40641	8.50228	2.59583	0.00450466	0.00883499	NANOG	protein_coding
chr16:3001300-3002016	ENSG00000270168.1	15.5085	93.6934	2.59489	6.50402e-26	3.70203e-25	LA16c-380H5.4	lincRNA
chr6:27807444-27807931	ENSG00000185130.5	198.648	1194.18	2.58774	1.16673e-199	4.51419e-198	HIST1H2BL	protein_coding
chr5:147880726-147906490	ENSG00000178776.4	11.1472	66.764	2.58239	3.24191e-15	1.32217e-14	C5orf46	protein_coding
chr16:79713847-79799090	ENSG00000260876.3	1.40214	8.32062	2.56906	0.0137327	0.0251221	RP11-345M22.1	lincRNA
chr3:49828599-49856567	ENSG00000183763.6	75.5103	447.625	2.56754	2.34117e-102	4.23013e-101	TRAIP	protein_coding
chr20:50429190-50429483	ENSG00000244376.3	3.85909	22.8268	2.5644	1.42236e-07	4.09315e-07	RN7SL636P	misc_RNA
chr10:45100080-45154596	ENSG00000232554.6	1.05481	6.23154	2.56261	0.0110398	0.0205122	RSU1P2	transcribed_unprocessed_pseudogene
chr1:185734551-186190949	ENSG00000143341.9	16.5081	97.4512	2.5615	2.15143e-29	1.33606e-28	HMCN1	protein_coding
chr8:119833976-119856010	ENSG00000136982.5	84.8969	500.448	2.55944	7.32586e-126	1.63559e-124	DSCC1	protein_coding
chr6:84687373-84763453	ENSG00000112837.14	1.08449	6.38819	2.55839	0.0257194	0.0448869	TBX18	protein_coding
chr1:29144494-29146994	ENSG00000225750.1	1.08449	6.37843	2.55619	0.00441801	0.00867942	RP11-242O24.3	lincRNA
chr2:26149204-26150731	ENSG00000214465.3	2.7746	16.2696	2.55183	0.000139048	0.000322424	SMARCE1P6	processed_pseudogene
chr2:216257865-216372027	ENSG00000144583.4	2.45481	14.3936	2.55175	0.000330502	0.000738856	2015-03-04	protein_coding
chr14:96943579-96945394	ENSG00000225163.3	1.05267	6.15008	2.54655	0.00951151	0.0178311	LINC00618	lincRNA
chr2:74940258-74942670	ENSG00000230836.1	4.11524	24.013	2.54477	7.31153e-09	2.26582e-08	LINC01293	lincRNA
chr1:98890245-99005032	ENSG00000117598.9	1.45093	8.45706	2.54318	0.00675018	0.0129121	LPPR5	protein_coding
chr19:13931472-13953381	ENSG00000132000.9	34.6194	201.499	2.54112	1.27354e-39	9.92425e-39	PODNL1	protein_coding
chr3:118004819-118557668	ENSG00000243276.3	5.31002	30.7642	2.53446	1.88171e-07	5.37734e-07	RP11-384F7.1	lincRNA
chr19:55171223-55180441	ENSG00000129990.12	13.3331	77.1927	2.53345	2.31858e-16	9.87e-16	SYT5	protein_coding
chr1:24119771-24143121	ENSG00000142677.3	37.1755	213.092	2.51905	3.40351e-48	3.09498e-47	IL22RA1	protein_coding
chr11:66314487-66317044	ENSG00000174807.3	8.37045	47.9078	2.51688	4.42329e-13	1.66606e-12	CD248	protein_coding
chr2:119244422-119249071	ENSG00000229867.1	1.78556	10.2161	2.5164	0.00229504	0.00468603	STEAP3-AS1	antisense
chrX:120258650-120311536	ENSG00000125355.13	3.10922	17.787	2.51619	1.38542e-05	3.49549e-05	TMEM255A	protein_coding
chr11:134276741-134319563	ENSG00000166105.13	3.52446	20.1392	2.51453	1.64232e-07	4.71025e-07	GLB1L3	protein_coding
chr11:11570084-11573782	ENSG00000255462.1	5.16578	29.4984	2.51358	1.27404e-06	3.44792e-06	RP11-483L5.1	antisense
chr3:185959943-185980872	ENSG00000171658.6	103.011	587.522	2.51185	1.68617e-148	4.47157e-147	RP11-443P15.2	transcribed_unprocessed_pseudogene
chr15:42067683-42094554	ENSG00000159337.6	55.9969	319.029	2.51027	2.12156e-65	2.5139e-64	PLA2G4D	protein_coding
chr16:28454141-28454511	ENSG00000270118.1	1.05481	6.00568	2.50935	0.0131952	0.0242166	RP11-57A19.5	lincRNA
chr14:20999290-21001871	ENSG00000165794.7	17.8509	101.567	2.50837	1.91214e-21	9.57797e-21	SLC39A2	protein_coding
chr3:111998739-112013887	ENSG00000144834.10	62.4868	355.154	2.50682	6.39065e-71	8.18491e-70	TAGLN3	protein_coding
chr7:142670777-142802529	ENSG00000211772.6	1.78769	10.1409	2.50401	0.0024766	0.00503497	TRBC2	TR_C_gene
chr14:72619296-72894088	ENSG00000205683.9	1.08449	6.15008	2.50359	0.0196274	0.0350383	DPF3	protein_coding
chr12:20551590-20553012	ENSG00000256663.1	2.82339	15.9721	2.50006	8.53553e-05	0.000201655	RP11-424C20.2	processed_pseudogene
chr17:30831970-30895869	ENSG00000176208.6	140.53	789.997	2.49097	4.24106e-172	1.3607e-170	ATAD5	protein_coding
chr1:206187166-206204414	ENSG00000196550.8	19.9498	112.044	2.48962	4.49167e-25	2.50328e-24	FAM72A	protein_coding
chr16:2460080-2464963	ENSG00000162062.12	29.2478	164.179	2.48887	7.45701e-38	5.59465e-37	C16orf59	protein_coding
chr1:153031202-153032900	ENSG00000169469.8	1206.64	6742.24	2.48223	0	0	SPRR1B	protein_coding
chr16:85676198-85688999	ENSG00000131153.6	155.975	868.568	2.47733	1.54654e-95	2.59748e-94	GINS2	protein_coding
chr12:30795931-30802711	ENSG00000235884.3	10.1115	56.1886	2.47428	4.11565e-18	1.85871e-17	LINC00941	lincRNA
chr2:224765090-225042442	ENSG00000135905.16	14.7374	81.5848	2.46882	3.27583e-20	1.58018e-19	DOCK10	protein_coding
chr17:61681266-61863521	ENSG00000136492.6	139.451	770.07	2.46523	7.68268e-170	2.42628e-168	BRIP1	protein_coding
chr3:52075286-52154690	ENSG00000164087.5	143.182	790.061	2.46412	6.54007e-161	1.91537e-159	POC1A	protein_coding
chr1:36323734-36329221	ENSG00000116883.8	99.4195	546.991	2.45992	6.98031e-124	1.53373e-122	RP11-268J15.5	antisense
chr1:156668763-156677397	ENSG00000132688.10	3.14318	17.2612	2.45724	1.76081e-06	4.72433e-06	NES	protein_coding
chr1:36307117-36324886	ENSG00000214193.7	519.742	2843.19	2.45164	0	0	SH3D21	protein_coding
chr1:26317957-26320523	ENSG00000169442.6	1.37246	7.49916	2.44996	0.0232135	0.0408772	CD52	protein_coding
chr17:3513190-3557805	ENSG00000167723.12	102.378	556.579	2.44268	1.3838e-136	3.36759e-135	TRPV3	protein_coding
chr6:27147129-27147515	ENSG00000274997.1	308.83	1674.64	2.43897	0	3.36863e-307	HIST1H2AH	protein_coding
chr11:33698261-33700801	ENSG00000205177.6	7.356	39.8296	2.43685	1.26073e-10	4.26463e-10	C11orf91	protein_coding
chr4:1166937-1208962	ENSG00000159674.9	125.088	676.581	2.43532	2.73854e-150	7.40407e-149	SPON2	protein_coding
chr5:160563120-160852212	ENSG00000118322.10	54.0316	292.236	2.43526	5.14545e-65	6.06135e-64	ATP10B	protein_coding
chr12:117208144-117361802	ENSG00000089250.16	981.786	5280.02	2.42706	0	0	NOS1	protein_coding
chr15:64365868-64387684	ENSG00000166803.8	234.07	1258.46	2.42665	1.54547e-233	7.21329e-232	KIAA0101	protein_coding
chr12:4020977-4026658	ENSG00000256969.1	3.18983	17.1106	2.42334	0.000222261	0.000505179	RP11-320N7.2	lincRNA
chr7:1074450-1078036	ENSG00000224079.1	2.1393	11.4538	2.42061	0.00406426	0.00802214	AC091729.7	antisense
chr11:7959424-7963657	ENSG00000182261.3	3.87606	20.6783	2.41546	6.15894e-06	1.59402e-05	NLRP10	protein_coding
chr17:43544976-43579620	ENSG00000175832.10	167.055	886.988	2.40859	1.64387e-203	6.50797e-202	ETV4	protein_coding
chr7:23490473-23491364	ENSG00000232818.2	3.22379	17.1044	2.40754	3.06681e-06	8.09612e-06	RPS2P32	processed_pseudogene
chr20:32052188-32101852	ENSG00000101336.10	15.6925	82.6443	2.39684	8.31329e-17	3.5934e-16	HCK	protein_coding
chr9:34252381-34329200	ENSG00000186638.13	71.5202	376.422	2.39593	4.43983e-73	5.83468e-72	KIF24	protein_coding
chr1:202331657-202341980	ENSG00000077152.7	154.173	810.564	2.39438	3.17582e-172	1.02041e-170	UBE2T	protein_coding
chr10:84173738-84185294	ENSG00000188373.4	912.598	4792.28	2.39266	5.88845e-176	1.9369e-174	C10orf99	protein_coding
chr10:46369087-46373549	ENSG00000273225.2	2.05655	10.7676	2.3884	0.00200655	0.00413201	FAM25BP	processed_transcript
chr7:34346512-34758234	ENSG00000197085.9	3.14318	16.4031	2.38368	0.00192444	0.00397289	NPSR1-AS1	processed_transcript
chr4:153344649-153415118	ENSG00000121211.5	55.054	287.305	2.38366	2.14597e-62	2.44607e-61	MND1	protein_coding
chr11:69004398-69013409	ENSG00000172935.8	5.28034	27.4657	2.37893	5.82388e-08	1.71445e-07	MRGPRF	protein_coding
chr9:121815674-121819452	ENSG00000261534.1	116.403	605.169	2.37821	9.35385e-90	1.47703e-88	RP11-244O19.1	sense_overlapping
chr1:152930040-152949210	ENSG00000224308.1	1.40428	7.25308	2.36877	0.00676853	0.0129461	LINC01527	antisense
chr9:137048098-137054045	ENSG00000054179.9	30.8579	158.884	2.36426	6.97397e-45	6.00205e-44	ENTPD2	protein_coding
chr2:24049701-24063681	ENSG00000119782.11	45.8026	235.121	2.3599	8.46981e-55	8.60962e-54	FKBP1B	protein_coding
chr12:10332861-10338292	ENSG00000256288.1	1.41912	7.25925	2.35483	0.0182492	0.032736	RP11-277P12.10	lincRNA
chr18:45724127-45752520	ENSG00000141469.14	706.878	3590.3	2.34457	0	0	SLC14A1	protein_coding
chr20:59577509-59847711	ENSG00000087495.14	45.8769	232.994	2.34445	7.94364e-72	1.02989e-70	PHACTR3	protein_coding
chr15:43826963-43868419	ENSG00000092470.9	181.72	921.802	2.34274	1.63086e-163	4.91251e-162	WDR76	protein_coding
chr3:172750682-172821474	ENSG00000114346.11	1143.86	5777.21	2.33646	0	0	ECT2	protein_coding
chr3:50362802-50504244	ENSG00000007402.9	3.22165	16.2707	2.33641	0.000183166	0.000419764	CACNA2D2	protein_coding
chr9:131289694-131309262	ENSG00000160539.4	1.3873	7.00521	2.33615	0.00815762	0.0154352	PPAPDC3	protein_coding
chr6:85449584-85495791	ENSG00000135318.9	5907.26	29751.6	2.33241	0	0	NT5E	protein_coding
chr16:88803213-88809258	ENSG00000167513.6	192.499	969.272	2.33205	8.74791e-152	2.40026e-150	CDT1	protein_coding
chr8:450714-451343	ENSG00000272293.1	5.93262	29.8657	2.33175	5.7076e-09	1.77821e-08	RP11-91J19.3	antisense
chr1:205913048-205943460	ENSG00000174502.16	2.10748	10.6073	2.33147	0.000254445	0.000574855	SLC26A9	protein_coding
chr12:75480680-75503853	ENSG00000139278.7	198.169	997.018	2.33089	1.53379e-209	6.29705e-208	GLIPR1	protein_coding
chr15:89518523-89591956	ENSG00000259713.1	2.08837	10.4959	2.32937	0.00678563	0.0129777	RP11-429B14.1	sense_overlapping
chr17:68035519-68046842	ENSG00000182481.6	1433.89	7204.67	2.329	0	0	KPNA2	protein_coding
chr3:49873347-49877980	ENSG00000234667.1	15.2502	76.4389	2.32547	1.49839e-09	4.82419e-09	ACTBP13	unitary_pseudogene
chr1:47250139-47314147	ENSG00000123473.13	234.591	1175.03	2.32447	4.39936e-203	1.73857e-201	STIL	protein_coding
chr3:58742006-59050084	ENSG00000163689.16	167.118	834.373	2.31983	5.18075e-197	1.96002e-195	C3orf67	protein_coding
chr4:43340875-43345600	ENSG00000250657.1	17.6223	87.7153	2.31543	6.6946e-16	2.80036e-15	RP11-1E6.1	processed_transcript
chr8:66562175-66613249	ENSG00000185697.14	29.549	146.869	2.31334	3.45694e-36	2.48509e-35	MYBL1	protein_coding
chr1:246945547-247078736	ENSG00000135747.9	1.75588	8.70314	2.30934	0.00448263	0.00879702	ZNF670	protein_coding
chr1:2528745-2530245	ENSG00000197921.5	48.6451	240.933	2.30826	9.46233e-53	9.2823e-52	HES5	protein_coding
chr12:40225074-40369281	ENSG00000188906.11	413.297	2039.68	2.30309	0	0	LRRK2	protein_coding
chr1:206009264-206023909	ENSG00000196188.8	2.85307	14.0784	2.3029	0.000278026	0.000625839	CTSE	protein_coding
chr12:49131171-49147869	ENSG00000258017.1	23.4319	115.283	2.29863	6.79871e-29	4.17412e-28	RP11-386G11.10	antisense
chr1:150566562-150566860	ENSG00000277452.1	10.5289	51.7921	2.29838	1.60644e-12	5.90431e-12	Metazoa_SRP	misc_RNA
chr6:47656590-47697797	ENSG00000164393.6	4.17674	20.4978	2.29502	9.36276e-06	2.3947e-05	GPR111	protein_coding
chr1:153390032-153391188	ENSG00000143546.7	4691.19	23013.6	2.29446	3.17586e-272	1.88259e-270	S100A8	protein_coding
chr1:148295792-148297271	ENSG00000244252.1	4.9945	24.3648	2.28638	9.83354e-09	3.02581e-08	RP11-495P10.7	lincRNA
chr1:31790424-31816051	ENSG00000134668.10	45.8625	223.661	2.28592	1.63824e-43	1.38572e-42	SPOCD1	protein_coding
chr5:56457795-56481769	ENSG00000248727.3	1.76858	8.5917	2.28035	0.00521796	0.0101316	CTC-236F12.4	lincRNA
chr7:13101472-13704149	ENSG00000229618.1	1.42125	6.90423	2.28032	0.0160245	0.0289798	AC011288.2	lincRNA
chr20:33675487-33686404	ENSG00000101412.11	65.6783	318.986	2.28	9.66821e-60	1.06006e-58	E2F1	protein_coding
chr10:86965740-86971311	ENSG00000272734.1	199.964	970.448	2.27891	9.38913e-214	3.9201e-212	ADIRF-AS1	processed_transcript
chr15:56428731-56465137	ENSG00000138587.5	20.6976	100.247	2.27603	1.46837e-22	7.61848e-22	MNS1	protein_coding
chr6:26272976-26273356	ENSG00000278588.1	214.203	1037.3	2.27578	2.11475e-168	6.60338e-167	HIST1H2BI	protein_coding
chr4:55595317-55636698	ENSG00000109255.9	123.442	596.902	2.27367	9.92166e-110	1.92781e-108	NMU	protein_coding
chr1:24056037-24112175	ENSG00000142661.16	12.6342	61.0851	2.27349	1.69219e-15	6.98881e-15	MYOM3	protein_coding
chr6:10434329-10456781	ENSG00000229401.1	2.05869	9.94437	2.27215	0.00222969	0.00456144	RP1-290I10.7	lincRNA
chr9:89311198-89316703	ENSG00000123975.4	470.247	2269.07	2.27061	0	0	CKS2	protein_coding
chr14:20995837-20999163	ENSG00000258471.1	2.43997	11.7592	2.26885	0.00266381	0.00539133	RP11-84C10.4	antisense
chr2:170178145-170654481	ENSG00000071909.16	52.422	251.999	2.26518	5.39706e-50	5.06146e-49	MYO3B	protein_coding
chrX:134543337-134546632	ENSG00000223749.5	31.0171	148.85	2.26272	6.47451e-42	5.30254e-41	MIR503HG	lincRNA
chr4:152927446-152928207	ENSG00000231841.1	1.3873	6.63247	2.25727	0.0100771	0.0188356	RP11-206F17.2	processed_pseudogene
chr4:5748084-5888471	ENSG00000072832.12	94.8482	452.712	2.2549	1.09827e-93	1.80897e-92	CRMP1	protein_coding
chr9:93058688-93085132	ENSG00000157303.8	6.2397	29.7365	2.25269	6.56346e-07	1.81053e-06	SUSD3	protein_coding
chr14:52553148-52637713	ENSG00000180998.9	3.49264	16.6014	2.24892	0.000626957	0.00136351	GPR137C	protein_coding
chr6:27138588-27139881	ENSG00000276180.1	17.8148	84.5144	2.24612	1.32253e-09	4.26852e-09	HIST1H4I	protein_coding
chr14:101069911-101072934	ENSG00000223403.3	4.15976	19.7284	2.2457	9.6764e-06	2.47036e-05	MEG9	lincRNA
chr3:173398448-174286644	ENSG00000169760.15	3.12406	14.7657	2.24075	0.000139732	0.000323875	NLGN1	protein_coding
chr6:26043277-26043657	ENSG00000276410.1	169.537	800.728	2.23971	3.62162e-147	9.51318e-146	HIST1H2BB	protein_coding
chr1:155859509-155885199	ENSG00000132718.8	5.6786	26.8071	2.23901	1.7877e-08	5.40849e-08	SYT11	protein_coding
chr17:44708608-44752264	ENSG00000161692.15	58.4184	275.267	2.23634	1.42981e-56	1.48682e-55	DBF4B	protein_coding
chr18:34737795-34767663	ENSG00000268873.1	2.10534	9.91868	2.23609	0.000284148	0.000638965	RP11-138H11.1	antisense
chr12:122527248-122626396	ENSG00000184445.9	827.691	3896.42	2.23499	0	0	KNTC1	protein_coding
chr5:139367196-139383300	ENSG00000170482.14	3.20467	15.0718	2.2336	0.000835604	0.00179405	SLC23A1	protein_coding
chr6:31161449-31167159	ENSG00000137310.9	324.028	1522.64	2.23239	1.36016e-160	3.96773e-159	TCF19	protein_coding
chr12:56923154-56934405	ENSG00000170426.1	34.0307	159.454	2.22823	3.95648e-35	2.7855e-34	SDR9C7	protein_coding
chr9:120855652-120894896	ENSG00000119403.11	475.494	2221.27	2.22389	0	0	PHF19	protein_coding
chr12:54830519-54858260	ENSG00000172551.8	7.7012	35.9209	2.22167	2.91098e-07	8.23274e-07	MUCL1	protein_coding
chr4:184694618-184734133	ENSG00000151725.9	274.527	1279.16	2.22018	2.04758e-217	8.69634e-216	CENPU	protein_coding
chr1:153330120-153348840	ENSG00000163218.12	12.9243	60.1616	2.21876	4.75673e-15	1.92897e-14	PGLYRP4	protein_coding
chr5:142310427-142325001	ENSG00000187678.8	94.2935	438.214	2.2164	7.91318e-114	1.58478e-112	SPRY4	protein_coding
chr6:3224283-3231730	ENSG00000137285.9	17.5481	81.3578	2.21297	4.24263e-22	2.17478e-21	TUBB2B	protein_coding
chr6:153010722-153131249	ENSG00000091844.5	9.2179	42.6157	2.20887	2.09963e-12	7.66994e-12	RGS17	protein_coding
chr7:100483927-100494799	ENSG00000166924.6	20.6934	95.615	2.20807	1.28067e-20	6.25384e-20	NYAP1	protein_coding
chr13:110307267-110513027	ENSG00000134871.15	1439.6	6641.96	2.20594	0	0	COL4A2	protein_coding
chr12:65830750-65831050	ENSG00000277945.1	9.12672	42.079	2.20493	1.09295e-11	3.86516e-11	RP11-677M24.1	sense_intronic
chr1:112850028-112877871	ENSG00000224167.1	5.26764	24.1777	2.19845	5.84704e-06	1.51471e-05	RP3-522D1.1	lincRNA
chr16:30984630-30988270	ENSG00000279196.1	1.80253	8.26238	2.19653	0.0281435	0.0487607	RP11-1072A3.3	TEC
chr17:41582279-41586921	ENSG00000186847.5	45105	206354	2.19376	9.2533e-143	2.34989e-141	KRT14	protein_coding
chr1:149928654-149936898	ENSG00000014914.17	257.305	1173.34	2.18906	6.32598e-204	2.50889e-202	MTMR11	protein_coding
chr8:129748196-129786888	ENSG00000147697.6	475.292	2160.22	2.18429	9.17283e-259	4.93596e-257	GSDMC	protein_coding
chr2:95807118-95816215	ENSG00000232931.3	26.251	118.859	2.1788	1.15543e-26	6.71277e-26	LINC00342	lincRNA
chr10:68106117-68212012	ENSG00000138347.13	10.3952	46.9676	2.17575	1.49945e-09	4.82689e-09	MYPN	protein_coding
chr2:74918148-74932794	ENSG00000204792.2	3.47994	15.704	2.174	2.4154e-05	5.97636e-05	LINC01291	lincRNA
chr2:113979909-113983258	ENSG00000243179.1	3.09439	13.9449	2.17201	0.000263647	0.000594601	AC110769.3	lincRNA
chr20:3808357-3812434	ENSG00000275491.1	3.82941	17.1797	2.16551	1.62381e-05	4.07653e-05	RP5-1009E24.8	lincRNA
chr11:33542275-33674102	ENSG00000110427.12	50.9324	227.972	2.1622	1.98321e-50	1.87176e-49	KIAA1549L	protein_coding
chr17:8390709-8397826	ENSG00000189051.5	10.497	46.8721	2.15875	1.20491e-11	4.25364e-11	RNF222	protein_coding
chr7:75156639-75172044	ENSG00000165178.9	10.3973	46.4082	2.15817	4.6257e-11	1.59267e-10	NCF1C	unprocessed_pseudogene
chr7:22492677-22632925	ENSG00000105889.12	3.8909	17.3328	2.15533	7.84424e-06	2.01701e-05	STEAP1B	protein_coding
chr17:18677261-18677757	ENSG00000224126.2	1.7389	7.72681	2.1517	0.0168773	0.0304227	UBE2SP2	processed_pseudogene
chr1:109279565-109283186	ENSG00000134222.14	241.634	1071.45	2.14867	3.54494e-186	1.25545e-184	PSRC1	protein_coding
chr13:109988097-110057331	ENSG00000275830.1	3.92272	17.3885	2.14821	6.24537e-05	0.000149412	RP11-403A3.3	lincRNA
chr2:149329985-149473623	ENSG00000187123.12	30.7306	135.677	2.14242	4.58741e-38	3.46282e-37	LYPD6	protein_coding
chr19:35666516-35678483	ENSG00000105668.5	9.09063	40.1155	2.14171	1.74795e-08	5.28965e-08	UPK1A	protein_coding
chr5:147390812-147510056	ENSG00000113657.10	110.687	488.267	2.14118	3.18991e-90	5.0732e-89	DPYSL3	protein_coding
chr6:26033176-26033568	ENSG00000278463.1	144.103	634.106	2.13762	4.74283e-110	9.23978e-109	HIST1H2AB	protein_coding
chr5:145997218-145998003	ENSG00000248493.1	2.45695	10.8031	2.13651	0.00247105	0.00502413	AC005351.1	processed_pseudogene
chr5:1963609-1967154	ENSG00000248597.1	5.88382	25.851	2.13539	2.23082e-05	5.53028e-05	RP11-259O2.2	lincRNA
chr7:29806554-29917066	ENSG00000122574.8	5.83717	25.6386	2.13498	8.6183e-06	2.21066e-05	WIPF3	protein_coding
chr1:67166400-67259979	ENSG00000162594.12	3.9524	17.331	2.13255	0.000362889	0.000807838	IL23R	protein_coding
chr14:24052000-24069728	ENSG00000186648.12	12.6172	55.1265	2.12735	4.27719e-12	1.53962e-11	LRRC16B	protein_coding
chr6:27133042-27135291	ENSG00000196787.3	560.32	2444.62	2.12529	0	0	HIST1H2AG	protein_coding
chr1:50960745-50974633	ENSG00000123080.8	34.7489	151.347	2.12282	4.54585e-29	2.79949e-28	CDKN2C	protein_coding
chr15:99427009-99431028	ENSG00000259341.1	2.85521	12.408	2.1196	0.000833429	0.00179007	RP11-20G13.1	lincRNA
chr18:61585746-61606657	ENSG00000267279.1	25.2111	109.458	2.11824	1.99982e-26	1.15338e-25	RP11-879F14.2	lincRNA
chr19:48552075-48599425	ENSG00000088002.9	276.786	1199.01	2.115	3.17345e-219	1.35299e-217	SULT2B1	protein_coding
chr9:137077501-137084538	ENSG00000197355.8	158.858	687.803	2.11426	2.53576e-127	5.73066e-126	UAP1L1	protein_coding
chr12:52487174-52493257	ENSG00000205420.8	121423	525448	2.11351	0	0	KRT6A	protein_coding
chr8:123226192-123274487	ENSG00000259305.3	2.08837	9.03426	2.11303	0.00359764	0.00715654	ZHX1-C8orf76	protein_coding
chr8:41655324-41896762	ENSG00000029534.17	55.8297	241.326	2.11188	1.40929e-42	1.16712e-41	ANK1	protein_coding
chr3:190120964-190144846	ENSG00000225764.1	2.10534	9.09361	2.1108	0.00417661	0.00822925	LEPREL1-AS1	antisense
chr10:90912096-90921276	ENSG00000148677.6	9.85533	42.5418	2.10991	1.25812e-08	3.84088e-08	ANKRD1	protein_coding
chr7:141907813-142021080	ENSG00000257335.6	19.3162	83.0728	2.10457	2.46753e-20	1.19418e-19	MGAM	protein_coding
chr15:64470253-64471364	ENSG00000259682.1	1.70495	7.31424	2.10098	0.0157842	0.0285873	RP11-702L15.4	sense_intronic
chr9:121884636-121963719	ENSG00000237548.1	30.572	130.775	2.0968	6.44365e-27	3.77326e-26	TTLL11-IT1	lincRNA
chr1:147756200-147773362	ENSG00000265107.2	5.22941	22.3249	2.09393	2.75602e-05	6.78222e-05	GJA5	protein_coding
chr19:11377205-11384312	ENSG00000187266.11	40.8129	174.171	2.09341	8.7099e-37	6.3561e-36	EPOR	protein_coding
chr1:65792514-66374278	ENSG00000184588.15	186.039	793.334	2.09232	3.8724e-133	9.18194e-132	PDE4B	protein_coding
chr8:143573490-143577397	ENSG00000255050.1	2.43997	10.3967	2.09119	0.00372698	0.00739591	RP11-661A12.9	antisense
chr10:62193194-62268707	ENSG00000182010.8	60.1545	256.249	2.0908	1.83434e-48	1.677e-47	RTKN2	protein_coding
chr12:120740470-120761592	ENSG00000255946.1	1.75588	7.45753	2.0865	0.0158918	0.0287702	RP11-173P15.7	antisense
chr20:58459101-58514938	ENSG00000198768.8	4.85026	20.5951	2.08617	9.34743e-05	0.000220085	APCDD1L	protein_coding
chr12:133030389-133036911	ENSG00000246394.5	1.72406	7.3204	2.08611	0.0124238	0.0229015	RP11-386I8.6	lincRNA
chr19:11648364-11652877	ENSG00000267500.1	5.19759	22.0647	2.08582	3.60985e-05	8.79647e-05	CTD-2006C1.6	transcribed_unprocessed_pseudogene
chr16:11249649-11351755	ENSG00000175643.8	87.3872	370.82	2.08522	4.99539e-79	7.0585e-78	RMI2	protein_coding
chr1:226148003-226155071	ENSG00000234478.1	3.15802	13.3579	2.08061	0.00128554	0.0027084	RP11-275I14.4	antisense
chr2:127418427-127429246	ENSG00000115718.15	18.9099	79.9497	2.07995	3.02039e-09	9.57146e-09	PROC	protein_coding
chr12:57762339-57767251	ENSG00000111012.7	271.86	1148.17	2.0784	9.28264e-189	3.35173e-187	CYP27B1	protein_coding
chr9:114086126-114093917	ENSG00000136883.10	12.3611	52.1573	2.07707	2.29022e-11	7.99466e-11	KIF12	protein_coding
chr8:123320502-123416350	ENSG00000156802.10	951.702	4011.24	2.07547	0	0	ATAD2	protein_coding
chr12:52006940-52015864	ENSG00000161835.8	3.86122	16.2714	2.07521	8.13786e-05	0.000192608	GRASP	protein_coding
chr20:60180878-60527458	ENSG00000228340.3	3.4778	14.6176	2.07146	2.60159e-05	6.41785e-05	MIR646HG	lincRNA
chr20:34874963-34927962	ENSG00000131069.17	2493.38	10473.9	2.07062	0	0	ACSS2	protein_coding
chr2:196639554-196732800	ENSG00000144395.15	53.8874	226.21	2.06964	3.11689e-46	2.75195e-45	CCDC150	protein_coding
chr5:177086886-177098144	ENSG00000160867.12	54.5227	228.373	2.06646	6.81822e-44	5.80046e-43	FGFR4	protein_coding
chr2:64086350-64088246	ENSG00000228079.1	1.77072	7.39638	2.06248	0.0144016	0.0262503	AC012368.1	lincRNA
chr3:14489111-14542081	ENSG00000144596.9	48.9882	204.317	2.0603	3.01839e-44	2.57772e-43	GRIP2	protein_coding
chr10:70672803-70762441	ENSG00000138316.8	2.74492	11.4385	2.05907	0.000786252	0.0016935	ADAMTS14	protein_coding
chr19:23075210-23136106	ENSG00000183850.11	9.04398	37.5932	2.05544	4.76512e-09	1.49297e-08	ZNF730	protein_coding
chr8:56300010-56320175	ENSG00000170786.10	139.679	580.322	2.05474	1.61471e-135	3.88266e-134	SDR16C5	protein_coding
chr12:121019111-121019485	ENSG00000275260.1	2.10962	8.73063	2.0491	0.0215702	0.0382141	RP11-216P16.8	lincRNA
chr16:84342464-84343407	ENSG00000260504.1	1.40428	5.8092	2.04851	0.0176074	0.0316718	RP11-558A11.3	lincRNA
chr9:104094260-104141409	ENSG00000136824.16	1125.74	4652.42	2.04711	0	0	SMC2	protein_coding
chr18:31376883-31414912	ENSG00000175065.9	25.158	103.969	2.04707	3.35506e-17	1.47029e-16	DSG4	protein_coding
chr17:43044295-43125370	ENSG00000012048.17	508.694	2102.12	2.04697	8.87829839162712e-316	6.1702782241451e-314	BRCA1	protein_coding
chr9:125241663-125257018	ENSG00000239705.1	1.75374	7.21146	2.03985	0.00894894	0.0168477	RP11-65N13.8	antisense
chr1:153297862-153310718	ENSG00000159527.3	13.1236	53.9417	2.03923	2.0802e-11	7.27184e-11	PGLYRP3	protein_coding
chr17:41619437-41624577	ENSG00000128422.13	109433	447284	2.03114	0	0	KRT17	protein_coding
chr19:45212621-45234211	ENSG00000130201.5	4.89906	20.0161	2.03059	0.000125445	0.000292166	EXOC3L2	protein_coding
chr8:144511288-144517845	ENSG00000160957.10	265.823	1084.31	2.02824	2.33968e-162	6.94388e-161	RECQL4	protein_coding
chr5:111224086-111494886	ENSG00000152495.8	5.93262	24.1256	2.02382	8.38755e-06	2.15297e-05	CAMK4	protein_coding
chr7:121873089-122062036	ENSG00000106278.9	945.501	3838	2.0212	0	0	PTPRZ1	protein_coding
chr2:190454092-190454521	ENSG00000272979.1	3.84425	15.5914	2.01998	0.000641184	0.00139322	RP11-647K16.1	antisense
chr6:26188765-26189076	ENSG00000277157.1	590.397	2394.21	2.01979	8.8255e-129	2.01505e-127	HIST1H4D	protein_coding
chrX:110944285-111220918	ENSG00000077264.12	2.74065	11.0988	2.01781	0.0018932	0.0039135	PAK3	protein_coding
chr15:62842889-62884034	ENSG00000259370.2	1.7389	7.03887	2.01717	0.0130094	0.0238896	RP11-1069G10.1	antisense
chr6:44000600-44005958	ENSG00000181577.13	31.9615	129.081	2.01387	3.49303e-27	2.05795e-26	C6orf223	protein_coding
chr6:130839347-131063322	ENSG00000079819.14	388.198	1567.16	2.01329	4.08449e-273	2.43423e-271	EPB41L2	protein_coding
chr3:58505136-58537319	ENSG00000168306.10	19.681	79.1457	2.00771	5.17577e-11	1.77847e-10	ACOX2	protein_coding
chr12:89347232-89353271	ENSG00000139318.7	2918.9	11733.7	2.00716	0	0	DUSP6	protein_coding
chr8:30351873-30353518	ENSG00000127589.4	12.5811	50.5245	2.00572	2.22615e-12	8.11873e-12	TUBBP1	transcribed_processed_pseudogene
chr1:246945547-247008056	ENSG00000197472.12	10.1221	40.6271	2.00494	7.74073e-08	2.26162e-07	ZNF695	protein_coding
chr18:63753047-63805376	ENSG00000166396.10	646.635	2592.57	2.00336	6.02286e-261	3.28076e-259	SERPINB7	protein_coding	591 genes
chr1:206634649-206635622	ENSG00000237605.1	3.17499	12.7214	2.00243	0.00121533	0.00256658	RP11-343H5.6	antisense	FDR 0.05 + FC≥ 4
chr4:152551277-152552364	ENSG00000243417.1	4.56016	18.2295	1.99912	3.0679e-05	7.51884e-05	RP11-555K12.1	processed_pseudogene
chr1:183186288-183244900	ENSG00000058085.12	26789.3	106723	1.99415	0	0	LAMC2	protein_coding
chr11:1995683-2001470	ENSG00000130600.13	122.169	486.382	1.99321	7.87268e-85	1.18814e-83	H19	processed_transcript
chr19:55399745-55407777	ENSG00000108106.11	755.19	2998.62	1.98939	1.79261e-297	1.16546e-295	UBE2S	protein_coding
chr17:74877299-74893610	ENSG00000172782.9	27.6341	109.704	1.98909	9.49045e-18	4.23944e-17	FADS6	protein_coding
chr7:101127089-101139266	ENSG00000106366.8	14066.3	55781.5	1.98754	0	0	SERPINE1	protein_coding
chr12:48998367-49019235	ENSG00000257913.2	7.37298	29.2034	1.98582	4.02761e-07	1.12842e-06	RP11-386G11.5	antisense
chr4:5051442-5500998	ENSG00000152953.10	4.17887	16.5432	1.98505	0.000115517	0.000269836	STK32B	protein_coding
chr6:72621792-73198848	ENSG00000185760.13	97.1529	384.1	1.98315	1.57505e-83	2.33104e-82	KCNQ5	protein_coding
chr6:134525325-134659836	ENSG00000232310.4	4.47955	17.6798	1.98068	0.00015009	0.000347192	RP11-557H15.4	lincRNA
chr2:24825610-24826717	ENSG00000271936.1	23.951	94.5167	1.98048	3.83541e-17	1.67648e-16	RP11-443B20.1	antisense
chr3:160399304-160434962	ENSG00000113810.13	1722.53	6785.05	1.97783	0	0	SMC4	protein_coding
chr4:173363780-173370446	ENSG00000272870.1	21.7375	85.3798	1.97371	3.71272e-17	1.62413e-16	RP11-798M19.6	antisense
chr14:49643585-49688422	ENSG00000100479.10	76.6054	299.854	1.96874	1.51332e-50	1.43255e-49	POLE2	protein_coding
chr21:34446688-34511339	ENSG00000180509.9	6.4433	25.1642	1.9655	1.21333e-06	3.28886e-06	KCNE1	protein_coding
chr22:23390606-23402726	ENSG00000133519.10	4.22767	16.5016	1.96467	0.000131418	0.000305473	ZDHHC8P1	transcribed_unprocessed_pseudogene
chr12:30978364-31005920	ENSG00000226472.5	2.10748	8.21896	1.96343	0.00826057	0.0156193	RP11-551L14.4	antisense
chr1:43933320-43937241	ENSG00000117407.14	414.956	1617.41	1.96266	1.97296e-175	6.4705e-174	ARTN	protein_coding
chr19:48720587-48740721	ENSG00000105538.6	8.7921	34.1116	1.95598	3.26692e-09	1.03291e-08	RASIP1	protein_coding
chr1:202193901-202319781	ENSG00000133067.15	5.53436	21.4307	1.95319	0.000221479	0.000503557	LGR6	protein_coding
chr8:23841915-23854807	ENSG00000159167.9	81.7187	316.411	1.95306	1.27675e-63	1.47347e-62	STC1	protein_coding
chr6:150018334-150025471	ENSG00000155918.5	39.6818	153.536	1.95202	1.70226e-30	1.08915e-29	RAET1L	protein_coding
chr1:153537147-153541765	ENSG00000196420.5	2.1393	8.27034	1.95081	0.0175549	0.0315851	S100A5	protein_coding
chr16:70579895-70660682	ENSG00000157368.8	17.5756	67.7097	1.94578	1.37599e-12	5.0809e-12	IL34	protein_coding
chr10:5594991-5596118	ENSG00000242147.1	58.9449	227.042	1.94552	2.31561e-38	1.76113e-37	RP13-463N16.6	lincRNA
chr5:128258037-128659185	ENSG00000138829.8	3675.29	14129	1.94273	0	0	FBN2	protein_coding
chr6:49550675-49561907	ENSG00000197261.9	665.117	2554.84	1.94155	0	0	C6orf141	protein_coding
chr1:169662007-169853085	ENSG00000000460.14	180.966	694.877	1.94104	3.57618e-113	7.13626e-112	C1orf112	protein_coding
chr12:14942017-14961669	ENSG00000111348.6	883.147	3376.68	1.93488	8.93204e-216	3.7647e-214	ARHGDIB	protein_coding
chr14:68867857-68869951	ENSG00000258565.1	8.43622	32.2385	1.93412	5.18992e-07	1.4424e-06	BLZF2P	unprocessed_pseudogene
chr13:24882284-24922889	ENSG00000151849.12	282.2	1077.18	1.93246	6.15365e-173	1.98294e-171	CENPJ	protein_coding
chr3:108543367-108543875	ENSG00000241634.1	6.74825	25.7544	1.93223	1.67207e-05	4.19341e-05	RP11-381E24.1	processed_pseudogene
chr2:10452319-10455552	ENSG00000217258.2	4.13222	15.7518	1.93053	0.000225852	0.000513079	AC007249.3	lincRNA
chr19:5558167-5568034	ENSG00000223573.4	268.014	1019.6	1.92762	2.93587e-160	8.50826e-159	TINCR	lincRNA
chr7:84194529-84492724	ENSG00000075213.8	165.65	629.63	1.92636	1.44396e-109	2.80075e-108	SEMA3A	protein_coding
chr7:99238794-99311130	ENSG00000002079.10	10.0352	38.1305	1.92588	1.17821e-07	3.40736e-07	MYH16	unitary_pseudogene
chr6:3153669-3157526	ENSG00000137267.5	265.506	1007.12	1.92341	4.03485e-189	1.45926e-187	TUBB2A	protein_coding
chr16:66427371-66493529	ENSG00000166546.11	5.53436	20.9917	1.92333	5.39118e-05	0.000129662	BEAN1	protein_coding
chr9:35906192-35907141	ENSG00000196196.2	4.52834	17.17	1.92283	2.14717e-05	5.33007e-05	HRCT1	protein_coding
chr2:173075959-173268010	ENSG00000091436.14	3650.52	13834.4	1.92209	0	0	ZAK	protein_coding
chr14:103697617-103715504	ENSG00000126215.11	410.266	1554.75	1.92205	1.07386e-221	4.64081e-220	XRCC3	protein_coding
chr21:6630182-6670692	ENSG00000280145.1	16.4806	62.3791	1.9203	1.37721e-11	4.84493e-11	CH507-154B10.1	lincRNA
chr10:5498697-5499555	ENSG00000178372.7	5.32699	20.1446	1.919	6.19427e-05	0.000148221	CALML5	protein_coding
chr4:109560205-109688726	ENSG00000005059.13	301.868	1139.85	1.91686	1.13553e-186	4.04738e-185	CCDC109B	protein_coding
chr16:31355134-31382997	ENSG00000140678.14	6.56792	24.7712	1.91516	5.59803e-07	1.55155e-06	ITGAX	protein_coding
chr3:186612923-186621318	ENSG00000145192.10	4.19371	15.8154	1.91503	0.00683806	0.0130746	AHSG	protein_coding
chr1:10058671-10059648	ENSG00000233623.2	1.72406	6.49714	1.91399	0.0283323	0.0490456	PGAM1P11	processed_pseudogene
chr8:119416306-119424353	ENSG00000136999.4	10.1581	38.1794	1.91016	9.31008e-09	2.86952e-08	NOV	protein_coding
chr12:29500840-29784759	ENSG00000133687.13	11.2151	42.0913	1.90808	4.82085e-12	1.73194e-11	TMTC1	protein_coding
chr7:1082208-1092881	ENSG00000164850.12	94.0765	353.024	1.90786	3.27749e-45	2.83725e-44	GPER1	protein_coding
chr11:9020391-9091601	ENSG00000175356.10	12.202	45.7007	1.9051	1.40646e-09	4.53414e-09	SCUBE2	protein_coding
chr11:57638376-57652790	ENSG00000254602.1	11.5878	43.3503	1.90343	5.0807e-09	1.59005e-08	AP000662.4	sense_overlapping
chr6:152970529-152983579	ENSG00000112029.7	200.037	748.124	1.90301	9.78911e-113	1.94119e-111	FBXO5	protein_coding
chr1:1430539-1434573	ENSG00000225285.1	5.00934	18.7314	1.90277	0.000325456	0.000728309	RP4-758J18.10	lincRNA
chr1:22563564-22603594	ENSG00000070886.8	9.96562	37.2277	1.90134	1.73329e-06	4.65218e-06	EPHA8	protein_coding
chr4:15935569-15938740	ENSG00000137440.4	34747.3	129533	1.89834	0	0	FGFBP1	protein_coding
chr11:12086891-12089441	ENSG00000255400.1	3.84425	14.3274	1.89801	0.000125172	0.000291591	RP13-631K18.5	lincRNA
chr19:12806580-12813637	ENSG00000104889.4	385.205	1435.23	1.89758	5.95483e-216	2.51464e-214	RNASEH2A	protein_coding
chr12:106245613-106246956	ENSG00000258355.1	2.47179	9.19708	1.89562	0.00337358	0.00672714	RP11-651L5.2	sense_intronic
chr4:67739328-67754360	ENSG00000109163.6	19.1978	71.3747	1.89447	3.72331e-11	1.28877e-10	GNRHR	protein_coding
chr6:26240426-26240737	ENSG00000274618.1	131.834	489.932	1.89386	1.31585e-88	2.05151e-87	HIST1H4F	protein_coding
chr6:63806836-63822642	ENSG00000236345.1	9.84049	36.5549	1.89326	1.23089e-09	3.97797e-09	RP11-59D5__B.2	antisense
chr5:151661096-151687165	ENSG00000113140.8	581.997	2161.05	1.89265	0	0	SPARC	protein_coding
chr2:24793145-24822376	ENSG00000138092.8	212.973	789.932	1.89106	8.53683e-85	1.28662e-83	CENPO	protein_coding
chr11:94021361-94113751	ENSG00000181333.11	236.895	877.303	1.88883	6.12849e-150	1.64889e-148	HEPHL1	protein_coding
chr9:108942571-109013529	ENSG00000119326.12	2358.49	8731.78	1.88841	0	0	CTNNAL1	protein_coding
chr6:26183795-26184180	ENSG00000274290.1	209.272	774.309	1.88753	2.95994e-127	6.68247e-126	HIST1H2BE	protein_coding
chr12:29149200-29335616	ENSG00000064763.8	4.44559	16.4459	1.88728	0.000341179	0.000761574	FAR2	protein_coding
chr13:33818069-33966558	ENSG00000133119.10	294.614	1087.76	1.88447	2.74854e-161	8.06021e-160	RFC3	protein_coding
chr12:49265156-49273306	ENSG00000258232.2	9.78957	36.1431	1.8844	6.39878e-07	1.7662e-06	RP11-161H23.5	antisense
chr20:1181284-1185415	ENSG00000125895.5	15.394	56.7003	1.88099	1.38786e-12	5.12301e-12	TMEM74B	protein_coding
chrX:15243989-15270467	ENSG00000102048.13	12.4094	45.667	1.87972	1.80871e-08	5.4683e-08	ASB9	protein_coding
chr6:159760328-159779055	ENSG00000120437.8	3142.57	11521.8	1.87435	0	0	ACAT2	protein_coding
chr14:105486317-105488791	ENSG00000213145.7	9.04184	33.1341	1.87363	3.11718e-06	8.22321e-06	CRIP1	protein_coding
chr5:96804353-96806102	ENSG00000272109.1	2.87005	10.5038	1.87177	0.00780819	0.0148171	CTD-2260A17.3	antisense
chr2:231037490-231049714	ENSG00000204128.5	2.87005	10.4941	1.87043	0.00697553	0.0133282	C2orf72	protein_coding
chr10:94501434-94602098	ENSG00000119969.12	418.712	1530.17	1.86966	5.06611e-207	2.0533e-205	HELLS	protein_coding
chr2:127186410-127220078	ENSG00000186684.10	76.7343	280.148	1.86824	5.826e-42	4.77318e-41	CYP27C1	protein_coding
chr13:33846190-33850825	ENSG00000276672.1	24.0635	87.8444	1.86811	1.43404e-16	6.14825e-16	RP11-142E9.1	sense_intronic
chr5:43486701-43515145	ENSG00000172244.6	67.0003	244.464	1.86738	2.65152e-48	2.41513e-47	C5orf34	protein_coding
chr16:20806499-20849668	ENSG00000005189.17	123.463	450.126	1.86624	6.96084e-73	9.12607e-72	AC004381.6	protein_coding
chr2:218607765-218637181	ENSG00000115556.11	507.222	1847.3	1.86473	9.45904e-208	3.84783e-206	PLCD4	protein_coding
chr4:88090264-88231322	ENSG00000118777.8	52.7498	191.993	1.86382	5.48261e-24	2.96245e-23	ABCG2	protein_coding
chr2:110245591-110285856	ENSG00000261760.4	3.15588	11.482	1.86325	0.00411235	0.00811345	RP11-1223D19.1	lincRNA
chr10:103446786-103452402	ENSG00000138172.8	35.6509	129.452	1.8604	9.73313e-24	5.21342e-23	CALHM2	protein_coding
chr6:75084326-75206051	ENSG00000111799.18	630.366	2288.27	1.86	0	0	COL12A1	protein_coding
chr18:54901509-54959508	ENSG00000166510.11	55.5589	201.672	1.85992	1.92013e-36	1.38934e-35	CCDC68	protein_coding
chr2:206203376-206266243	ENSG00000279220.1	2.423	8.77405	1.85645	0.0063869	0.0122638	GPR1-AS	processed_transcript
chr10:69088118-69104811	ENSG00000122862.4	9.82352	35.5457	1.85536	1.02141e-07	2.9628e-07	SRGN	protein_coding
chr12:6493379-6531955	ENSG00000010292.10	2597.97	9365.89	1.85003	0	0	NCAPD2	protein_coding
chr21:32268219-32279069	ENSG00000159055.3	289.074	1042.13	1.85003	1.94577e-156	5.49526e-155	MIS18A	protein_coding
chr16:2429394-2458854	ENSG00000162063.10	648.443	2333	1.84714	4.431e-290	2.82285e-288	CCNF	protein_coding
chr2:189031896-189179879	ENSG00000204262.9	422.156	1518.62	1.84691	3.84581e-142	9.72197e-141	COL5A2	protein_coding
chr13:93226842-94407401	ENSG00000183098.8	47.2705	169.658	1.84362	1.10392e-40	8.81946e-40	GPC6	protein_coding
chr4:177309836-177362943	ENSG00000109674.3	123.05	441.359	1.84271	3.5453e-70	4.50168e-69	NEIL3	protein_coding
chr1:150568971-150569269	ENSG00000274963.1	20.3943	73.0506	1.84073	5.04624e-14	1.9759e-13	Metazoa_SRP	misc_RNA
chr2:55287847-55419921	ENSG00000115355.13	1756.89	6286.2	1.83916	0	0	CCDC88A	protein_coding
chr5:35856849-35879603	ENSG00000168685.12	22.8369	81.656	1.83819	8.0892e-13	3.01509e-12	IL7R	protein_coding
chr11:69103493-69109094	ENSG00000260895.1	2.75976	9.85932	1.83695	0.0058623	0.0113054	RP11-554A11.7	lincRNA
chr10:78267442-78330595	ENSG00000227136.2	2.423	8.63582	1.83354	0.0232661	0.0409568	LINC00595	lincRNA
chr17:40818117-40822595	ENSG00000186395.6	995.823	3547.14	1.83269	0	0	KRT10	protein_coding
chr14:74474007-74474864	ENSG00000259005.1	2.07353	7.38592	1.83269	0.00942411	0.0176777	RP3-449M8.6	lincRNA
chr1:153547329-153549372	ENSG00000188015.7	402.424	1433.05	1.8323	1.15581e-36	8.4097e-36	S100A3	protein_coding
chr14:23125302-23183660	ENSG00000092068.16	734.001	2612	1.8313	2.19541e-94	3.64586e-93	SLC7A8	protein_coding
chr7:74773962-74789313	ENSG00000158517.11	14.6822	52.2253	1.83068	3.01811e-11	1.04926e-10	NCF1	protein_coding
chr10:5393098-5404830	ENSG00000178462.9	11.6579	41.4001	1.82833	1.0694e-07	3.09875e-07	TUBAL3	protein_coding
chr1:91500893-91525764	ENSG00000097046.10	167.413	594.092	1.82728	2.24842e-84	3.37035e-83	CDC7	protein_coding
chr15:40287907-40307922	ENSG00000137841.9	4.59625	16.2971	1.82609	0.00101087	0.00215283	PLCB2	protein_coding
chr4:68053198-68129880	ENSG00000198092.5	32.4255	114.882	1.82495	9.67862e-21	4.74199e-20	TMPRSS11F	protein_coding
chr9:5510570-5571254	ENSG00000197646.7	14.852	52.5951	1.82427	5.78805e-11	1.98363e-10	PDCD1LG2	protein_coding
chr1:916865-921016	ENSG00000223764.2	10.8274	38.2981	1.82259	1.91637e-06	5.13238e-06	RP11-54O7.3	lincRNA
chr5:149063455-149109787	ENSG00000250072.3	11.2723	39.8155	1.82055	1.92897e-07	5.51027e-07	CTC-529P8.1	lincRNA
chr19:55364389-55370373	ENSG00000095752.4	86.8808	305.418	1.81368	1.78541e-59	1.947e-58	IL11	protein_coding
chr9:35681992-35691020	ENSG00000198467.11	1746.73	6139.68	1.8135	0	0	TPM2	protein_coding
chr20:62642445-62672295	ENSG00000101187.13	461.298	1620.98	1.8131	1.21864e-238	5.88611e-237	SLCO4A1	protein_coding
chr4:73987038-73988197	ENSG00000163736.3	2.5036	8.79615	1.81287	0.0111249	0.0206582	PPBP	protein_coding
chrX:70423031-70433390	ENSG00000130055.11	197.459	691.371	1.80791	3.26567e-50	3.07561e-49	GDPD2	protein_coding
chr17:39962973-39977766	ENSG00000167914.8	3.17499	11.1165	1.80788	0.000802129	0.00172602	GSDMA	protein_coding
chr1:222522260-222548103	ENSG00000143512.10	16.8131	58.8168	1.80665	5.29637e-10	1.73879e-09	HHIPL2	protein_coding
chr1:151036570-151047600	ENSG00000163141.16	459.822	1608.37	1.80645	3.11074e-196	1.17487e-194	BNIPL	protein_coding
chr1:200969390-201023700	ENSG00000116852.12	39.3727	137.691	1.80617	1.52169e-36	1.10428e-35	KIF21B	protein_coding
chr12:116533435-116536513	ENSG00000196668.3	12.3271	43.0901	1.80552	3.89275e-08	1.15578e-07	LINC00173	processed_transcript
chr17:42682613-42699814	ENSG00000108797.9	95.643	334.071	1.80442	4.99644e-47	4.4558e-46	CNTNAP1	protein_coding
chr17:8220642-8224043	ENSG00000178977.3	35.7167	124.715	1.80396	4.29639e-23	2.26088e-22	LINC00324	lincRNA
chr5:75320155-75336914	ENSG00000247372.2	2.423	8.45706	1.80337	0.0242802	0.0425864	CTD-2235C13.2	antisense
chr16:3188212-3224779	ENSG00000262668.1	2.07353	7.23535	1.80298	0.0198255	0.0353577	AJ003147.9	antisense
chr22:40678750-40682814	ENSG00000128285.4	23.7347	82.7767	1.80222	2.81571e-12	1.02167e-11	MCHR1	protein_coding
chr1:155308748-155320666	ENSG00000160752.12	6891.61	24017.8	1.80119	0	0	FDPS	protein_coding
chr17:41420753-41424523	ENSG00000108417.3	4.20855	14.6256	1.7971	0.0118447	0.0219013	KRT37	protein_coding
chr7:74027789-74069907	ENSG00000049540.14	214.374	744.859	1.79683	5.51549e-65	6.49036e-64	ELN	protein_coding
chr4:67991684-68015768	ENSG00000229009.5	2.07567	7.20966	1.79636	0.024651	0.0431855	TMPRSS11GP	transcribed_unprocessed_pseudogene
chr17:8120590-8124084	ENSG00000179111.6	9.81082	34.0718	1.79613	1.10232e-09	3.56868e-09	HES7	protein_coding
chr1:173799550-173824322	ENSG00000120334.13	182.326	632.177	1.7938	1.49872e-100	2.65177e-99	CENPL	protein_coding
chr1:233904933-234324516	ENSG00000183780.10	265.769	920.915	1.79289	4.23328e-123	9.26473e-122	SLC35F3	protein_coding
chr16:56932048-56944863	ENSG00000051108.12	6016.03	20837.8	1.79232	0	0	HERPUD1	protein_coding
chr19:36054937-36105103	ENSG00000075702.14	77.79	268.79	1.78882	4.037e-43	3.3812e-42	WDR62	protein_coding
chrX:38149336-38220924	ENSG00000101955.12	54.1562	186.994	1.78779	2.10515e-40	1.67041e-39	SRPX	protein_coding
chr22:31064105-31088025	ENSG00000183963.16	2306.88	7959.11	1.78667	0	0	SMTN	protein_coding
chr2:8852690-9003813	ENSG00000143797.9	4910.83	16933.6	1.78585	0	0	MBOAT2	protein_coding
chr19:33906352-33908391	ENSG00000277013.1	22.54	77.6174	1.7839	4.49269e-13	1.69134e-12	CTC-526N19.1	lincRNA
chr15:89361579-89398487	ENSG00000255571.4	8.29839	28.543	1.78223	0.000265568	0.000598764	LINC00925	lincRNA
chr6:166460663-166465383	ENSG00000232082.1	3.76578	12.9313	1.77985	0.000641868	0.00139443	RPS6KA2-IT1	sense_intronic
chr21:37006150-37019659	ENSG00000183145.6	3.4778	11.9256	1.77782	0.00796327	0.0150932	RIPPLY3	protein_coding
chr7:48035511-48061304	ENSG00000164746.11	34.4693	117.992	1.77531	8.49638e-30	5.33762e-29	C7orf57	protein_coding
chr21:36445731-36532408	ENSG00000233818.1	2.10321	7.19373	1.77415	0.00888436	0.0167318	AP000695.4	antisense
chr2:28708953-28736205	ENSG00000226833.3	8.10159	27.6419	1.77058	1.11687e-06	3.03518e-06	AC097724.3	antisense
chr19:55151770-55157732	ENSG00000129991.10	3.15588	10.7658	1.77035	0.00502834	0.00979598	TNNI3	protein_coding
chr12:109866214-109866509	ENSG00000241413.3	8.51683	29.0515	1.77022	3.21405e-05	7.86745e-05	RN7SL441P	misc_RNA
chr19:43460787-43465660	ENSG00000124466.8	1962.62	6691.5	1.76955	0	0	LYPD3	protein_coding
chr6:85387219-85390186	ENSG00000234155.1	11.196	38.1342	1.76811	4.32827e-09	1.35918e-08	RP11-30P6.6	lincRNA
chr19:12898786-12919276	ENSG00000161860.7	6.25454	21.2794	1.76648	0.000286059	0.000643067	SYCE2	protein_coding
chr2:237324012-237414375	ENSG00000163359.13	18.5838	63.1692	1.76518	1.18399e-12	4.38288e-12	COL6A3	protein_coding
chr14:103694516-103695050	ENSG00000269910.1	2.45695	8.34812	1.76458	0.0264274	0.0460285	RP11-73M18.10	antisense
chr3:32391671-32455528	ENSG00000153551.11	153.871	522.025	1.7624	1.92634e-89	3.02458e-88	CMTM7	protein_coding
chr18:21242242-21522830	ENSG00000141449.12	5.24639	17.7862	1.76136	3.68757e-05	8.98193e-05	GREB1L	protein_coding
chr7:44104361-44114560	ENSG00000106624.6	3.89304	13.1951	1.76104	0.00113175	0.00239669	AEBP1	protein_coding
chr15:66504959-66550128	ENSG00000174442.9	634.389	2149.98	1.76089	2.87332e-270	1.67196e-268	ZWILCH	protein_coding
chr5:32689070-32783028	ENSG00000113389.13	129.264	436.943	1.75712	2.00924e-60	2.2228e-59	NPR3	protein_coding
chrX:45510484-45630202	ENSG00000229563.4	13.3374	45.0102	1.75477	2.21689e-07	6.31646e-07	LINC01204	lincRNA
chr4:112539336-112636910	ENSG00000138658.13	264.369	892.143	1.75472	2.82221e-121	6.08642e-120	ZGRF1	protein_coding
chr11:2883213-2885881	ENSG00000129757.10	258.214	870.403	1.75311	2.76868e-77	3.83396e-76	CDKN1C	protein_coding
chr11:123069865-123195281	ENSG00000166250.9	2214.28	7457.41	1.75184	0	0	CLMP	protein_coding
chr19:43794309-43795658	ENSG00000268601.1	4.49652	15.1391	1.7514	0.00212025	0.0043512	AC115522.3	lincRNA
chr2:25042130-25159137	ENSG00000084710.11	13.4922	45.4191	1.75117	4.52222e-09	1.41807e-08	EFR3B	protein_coding
chr4:48986247-49062079	ENSG00000109182.9	538.741	1809.74	1.74811	3.85665e-220	1.65061e-218	CWH43	protein_coding
chr18:9506242-9509726	ENSG00000266805.1	6.20575	20.8246	1.74661	0.00429881	0.00845648	RP11-61L19.1	sense_intronic
chr18:35483431-35483667	ENSG00000279074.1	3.06043	10.2675	1.74628	0.019152	0.0342364	RP11-322E11.3	TEC
chr11:33665220-33696701	ENSG00000255202.1	14.4494	48.4231	1.74468	1.74764e-08	5.28946e-08	RP4-541C22.5	antisense
chr3:47011542-47013146	ENSG00000236409.1	9.26455	31.0041	1.74267	2.71163e-06	7.18413e-06	NRADDP	unitary_pseudogene
chr22:35400063-35425430	ENSG00000100297.13	732.669	2450.87	1.74206	1.59549e-286	1.00488e-284	MCM5	protein_coding
chr6:26251651-26252031	ENSG00000275713.1	603.35	2017.89	1.74178	6.49508e-255	3.42847e-253	HIST1H2BH	protein_coding
chr6:27125897-27132750	ENSG00000124635.8	638.991	2129.25	1.73648	1.15192e-255	6.12424e-254	HIST1H2BJ	protein_coding
chr3:119173518-119205153	ENSG00000114638.5	919.692	3063.79	1.7361	4.68584e-282	2.8857e-280	UPK1B	protein_coding
chr8:80967810-81112068	ENSG00000076641.4	428.776	1427.3	1.73499	1.09996e-149	2.95231e-148	PAG1	protein_coding
chr18:35452230-35497933	ENSG00000153391.13	805.669	2679.19	1.73354	2.84722e-280	1.73414e-278	INO80C	protein_coding
chr1:20588948-20618908	ENSG00000158825.5	649.759	2158.59	1.73211	1.09953e-176	3.63829e-175	CDA	protein_coding
chr21:40010999-40847139	ENSG00000171587.12	19.5049	64.7386	1.73079	1.22456e-13	4.72064e-13	DSCAM	protein_coding
chr6:27810064-27811300	ENSG00000278828.1	670.648	2225.85	1.73073	1.00463e-191	3.71832e-190	HIST1H3H	protein_coding
chr12:57460135-57472260	ENSG00000111087.7	8.35775	27.7013	1.72877	1.61655e-05	4.05922e-05	GLI1	protein_coding
chr20:34476205-34476787	ENSG00000277558.1	5.31002	17.5959	1.72845	0.00069497	0.00150567	RP3-468O1.6	sense_intronic
chr11:62123973-62152981	ENSG00000149503.10	764.177	2531.75	1.72816	3.75176e-160	1.08586e-158	INCENP	protein_coding
chr10:17215196-17229985	ENSG00000229124.4	18.0291	59.7161	1.72779	2.15776e-12	7.87448e-12	VIM-AS1	antisense
chr17:41866931-41919019	ENSG00000131473.14	10760.7	35627.2	1.72721	0	0	ACLY	protein_coding
chr4:170273919-170283079	ENSG00000250266.1	4.21283	13.9431	1.72669	0.00664619	0.012722	RP11-789C1.1	lincRNA
chr11:35132655-35138032	ENSG00000255521.1	4.8524	16.0492	1.72573	0.002611	0.00529073	RP4-607I7.1	antisense
chr20:36876131-36894235	ENSG00000101342.7	7.67793	25.3509	1.72325	0.00254058	0.00515463	TLDC2	protein_coding
chr16:29790719-29805384	ENSG00000079616.10	909.068	3000.65	1.72281	0	0	KIF22	protein_coding
chr17:40517026-40527002	ENSG00000266088.3	17.4781	57.4855	1.71765	3.58624e-13	1.35631e-12	RP5-1028K7.2	lincRNA
chr7:43112599-43566001	ENSG00000002746.12	4.52834	14.8833	1.71664	0.00191386	0.00395215	HECW1	protein_coding
chr12:54395261-54419460	ENSG00000161638.8	1874.88	6158.52	1.71579	0	0	ITGA5	protein_coding
chr17:50183289-50201632	ENSG00000108821.11	195.717	642.85	1.71572	9.09777e-74	1.2056e-72	COL1A1	protein_coding
chr15:84186752-84197384	ENSG00000259726.1	22.3496	73.2691	1.71296	4.88557e-12	1.75434e-11	CSPG4P11	unprocessed_pseudogene
chr6:87298772-87300447	ENSG00000216990.2	2.43997	7.9913	1.71157	0.0250694	0.0438353	HSPD1P10	processed_pseudogene
chr19:46547056-46600861	ENSG00000268423.2	3.1262	10.2357	1.71112	0.0104029	0.0194021	AC011551.3	sense_intronic
chr17:42572323-42577831	ENSG00000131470.12	92.9566	304.104	1.70994	2.77718e-43	2.3384e-42	PSMC3IP	protein_coding
chr3:48157146-48188356	ENSG00000164045.9	284.361	930.231	1.70987	5.71671e-119	1.20589e-117	CDC25A	protein_coding
chr15:25677273-25863723	ENSG00000206190.9	84.2069	275.298	1.70899	1.30625e-42	1.0826e-41	ATP10A	protein_coding
chr1:145866560-145885866	ENSG00000198483.10	224.41	733.615	1.70889	5.40287e-90	8.56808e-89	ANKRD35	protein_coding
chr18:49562031-49599182	ENSG00000101670.9	1367.56	4469.06	1.70837	0	0	LIPG	protein_coding
chr12:49208546-49256489	ENSG00000167553.12	7108.68	23197	1.70628	0	0	TUBA1C	protein_coding
chr16:67389809-67393535	ENSG00000159713.8	14.0978	45.9902	1.70585	7.71075e-08	2.25346e-07	TPPP3	protein_coding
chr11:45240301-45286319	ENSG00000019505.5	5.22941	17.0194	1.70246	0.00108839	0.00230883	SYT13	protein_coding
chr12:105235290-105371180	ENSG00000235162.6	344.473	1120.61	1.70182	2.71857e-146	7.05747e-145	C12orf75	protein_coding
chr21:42362282-42366594	ENSG00000160182.2	51.3497	166.973	1.70118	7.56093e-25	4.19065e-24	TFF1	protein_coding
chr10:100347124-100364834	ENSG00000099194.5	81305.2	263783	1.69793	0	0	SCD	protein_coding
chr11:7665104-7674208	ENSG00000166394.12	302.827	981.73	1.69683	3.27689e-138	8.05417e-137	CYB5R2	protein_coding
chr16:86722091-86741059	ENSG00000261175.3	10.2261	33.1476	1.69665	1.4512e-05	3.65522e-05	CTD-2015G9.2	lincRNA
chr3:4493348-4847840	ENSG00000150995.15	1083.18	3507.43	1.69514	0	0	ITPR1	protein_coding
chr3:189969030-189969861	ENSG00000230077.1	4.22767	13.6891	1.69509	0.00603377	0.0116179	MTAPP2	processed_pseudogene
chr9:137241213-137243707	ENSG00000188229.5	5985.18	19357.6	1.69344	0	0	TUBB4B	protein_coding
chr19:46410372-46413584	ENSG00000169515.5	395.012	1274.73	1.69023	3.05853e-173	9.88448e-172	CCDC8	protein_coding
chr5:69189548-69210357	ENSG00000153044.7	573.428	1848.64	1.68878	1.35918e-151	3.72011e-150	CENPH	protein_coding
chr16:81030770-81031485	ENSG00000261061.1	55.4485	178.282	1.68494	1.74091e-25	9.81587e-25	RP11-303E16.2	sense_intronic
chr2:10056780-10080411	ENSG00000205795.4	10.2218	32.8489	1.6842	2.51755e-06	6.68352e-06	CYS1	protein_coding
chr1:151557446-151557940	ENSG00000223861.1	13.2611	42.5846	1.68313	4.5692e-07	1.27549e-06	RP11-74C1.2	processed_pseudogene
chr15:38502853-38504981	ENSG00000259326.1	6.74825	21.6478	1.68164	4.27927e-05	0.000103821	RP11-102L12.2	antisense
chr20:5950652-5995894	ENSG00000125885.11	551.139	1765.33	1.67945	4.96678e-220	2.12165e-218	MCM8	protein_coding
chr4:185426301-185449668	ENSG00000205129.6	40.868	130.787	1.67817	1.20281e-21	6.05362e-21	C4orf47	protein_coding
chr2:86784611-86808396	ENSG00000153563.13	2.79157	8.92531	1.67682	0.00964188	0.0180633	CD8A	protein_coding
chr2:10439968-10448504	ENSG00000115758.10	9411.23	30080.4	1.67637	0	0	ODC1	protein_coding
chr20:46008908-46016561	ENSG00000100985.7	5.37579	17.1797	1.67616	0.000114859	0.000268354	MMP9	protein_coding
chrX:47078355-47093314	ENSG00000130988.10	4.09613	13.0684	1.67376	0.00874166	0.0164882	RGN	protein_coding
chr8:142784880-142786592	ENSG00000167656.4	732.782	2336.18	1.67269	5.85423e-222	2.54487e-220	LY6D	protein_coding
chr12:66563967-66569194	ENSG00000256420.1	3.92486	12.5028	1.67154	0.00598604	0.01153	OSBPL9P4	processed_pseudogene
chr17:19188016-19188714	ENSG00000263934.3	56.9101	181.102	1.67005	1.10696e-18	5.1e-18	SNORD3A	lincRNA
chr8:22580490-22598025	ENSG00000120913.21	249.627	794.193	1.66972	5.47038e-120	1.1639e-118	PDLIM2	protein_coding
chr7:130853720-130928649	ENSG00000233559.1	5.21671	16.5768	1.66796	0.000702868	0.00152085	AC016831.7	lincRNA
chr11:120236640-120319944	ENSG00000137709.7	83.4745	264.607	1.66444	3.03218e-39	2.3494e-38	POU2F3	protein_coding
chr11:102452919-102462008	ENSG00000255337.1	5.67646	17.9871	1.6639	0.000172987	0.000398083	RP11-315O6.1	antisense
chr4:123650291-123930406	ENSG00000249464.3	5.95173	18.8263	1.66137	0.00122897	0.00259389	LINC01091	lincRNA
chr12:57229498-57230198	ENSG00000276727.1	2.85521	9.02809	1.66083	0.0139036	0.0254137	RP11-123K3.9	antisense
chr6:31762996-31764851	ENSG00000228727.6	3.84211	12.1344	1.65914	0.00280924	0.00566189	SAPCD1	protein_coding
chr12:57452323-57459280	ENSG00000139269.2	4.19585	13.2403	1.65791	0.00197052	0.00406461	INHBE	protein_coding
chr14:73242651-73245979	ENSG00000258376.2	41.9198	132.116	1.6561	6.57549e-14	2.56337e-13	RP4-647C14.2	antisense
chr6:26196840-26197250	ENSG00000197409.7	582.795	1835.65	1.65523	1.12421e-64	1.31802e-63	HIST1H3D	protein_coding
chr20:62952647-62969585	ENSG00000101194.15	9.18608	28.9078	1.65394	5.66604e-06	1.46919e-05	SLC17A9	protein_coding
chr9:112242550-112242839	ENSG00000242256.3	3.09439	9.70806	1.64953	0.0211165	0.0374583	RN7SL57P	misc_RNA
chr10:86943872-86969312	ENSG00000173269.11	538.89	1688.24	1.64746	1.50531e-174	4.90777e-173	MMRN2	protein_coding
chr17:39057052-39112239	ENSG00000263818.3	5.26336	16.4795	1.64661	0.00701478	0.0133928	CTD-2206N4.4	transcribed_processed_pseudogene
chr6:30720201-30725426	ENSG00000196230.10	11247	35199.9	1.64603	0	0	TUBB	protein_coding
chr11:102746968-102831511	ENSG00000255282.4	11.9968	37.5411	1.64582	1.8024e-08	5.45071e-08	WTAPP1	transcribed_processed_pseudogene
chr15:90024955-90026003	ENSG00000273691.1	6.6655	20.8502	1.64528	0.000576169	0.00125812	RP11-617F23.2	sense_intronic
chr4:152618632-152680165	ENSG00000170006.9	6664.73	20748.7	1.6384	0	0	TMEM154	protein_coding
chr12:3381349-3593182	ENSG00000111218.9	52.8372	164.277	1.6365	1.88761e-31	1.2341e-30	PRMT8	protein_coding
chr17:2043475-2044968	ENSG00000263050.1	6.26724	19.4805	1.63613	0.000559611	0.00122341	RP11-667K14.3	lincRNA
chr5:140157319-140168785	ENSG00000254363.4	10.9716	34.0754	1.63495	9.37446e-06	2.39741e-05	CTB-131B5.5	processed_transcript
chr2:25926596-25982497	ENSG00000084731.11	312.865	970.243	1.63281	7.2037e-124	1.58125e-122	KIF3C	protein_coding
chr5:16902294-16902641	ENSG00000243538.1	2.48876	7.71157	1.63159	0.0278597	0.0483105	CTB-55B8.1	processed_pseudogene
chr20:37903104-37945350	ENSG00000132821.9	80.1346	247.784	1.62858	7.80658e-39	5.98865e-38	VSTM2L	protein_coding
chr16:86081409-86089526	ENSG00000261177.1	2.85521	8.82364	1.62778	0.0234944	0.0413422	RP11-805I24.1	lincRNA
chr11:18120955-18138480	ENSG00000179826.6	35.3184	109.012	1.626	2.89238e-16	1.22608e-15	MRGPRX3	protein_coding
chr10:4201141-4243912	ENSG00000233117.2	2.80855	8.66331	1.62509	0.0151984	0.0275894	LINC00702	lincRNA
chr15:89760591-89778754	ENSG00000188095.4	2.75976	8.50914	1.62447	0.012795	0.0235408	MESP2	protein_coding
chrX:18690913-18827921	ENSG00000086717.16	4.56016	14.0441	1.62281	0.00493169	0.00962206	PPEF1	protein_coding
chr14:52857268-52951097	ENSG00000073712.11	355.196	1093.69	1.62251	3.82177e-177	1.2722e-175	FERMT2	protein_coding
chr6:29726601-29749049	ENSG00000214922.7	177.76	547.31	1.62243	9.63079e-73	1.26042e-71	HLA-F-AS1	processed_transcript
chr1:20719732-20732837	ENSG00000189410.9	369.269	1136.5	1.62185	9.62251e-184	3.33851e-182	SH2D5	protein_coding
chr8:85463852-85481493	ENSG00000104267.7	1247.05	3836.64	1.62132	5.53444e-242	2.73271e-240	CA2	protein_coding
chr11:2129118-2149603	ENSG00000167244.15	15.1505	46.5956	1.62083	5.03003e-08	1.48589e-07	IGF2	protein_coding
chr17:7389727-7394842	ENSG00000187838.14	4.96055	15.2481	1.62005	0.00124021	0.00261712	TMEM256-PLSCR3	protein_coding
chr17:5499427-5584509	ENSG00000091592.13	1623.66	4989.72	1.61971	0	0	NLRP1	protein_coding
chr11:118133377-118152820	ENSG00000177098.6	107.544	330.383	1.61922	1.45714e-51	1.40334e-50	SCN4B	protein_coding
chrX:18989309-19122637	ENSG00000173698.15	33.8738	104.036	1.61885	5.85045e-16	2.45327e-15	GPR64	protein_coding
chr8:144428808-144444444	ENSG00000160949.14	227.414	698.369	1.61867	2.76498e-74	3.68387e-73	TONSL	protein_coding
chr3:44579938-44581026	ENSG00000214820.3	2.77674	8.51025	1.61581	0.0238266	0.0418693	MPRIPP1	processed_pseudogene
chr2:238159008-238167054	ENSG00000178752.13	28.0536	85.9666	1.61559	3.87944e-16	1.63667e-15	FAM132B	protein_coding
chr1:36084075-36088275	ENSG00000092850.9	7.32205	22.3763	1.61165	0.000176731	0.000406234	TEKT2	protein_coding
chr4:127840198-127844040	ENSG00000261668.1	3.25347	9.94257	1.61164	0.0137306	0.0251203	RP11-50D9.3	antisense
chr17:6684713-6713567	ENSG00000141485.13	27.5917	84.2069	1.6097	2.67344e-12	9.71484e-12	SLC13A5	protein_coding
chr12:56416373-56449399	ENSG00000111602.9	445.79	1358.55	1.60763	2.68764e-163	8.06293e-162	TIMELESS	protein_coding
chr2:137964310-138016364	ENSG00000150540.11	146.815	446.612	1.60503	3.28884e-58	3.50884e-57	HNMT	protein_coding
chr6:147406889-147408281	ENSG00000220494.4	6.45814	19.6391	1.60454	0.00399396	0.00789392	YAP1P1	processed_pseudogene
chr16:81007214-81033114	ENSG00000166451.11	352.614	1071.94	1.60406	6.4566e-121	1.38839e-119	CENPN	protein_coding
chr12:49064685-49070025	ENSG00000167550.8	5.64892	17.1602	1.60302	0.000141216	0.000327246	RHEBL1	protein_coding
chr22:24181259-24189110	ENSG00000099994.10	21.2549	64.5631	1.60291	8.21644e-10	2.67251e-09	SUSD2	protein_coding
chr17:20481330-20483991	ENSG00000229586.2	42.1811	128.086	1.60244	6.1888e-17	2.68715e-16	TNPO1P3	processed_pseudogene
chr9:122372605-122372825	ENSG00000269970.1	5.94959	18.0623	1.60212	0.000927016	0.0019811	RP11-498E2.9	sense_intronic
chr17:8096375-8119047	ENSG00000179148.7	37.9026	114.89	1.59989	3.92446e-22	2.01588e-21	ALOXE3	protein_coding
chr12:9418673-9448229	ENSG00000214826.5	44.3352	134.359	1.59957	4.51364e-18	2.03554e-17	DDX12P	unprocessed_pseudogene
chr21:39028536-39029128	ENSG00000237609.1	3.54144	10.7278	1.59895	0.00368796	0.00732207	AF064858.10	lincRNA
chr13:24680577-24712493	ENSG00000075673.9	8.32166	25.1967	1.59829	1.1737e-05	2.97654e-05	ATP12A	protein_coding
chr1:100083563-100132955	ENSG00000156876.9	216.12	653.73	1.59686	3.48304e-91	5.59153e-90	SASS6	protein_coding
chr1:152565654-152566772	ENSG00000185966.3	2.13716	6.45371	1.59443	0.023938	0.0420394	LCE3E	protein_coding
chr7:128350326-128361685	ENSG00000224940.6	47.6073	143.602	1.59282	4.85147e-19	2.26484e-18	PRRT4	protein_coding
chr3:132601388-132618967	ENSG00000129048.6	22.7627	68.5003	1.58944	1.9166e-08	5.78501e-08	ACKR4	protein_coding
chr7:23310209-23470467	ENSG00000136231.11	87.5516	263.247	1.58821	1.71341e-36	1.24057e-35	IGF2BP3	protein_coding
chr5:135570683-135579279	ENSG00000145824.10	452.795	1361.24	1.58799	1.31513e-66	1.57944e-65	CXCL14	protein_coding
chr3:44117299-44122365	ENSG00000261786.1	129.594	389.356	1.58709	3.05131e-20	1.47284e-19	RP4-555D20.2	lincRNA
chr16:35335277-35336889	ENSG00000260846.2	29.5937	88.8005	1.58528	3.25323e-13	1.23205e-12	RP11-488I20.7	unprocessed_pseudogene
chr20:47677901-47686297	ENSG00000255438.2	3.86336	11.5909	1.58506	0.0117187	0.0216792	CTD-2653D5.1	antisense
chr10:43194536-43266919	ENSG00000198915.9	17.1307	51.3478	1.58371	3.11965e-08	9.30983e-08	RASGEF1A	protein_coding
chr4:110045846-110198653	ENSG00000170522.7	1445.5	4332.47	1.58362	0	0	ELOVL6	protein_coding
chr4:105137280-105140619	ENSG00000251259.1	7.71604	23.0943	1.5816	0.000237169	0.000537685	AC004069.2	lincRNA
chr3:110888384-110893212	ENSG00000206532.2	2.48876	7.44777	1.58138	0.0192136	0.0343326	RP11-553A10.1	lincRNA
chrX:134990938-134992473	ENSG00000184785.5	5.64464	16.8884	1.58108	0.00551069	0.0106663	SMIM10	protein_coding
chr12:65466820-65642198	ENSG00000250748.4	3.52873	10.557	1.58098	0.0236636	0.0416169	RP11-230G5.2	lincRNA
chr11:5572322-5624896	ENSG00000239920.1	3.92272	11.7114	1.57799	0.0126205	0.023235	AC015691.13	antisense
chr20:45174876-45176544	ENSG00000124102.4	232.265	693.088	1.57727	2.23726e-121	4.82961e-120	PI3	protein_coding
chrX:108044970-108079184	ENSG00000101842.11	55.4931	165.414	1.5757	8.71147e-25	4.81749e-24	VSIG1	protein_coding
chr17:2375061-2379306	ENSG00000263345.1	28.2254	84.0593	1.57442	1.36855e-12	5.05427e-12	RP1-59D14.5	antisense
chr4:80184285-80204329	ENSG00000152784.13	13.3819	39.7967	1.57236	7.48098e-07	2.05595e-06	PRDM8	protein_coding
chr1:68045962-68051631	ENSG00000162595.4	3.47567	10.3337	1.572	0.0127696	0.0234958	DIRAS3	protein_coding
chr21:46188141-46228822	ENSG00000160285.12	6134.51	18227.1	1.57107	4.78206e-266	2.71147e-264	LSS	protein_coding
chr3:169793473-169812986	ENSG00000171757.13	6.66977	19.778	1.56819	0.00032851	0.000734625	LRRC34	protein_coding
chr12:121132828-121188032	ENSG00000089041.14	171.521	508.203	1.56702	4.18609e-68	5.16735e-67	P2RX7	protein_coding
chr16:2969245-2973489	ENSG00000162073.11	441.106	1306.45	1.56646	7.01703e-172	2.24808e-170	PAQR4	protein_coding
chr7:21543215-21901839	ENSG00000105877.15	298.942	885.057	1.56591	2.73749e-115	5.56279e-114	DNAH11	protein_coding
chr1:94529225-94541800	ENSG00000117525.11	7147.97	21162.2	1.56588	0	0	F3	protein_coding
chr12:53046969-53064369	ENSG00000111077.15	578.308	1711.7	1.56552	1.15613e-163	3.48725e-162	TENC1	protein_coding
chr9:86220265-86259657	ENSG00000187753.10	2.48876	7.36203	1.56467	0.017202	0.030988	C9orf153	protein_coding
chr17:75130883-75133043	ENSG00000279035.1	16.593	48.8924	1.55903	1.17731e-05	2.98502e-05	RP11-649A18.3	TEC
chr2:113831188-113843356	ENSG00000228857.2	6.33301	18.6464	1.55793	0.000569883	0.00124491	AC104653.1	lincRNA
chr3:120392293-120451253	ENSG00000163430.7	1603.63	4719.17	1.55719	0	0	FSTL1	protein_coding
chr8:48710789-48735234	ENSG00000034239.8	35.2823	103.738	1.55592	3.94929e-14	1.55296e-13	EFCAB1	protein_coding
chr1:235975830-236065162	ENSG00000116962.12	466.133	1369.82	1.55517	8.03038e-160	2.31513e-158	NID1	protein_coding
chr17:41626327-41640199	ENSG00000214514.5	121.032	355.415	1.55411	1.72549e-47	1.54749e-46	KRT42P	transcribed_unprocessed_pseudogene
chr10:97222176-97292673	ENSG00000213390.8	506.619	1485.62	1.55209	4.05608e-186	1.43418e-184	ARHGAP19	protein_coding
chr11:8693357-8696607	ENSG00000254665.1	6.98529	20.4819	1.55196	0.000471997	0.00103945	RP11-152H18.3	antisense
chr12:6618835-6636447	ENSG00000184574.7	232.237	680.855	1.55175	1.32805e-74	1.77687e-73	LPAR5	protein_coding
chr19:16134028-16158570	ENSG00000196684.10	9.9211	29.054	1.55016	0.000111256	0.00026024	HSH2D	protein_coding
chr10:37775371-37784131	ENSG00000226578.1	3.17499	9.29009	1.54894	0.0129996	0.0238774	RP11-258F22.1	lincRNA
chr1:150548562-150557724	ENSG00000237781.3	28.8034	84.2753	1.54887	4.42287e-11	1.52567e-10	RP11-54A4.2	antisense
chr11:130844191-130865561	ENSG00000254842.4	11.9162	34.8093	1.54655	3.06225e-06	8.08505e-06	RP11-890B15.2	lincRNA
chr12:109859767-109860420	ENSG00000256351.1	12.5706	36.6559	1.54399	1.56836e-05	3.94e-05	RP1-7G5.5	processed_pseudogene
chr16:70755098-70773251	ENSG00000214353.5	16.8322	48.971	1.5407	4.88941e-06	1.27362e-05	VAC14-AS1	antisense
chr17:41565841-41572058	ENSG00000171403.7	14.2819	41.5152	1.53945	1.41292e-08	4.29692e-08	KRT9	protein_coding
chr11:842808-867111	ENSG00000214063.8	1209.09	3514.57	1.53942	2.54653e-285	1.59934e-283	TSPAN4	protein_coding
chr2:31334321-31414715	ENSG00000158125.7	1302.48	3777.23	1.53606	0	0	XDH	protein_coding
chr2:71453722-71686768	ENSG00000135636.11	29.7353	86.0977	1.5338	2.55895e-12	9.31407e-12	DYSF	protein_coding
chr3:189956831-190122437	ENSG00000090530.7	1917.17	5551.1	1.53379	8.60569e-282	5.28499e-280	LEPREL1	protein_coding
chr15:40258501-40260370	ENSG00000279409.1	19.3251	55.9334	1.53323	3.41733e-08	1.01763e-07	RP11-133K1.9	TEC
chr17:74935719-74949992	ENSG00000182938.4	24.3133	70.314	1.53207	1.12266e-08	3.44013e-08	OTOP3	protein_coding
chr22:44243667-44312851	ENSG00000138944.7	56.6115	163.66	1.53153	2.07764e-21	1.03952e-20	KIAA1644	protein_coding
chr12:103989280-104064183	ENSG00000120820.10	10.6073	30.6473	1.5307	7.07119e-07	1.94574e-06	GLT8D2	protein_coding
chr17:8039017-8049134	ENSG00000179593.13	10716.8	30900.4	1.52775	0	0	ALOX15B	protein_coding
chr8:90993796-91041064	ENSG00000155099.5	180.254	519.592	1.52735	2.82084e-64	3.27939e-63	TMEM55A	protein_coding
chr6:33075926-33087201	ENSG00000223865.8	38.6227	111.331	1.52733	5.09931e-14	1.99562e-13	HLA-DPB1	protein_coding
chr6:117288300-117425855	ENSG00000047936.8	167.999	483.917	1.5263	3.43607e-61	3.85905e-60	ROS1	protein_coding
chr17:65635538-66192079	ENSG00000154240.14	95.4013	274.527	1.52487	3.1771e-32	2.1114e-31	CEP112	protein_coding
chr8:112222928-113437099	ENSG00000164796.15	57.9839	166.841	1.52475	5.26859e-23	2.76134e-22	CSMD3	protein_coding
chr14:74498170-74612331	ENSG00000119681.9	1763.38	5071.51	1.52407	0	0	LTBP2	protein_coding
chr19:48172318-48287576	ENSG00000178150.6	6.35212	18.2534	1.52286	0.000119251	0.000278207	ZNF114	protein_coding
chr17:7355123-7357218	ENSG00000182896.10	13.3819	38.4457	1.52254	3.29348e-07	9.27783e-07	TMEM95	protein_coding
chr14:77116568-77218884	ENSG00000165548.8	269.968	774.989	1.52139	2.219e-81	3.22169e-80	TMEM63C	protein_coding
chr9:95113708-95114461	ENSG00000229065.1	6.97045	19.9824	1.51941	0.000233508	0.000529604	RP11-80I15.4	antisense
chr17:50271406-50281485	ENSG00000167105.5	106.881	306.087	1.51794	6.82059e-37	4.99051e-36	TMEM92	protein_coding
chr1:145933423-145958001	ENSG00000271601.3	547.215	1567.1	1.51792	1.83927e-179	6.16893e-178	LIX1L	protein_coding
chr4:7965314-8158832	ENSG00000163995.16	17.8212	50.9992	1.51688	2.58012e-08	7.74456e-08	ABLIM2	protein_coding
chr12:52424070-52434525	ENSG00000170454.5	68.0197	194.507	1.51579	6.38118e-33	4.30919e-32	KRT75	protein_coding
chr15:48737935-48811141	ENSG00000103995.11	453.663	1295.86	1.51422	3.78191e-166	1.15968e-164	CEP152	protein_coding
chr7:73985992-73988767	ENSG00000261467.2	4.27432	12.1974	1.51281	0.00651109	0.012486	RP11-731K22.1	lincRNA
chr16:56608199-56609497	ENSG00000125148.6	7808.69	22255.6	1.51101	4.18947e-296	2.71581e-294	MT2A	protein_coding
chr2:64143239-64229605	ENSG00000225889.5	37.386	106.517	1.51051	1.64561e-13	6.31854e-13	AC074289.1	antisense
chr11:72576141-72674453	ENSG00000186642.13	15.9678	45.4894	1.51037	8.5073e-10	2.7659e-09	PDE2A	protein_coding
chr9:127815012-127854756	ENSG00000106991.11	28.8013	82.0439	1.51026	5.45829e-12	1.95778e-11	ENG	protein_coding
chr20:38127387-38165372	ENSG00000198959.9	138.711	394.974	1.50968	7.63246e-59	8.23816e-58	TGM2	protein_coding
chr1:30732469-30757820	ENSG00000162511.7	32.8847	93.5736	1.50868	1.32872e-11	4.68029e-11	LAPTM5	protein_coding
chr2:27491883-27495245	ENSG00000115226.7	97.0701	276.124	1.50822	6.42916e-41	5.1643e-40	FNDC4	protein_coding
chr17:28573115-28577264	ENSG00000109107.11	2594.34	7373.85	1.50705	0	0	ALDOC	protein_coding
chr3:139935185-140577397	ENSG00000158258.13	435.973	1238.89	1.50674	1.92076e-130	4.45432e-129	CLSTN2	protein_coding
chr1:160894980-160896076	ENSG00000213080.3	3.50748	9.9585	1.50549	0.0224593	0.0396467	RP11-312J18.5	processed_pseudogene
chr10:68007718-68008017	ENSG00000266467.2	4.1619	11.8149	1.50529	0.0133988	0.0245568	RN7SL220P	misc_RNA
chr1:155978799-155982986	ENSG00000273002.1	6.32874	17.9657	1.50526	0.000194612	0.000444891	RP11-336K24.12	antisense
chr20:32762385-32809356	ENSG00000088305.16	155.67	441.752	1.50475	5.42983e-57	5.68363e-56	DNMT3B	protein_coding
chr7:983199-989640	ENSG00000073067.11	86.92	246.647	1.50469	5.24692e-24	2.83718e-23	CYP2W1	protein_coding
chr5:100449754-100535186	ENSG00000247877.4	5.24852	14.8709	1.50251	0.00935354	0.0175587	CTD-2001C12.1	lincRNA
chr18:31058840-31102415	ENSG00000134755.12	11632	32950.9	1.50222	0	0	DSC2	protein_coding
chr18:35595901-35597599	ENSG00000266965.1	20.022	56.7173	1.5022	4.23625e-08	1.25542e-07	RP11-712P20.2	sense_intronic
chr1:153561340-153567890	ENSG00000196754.8	99030.4	279803	1.49847	1.61188e-171	5.14919e-170	S100A2	protein_coding
chr6:122471917-122726372	ENSG00000135549.12	143.854	406.284	1.49788	6.46849e-44	5.50716e-43	PKIB	protein_coding
chr16:68290087-68292790	ENSG00000279649.1	4.52834	12.7783	1.49664	0.011094	0.0206043	RP11-96D1.8	TEC
chr12:47709734-47725567	ENSG00000111405.6	10.4779	29.5374	1.49519	0.000296364	0.000665289	ENDOU	protein_coding
chr20:36751795-36773818	ENSG00000149636.13	349.381	984.488	1.49457	6.19442e-116	1.26572e-114	DSN1	protein_coding
chr9:92947451-93036236	ENSG00000127084.15	278.686	784.819	1.49372	4.52135e-81	6.5387e-80	FGD3	protein_coding
chr9:20999515-21031636	ENSG00000188921.13	280.548	789.92	1.49346	5.62368e-86	8.56297e-85	PTPLAD2	protein_coding
chr10:94683621-94736190	ENSG00000108242.10	4.53261	12.7569	1.49286	0.00251853	0.00511505	CYP2C18	protein_coding
chr14:54938950-55027077	ENSG00000198554.9	751.162	2112.13	1.4915	2.08927e-228	9.43362e-227	WDHD1	protein_coding
chr19:23927788-23929287	ENSG00000269397.1	10.7192	30.1331	1.49114	1.58714e-05	3.98628e-05	CTB-92J24.2	sense_intronic
chr2:95851166-95991793	ENSG00000174501.12	390.766	1098.06	1.49058	1.67649e-130	3.896e-129	ANKRD36C	protein_coding
chr19:35497220-35513652	ENSG00000161249.18	2314.54	6501.76	1.49011	0	0	DMKN	protein_coding
chr4:56662469-56665694	ENSG00000280285.1	8.43836	23.6971	1.48968	0.000826911	0.00177659	RP11-630A13.4	TEC
chr14:70810205-70815391	ENSG00000259153.1	168.645	472.949	1.4877	4.68192e-58	4.97356e-57	RP6-65G23.3	lincRNA
chr14:80496478-80941785	ENSG00000100629.14	244.989	686.466	1.48647	1.00074e-79	1.4222e-78	CEP128	protein_coding
chr1:159854316-159862657	ENSG00000243284.1	6.99799	19.6079	1.48642	0.00276984	0.00558808	VSIG8	protein_coding
chr1:151994531-152042774	ENSG00000229021.2	15.3112	42.8653	1.48522	3.09706e-07	8.74116e-07	NBPF18P	antisense
chr19:14732393-14778537	ENSG00000127507.15	113.034	315.458	1.48069	1.65512e-36	1.19915e-35	EMR2	protein_coding
chrX:87517749-87670050	ENSG00000102271.11	5.16578	14.4009	1.4791	0.0139611	0.0255125	KLHL4	protein_coding
chr4:74365143-74388751	ENSG00000124882.3	5653.01	15735	1.47689	0	0	EREG	protein_coding
chr4:86823468-86849263	ENSG00000145283.7	122.8	341.529	1.4757	5.6348e-38	4.24477e-37	SLC10A6	protein_coding
chr19:21444241-21463908	ENSG00000268119.3	4.61109	12.8242	1.47569	0.0117676	0.0217645	CTD-2561J22.5	processed_transcript
chr11:126423359-127000759	ENSG00000149571.8	4.24464	11.8033	1.47548	0.0236084	0.0415296	KIRREL3	protein_coding
chr22:32043032-32113029	ENSG00000100170.7	30.947	86.0471	1.47533	6.97476e-16	2.91591e-15	SLC5A1	protein_coding
chr10:17228259-17237585	ENSG00000026025.11	1009.06	2797.07	1.4709	1.39648e-173	4.51971e-172	VIM	protein_coding
chr17:7015822-7019659	ENSG00000267532.3	3.14318	8.70493	1.46961	0.020889	0.0370874	MIR497HG	antisense
chr17:35435096-35448837	ENSG00000154760.11	86.1436	238.369	1.46838	1.73935e-15	7.17822e-15	SLFN13	protein_coding
chr4:99948088-99950388	ENSG00000164032.9	5055.96	13987.8	1.46811	3.10202e-118	6.46352e-117	H2AFZ	protein_coding
chr2:223596940-223602503	ENSG00000171951.4	15.3091	42.3392	1.46761	5.79342e-07	1.6035e-06	SCG2	protein_coding
chr5:172641266-172691540	ENSG00000214357.6	455.945	1259.2	1.46558	5.92298e-149	1.58017e-147	NEURL1B	protein_coding
chr2:113888203-113889750	ENSG00000270019.1	16.1438	44.5818	1.46547	8.34844e-07	2.28811e-06	RP11-141B14.1	lincRNA
chr17:7717354-7833744	ENSG00000183914.12	51.5704	142.378	1.46511	2.0082e-08	6.05657e-08	DNAH2	protein_coding
chr12:57234905-57240692	ENSG00000185633.8	447.181	1234.06	1.46448	3.13469e-93	5.14404e-92	NDUFA4L2	protein_coding
chr9:6532464-6645650	ENSG00000178445.8	10.2069	28.1573	1.46396	0.000242257	0.000548549	GLDC	protein_coding
chr14:103519659-103523111	ENSG00000166165.10	4407.43	12155.7	1.46363	4.53136e-120	9.65035e-119	CKB	protein_coding
chr11:108472105-108498432	ENSG00000178202.10	933.23	2572.1	1.46264	2.24663e-214	9.41547e-213	KDELC2	protein_coding
chr17:19061912-19062494	ENSG00000265185.3	77.5292	213.673	1.46259	4.2431e-27	2.49389e-26	SNORD3B-1	lincRNA
chr6:52362128-52407777	ENSG00000170915.8	181.922	501.358	1.46252	8.07336e-38	6.04888e-37	PAQR8	protein_coding
chr11:47437757-47449178	ENSG00000165917.7	6.95775	19.1715	1.46227	0.00052025	0.00114118	RAPSN	protein_coding
chr5:149141483-149260542	ENSG00000173210.17	789.423	2173.13	1.4609	1.9836e-187	7.10444e-186	ABLIM3	protein_coding
chr12:56731596-56752373	ENSG00000198056.11	259.747	714.634	1.4601	1.95853e-82	2.87364e-81	PRIM1	protein_coding
chr4:99816833-99870154	ENSG00000070190.10	1109.84	3051.69	1.45926	2.89709e-249	1.49717e-247	DAPP1	protein_coding
chr2:216672105-216695525	ENSG00000115461.4	69.0219	189.669	1.45835	5.42646e-14	2.1229e-13	IGFBP5	protein_coding
chr20:31535263-31535626	ENSG00000274364.1	3.4778	9.55389	1.45791	0.0249797	0.0436889	RP3-324O17.7	sense_intronic
chr13:36431830-36442882	ENSG00000133101.7	110.073	302.351	1.45776	4.85432e-51	4.6368e-50	CCNA1	protein_coding
chr2:241675742-241686991	ENSG00000168393.10	552.809	1518.16	1.45747	4.76622e-151	1.29972e-149	DTYMK	protein_coding
chr21:46301130-46323875	ENSG00000160298.15	141.755	389.17	1.457	6.4449e-31	4.17056e-30	C21orf58	protein_coding
chr13:45350323-45351350	ENSG00000228886.1	9.15426	25.103	1.45534	0.000129149	0.000300507	RP11-290D2.3	lincRNA
chrX:65588377-65729589	ENSG00000147065.14	12057.5	33023.5	1.45357	0	0	MSN	protein_coding
chr11:119093854-119095467	ENSG00000188486.3	641.613	1756.6	1.45301	3.21336e-164	9.75892e-163	H2AFX	protein_coding
chr3:54632122-54639857	ENSG00000265992.1	8.88541	24.3232	1.45282	0.00115183	0.00243711	ESRG	sense_intronic
chr1:78229622-78369464	ENSG00000237413.3	4.49439	12.2966	1.45206	0.0187437	0.0335606	MGC27382	processed_transcript
chr2:112773915-112784590	ENSG00000115008.5	1564.66	4280.17	1.45182	0	0	IL1A	protein_coding
chr17:35350305-35373620	ENSG00000172716.14	132.437	361.696	1.44947	1.53737e-39	1.19717e-38	SLFN11	protein_coding
chr3:186789895-186806695	ENSG00000163918.8	446.692	1218	1.44716	1.33411e-136	3.25024e-135	RFC4	protein_coding
chr14:67386983-67412200	ENSG00000100558.6	2414.42	6580.9	1.44661	0	0	PLEK2	protein_coding
chr17:17011914-17014990	ENSG00000260328.1	33.5726	91.4737	1.44607	3.50947e-09	1.10849e-08	RP11-416I2.1	lincRNA
chr2:68679601-68816311	ENSG00000163219.9	258.791	703.904	1.44359	2.32825e-78	3.26899e-77	ARHGAP25	protein_coding
chr1:200342544-200374354	ENSG00000203721.3	5.29304	14.3839	1.44228	0.00244144	0.00496759	LINC00862	lincRNA
chr13:113759243-113816995	ENSG00000184497.10	18.2279	49.5116	1.44162	1.91431e-09	6.13297e-09	TMEM255B	protein_coding
chr1:150560895-150574552	ENSG00000203804.4	160.405	435.592	1.44126	3.47905e-37	2.56504e-36	ADAMTSL4-AS1	processed_transcript
chr10:70478821-70568449	ENSG00000107719.8	8.18169	22.2	1.44009	0.00236542	0.00482087	PALD1	protein_coding
chr4:125316399-125492932	ENSG00000196159.9	80.4056	218.023	1.43911	2.35609e-37	1.74347e-36	FAT4	protein_coding
chr18:63556160-63567011	ENSG00000166634.4	5.59585	15.1728	1.43906	0.00273304	0.00552036	SERPINB12	protein_coding
chr13:20187470-20192898	ENSG00000165474.5	51454	139414	1.43802	7.8511e-154	2.18119e-152	GJB2	protein_coding
chr2:181887851-181891663	ENSG00000260742.1	22.0361	59.681	1.43741	1.26014e-07	3.6372e-07	RP11-366L5.1	antisense
chr6:116461370-116463768	ENSG00000188820.10	12.5388	33.9408	1.43663	2.41799e-05	5.98157e-05	FAM26F	protein_coding
chr13:20138255-20161049	ENSG00000121743.3	73.1001	197.823	1.43627	3.13067e-21	1.55761e-20	GJA3	protein_coding
chr4:83535914-83605872	ENSG00000138678.8	322.377	871.727	1.43513	3.78931e-97	6.47718e-96	AGPAT9	protein_coding
chr3:125908005-125910272	ENSG00000248787.1	39.4951	106.761	1.43464	5.67272e-14	2.21728e-13	RP11-666A20.4	lincRNA
chr19:2428166-2456996	ENSG00000176619.8	3317.92	8958.35	1.43295	0	0	LMNB2	protein_coding
chr3:124791119-124793104	ENSG00000280042.1	6.74184	18.2024	1.43291	0.00104766	0.00222711	RP11-71H17.8	TEC
chr4:36281622-36344785	ENSG00000197057.6	5.22941	14.1052	1.43151	0.0127606	0.0234813	DTHD1	protein_coding
chr2:87700984-87738105	ENSG00000234231.3	9.20306	24.8233	1.43151	0.000208395	0.000475027	AC093616.4	unprocessed_pseudogene
chr11:68684475-68691175	ENSG00000069482.6	16.0166	43.1893	1.43111	5.22526e-08	1.54253e-07	GAL	protein_coding
chr11:72570660-72573229	ENSG00000227467.3	4.19585	11.3112	1.43071	0.0139017	0.0254137	RP11-169D4.1	lincRNA
chr8:22987417-23018441	ENSG00000008853.14	2370.83	6374.08	1.42682	0	0	RHOBTB2	protein_coding
chr1:156699618-156705816	ENSG00000143320.6	5337.22	14338.4	1.42572	1.95712e-194	7.3666e-193	CRABP2	protein_coding
chr3:49887007-49903873	ENSG00000164078.10	1348.83	3623.48	1.42567	3.69915e-285	2.31667e-283	MST1R	protein_coding
chr2:72129238-72148038	ENSG00000003137.6	103.879	278.841	1.42453	2.96306e-28	1.79288e-27	CYP26B1	protein_coding
chr4:143912331-143982454	ENSG00000251600.3	3.60293	9.66284	1.42328	0.0148775	0.02704	RP11-673E1.1	lincRNA
chr19:48933682-48944969	ENSG00000104808.5	28.4837	76.3491	1.42248	1.32736e-12	4.90459e-12	DHDH	protein_coding
chr1:192809041-192812283	ENSG00000116741.7	2652.27	7102.19	1.42104	1.31968e-200	5.16003e-199	RGS2	protein_coding
chr4:173322206-173329694	ENSG00000248774.1	5.93475	15.8889	1.42076	0.00336236	0.00670596	RP11-798M19.3	antisense
chr1:150282543-150287093	ENSG00000159208.13	106.195	283.895	1.41864	1.34128e-38	1.02468e-37	CIART	protein_coding
chr2:54724542-54972018	ENSG00000214595.9	100.251	267.818	1.41764	1.33312e-25	7.53963e-25	EML6	protein_coding
chr8:124848766-124944612	ENSG00000249816.4	32.6774	87.2521	1.4169	3.76023e-12	1.3553e-11	LINC00964	lincRNA
chr17:82078338-82098332	ENSG00000169710.6	19320.9	51576.6	1.41656	1.37734e-187	4.94104e-186	FASN	protein_coding
chr4:152613875-152614333	ENSG00000240669.1	8.78569	23.429	1.41507	0.00175384	0.00363831	RP11-555K12.2	processed_pseudogene
chr5:179595904-179603741	ENSG00000244945.1	8.16309	21.722	1.41197	0.00549759	0.0106428	RP11-1379J22.2	antisense
chr14:73057925-73059415	ENSG00000258813.2	5.31215	14.1298	1.41137	0.00434858	0.00855059	RP11-109N23.4	antisense
chr1:33162851-33166298	ENSG00000279179.1	3.50962	9.33172	1.41083	0.0259106	0.0451851	RP11-131M11.3	TEC
chr16:57142652-57144936	ENSG00000279803.1	6.97045	18.5281	1.41039	0.0087268	0.016463	RP11-407G23.5	TEC
chrX:154348532-154374638	ENSG00000196924.12	64713.4	171896	1.4094	0	0	FLNA	protein_coding
chr14:104937317-104978357	ENSG00000185567.6	29925.4	79442.2	1.40854	0	0	AHNAK2	protein_coding
chr11:102520508-102530753	ENSG00000137673.6	34.1342	90.4842	1.40645	5.70741e-12	2.04581e-11	MMP7	protein_coding
chr7:26291895-26374317	ENSG00000086300.13	97.0596	257.263	1.4063	1.27941e-33	8.75988e-33	SNX10	protein_coding
chr1:179293714-179358677	ENSG00000057252.10	1436.55	3805.56	1.4055	1.79366e-267	1.03826e-265	SOAT1	protein_coding
chr14:75428357-75474111	ENSG00000140044.10	677.789	1791.06	1.4019	1.30537e-190	4.78349e-189	JDP2	protein_coding
chr18:63637259-63644298	ENSG00000206073.8	465.927	1230.13	1.40064	8.21242e-113	1.62999e-111	SERPINB4	protein_coding
chr11:7754393-7882982	ENSG00000254951.5	8.0401	21.2274	1.40064	0.00104408	0.00222015	RP11-494M8.4	sense_overlapping
chr10:114424445-114427398	ENSG00000279796.1	7.00226	18.4828	1.40029	0.0177305	0.0318804	RP11-317F20.3	TEC
chr7:5528592-5563784	ENSG00000075624.11	80447.6	212277	1.39983	2.11821e-300	1.39764e-298	ACTB	protein_coding
chr17:44004546-44009060	ENSG00000161653.8	198.326	523.111	1.39925	1.07344e-67	1.31773e-66	NAGS	protein_coding
chr22:21045960-21064168	ENSG00000187905.8	4.65774	12.2806	1.39868	0.022946	0.0404488	LRRC74B	protein_coding
chr19:15338948-15339237	ENSG00000270802.2	5.84987	15.4224	1.39856	0.00491708	0.00959693	AC005776.1	processed_pseudogene
chr11:67353629-67354348	ENSG00000274251.1	8.06978	21.2733	1.39844	0.000976277	0.00208196	CTC-1337H24.3	lincRNA
chr11:46846427-46874396	ENSG00000247675.4	8.75601	23.0819	1.39842	0.000627973	0.00136559	LRP4-AS1	antisense
chr17:18426927-18431848	ENSG00000186831.9	137.487	362.37	1.39816	2.52701e-25	1.41904e-24	KRT17P2	transcribed_unprocessed_pseudogene
chr11:61792637-61797244	ENSG00000168496.3	482.931	1272.37	1.39763	4.22773e-121	9.09988e-120	FEN1	protein_coding
chr9:128431598-128432006	ENSG00000273186.1	9.82138	25.8731	1.39745	0.00020813	0.000474473	RP11-339B21.10	sense_intronic
chr8:26514275-26658173	ENSG00000092964.14	692.803	1824.35	1.39687	1.85352e-170	5.87877e-169	DPYSL2	protein_coding
chr14:50397013-50398345	ENSG00000258857.1	4.25948	11.212	1.39629	0.0236738	0.0416315	RP11-247L20.3	lincRNA
chr10:119207589-119455619	ENSG00000198873.11	112.37	295.596	1.39536	7.45837e-40	5.8511e-39	GRK5	protein_coding
chr16:31470204-31472108	ENSG00000280132.1	4.2786	11.2536	1.39518	0.0129501	0.0237925	RP11-452L6.6	TEC
chr2:97523949-97524976	ENSG00000235833.1	10.5437	27.6756	1.39223	0.000118801	0.000277185	AC159540.14	processed_pseudogene
chr17:16840743-16845883	ENSG00000131885.14	82.0941	215.403	1.39169	2.5011e-17	1.10084e-16	KRT17P1	transcribed_unprocessed_pseudogene
chr2:30910467-31138726	ENSG00000158089.12	177.961	466.567	1.39052	3.61568e-64	4.19245e-63	GALNT14	protein_coding
chr3:46979683-47009703	ENSG00000160796.14	4292.98	11245.6	1.38931	5.27276e-303	3.54234e-301	NBEAL2	protein_coding
chr9:92325484-92620533	ENSG00000188312.11	94.7808	248.233	1.38903	1.56342e-27	9.2945e-27	CENPP	protein_coding
chr6:10429255-10434822	ENSG00000183674.9	4.48168	11.736	1.38883	0.0174375	0.0313943	LINC00518	lincRNA
chr17:81867722-81868552	ENSG00000262413.1	6.28208	16.4477	1.38857	0.00658312	0.0126111	RP11-498C9.3	antisense
chr12:123968023-123968579	ENSG00000269938.1	9.45921	24.7657	1.38855	0.000134751	0.000312885	RP11-214K3.20	sense_intronic
chr13:110148963-110307149	ENSG00000187498.12	990.161	2591.85	1.38825	2.41174e-255	1.27915e-253	COL4A1	protein_coding
chrX:107974078-107985008	ENSG00000277883.1	59.4789	155.639	1.38775	2.4194e-12	8.8148e-12	RP6-191P20.5	unprocessed_pseudogene
chr11:128686535-128813266	ENSG00000151702.14	4.20642	11.0057	1.38759	0.00465526	0.00911321	FLI1	protein_coding
chr19:1065923-1086628	ENSG00000180448.8	216.179	565.319	1.38684	2.88576e-58	3.08621e-57	HMHA1	protein_coding
chr2:74421729-74425754	ENSG00000005448.14	779.393	2036.5	1.38567	3.66808e-182	1.2608e-180	WDR54	protein_coding
chr10:75431453-76557375	ENSG00000148655.12	28.9689	75.5602	1.38312	9.95062e-09	3.05929e-08	C10orf11	protein_coding
chr12:118016722-118032234	ENSG00000111445.11	601.113	1567.2	1.38248	4.34067e-142	1.09604e-140	RFC5	protein_coding
chr1:85277672-85448124	ENSG00000223653.3	8.75814	22.8261	1.38199	0.00219702	0.00449874	RP11-131L23.1	antisense
chr12:47237734-47279021	ENSG00000257925.1	8.75814	22.8243	1.38187	0.000125406	0.000292105	RP11-493L12.3	antisense
chr5:659862-693395	ENSG00000171368.11	55.1897	143.805	1.38164	6.8075e-22	3.4639e-21	TPPP	protein_coding
chr2:207240121-207529795	ENSG00000223725.4	21.9894	57.2695	1.38096	3.2224e-09	1.01941e-08	AC007879.5	antisense
chr1:152302175-152325203	ENSG00000143631.10	439.675	1141.77	1.37677	3.82304e-93	6.26437e-92	FLG	protein_coding
chr2:135839626-135876426	ENSG00000076003.4	733.612	1905.06	1.37675	2.01869e-128	4.5902e-127	MCM6	protein_coding
chr2:32946972-33399359	ENSG00000049323.13	4271.22	11083.7	1.37572	1.45641e-263	8.0924e-262	LTBP1	protein_coding
chr8:85107147-85146076	ENSG00000133739.13	239.463	620.774	1.37427	2.09637e-68	2.60227e-67	LRRCC1	protein_coding
chr7:50444129-50542535	ENSG00000132436.9	621.246	1609.57	1.37343	1.37675e-153	3.81056e-152	FIGNL1	protein_coding
chr1:154974653-154979248	ENSG00000173207.10	1580.9	4089.74	1.37126	1.95297e-258	1.04836e-256	CKS1B	protein_coding
chr8:94371960-94475109	ENSG00000197275.10	124.16	321.097	1.37081	4.86648e-34	3.35687e-33	RAD54B	protein_coding
chr20:63547891-63555908	ENSG00000125531.6	17.8806	46.2406	1.37077	0.000173266	0.000398599	C20orf195	protein_coding
chr19:15226925-15233435	ENSG00000105131.5	31.4926	81.3969	1.36996	6.57376e-10	2.14861e-09	EPHX3	protein_coding
chr15:40382721-40394245	ENSG00000128944.11	704.005	1819.53	1.36991	1.66792e-181	5.71526e-180	KNSTRN	protein_coding
chr12:65824131-65966295	ENSG00000149948.11	1097.26	2833.69	1.36878	9.14809e-246	4.60939e-244	HMGA2	protein_coding
chr13:98435405-98435840	ENSG00000231194.1	7.37084	19.0227	1.36782	0.00070008	0.00151511	FARP1-AS1	antisense
chr22:23059415-23142093	ENSG00000100218.9	12.5388	32.3488	1.36732	9.42165e-05	0.000221762	RTDR1	protein_coding
chr7:102483139-102517777	ENSG00000170667.12	7.38141	19.03	1.36631	0.00124233	0.00262134	RASA4B	protein_coding
chr6:137823675-137868233	ENSG00000237499.4	23.6377	60.918	1.36578	6.51371e-08	1.91194e-07	RP11-356I2.4	antisense
chr1:6466092-6520009	ENSG00000171680.18	7682.73	19766	1.36333	2.79444e-257	1.49644e-255	PLEKHG5	protein_coding
chr17:19112000-19112636	ENSG00000262202.4	104.192	268.063	1.36333	1.76889e-29	1.10282e-28	SNORD3D	lincRNA
chr1:161046949-161069970	ENSG00000186517.11	92.8235	238.263	1.35999	3.89153e-31	2.52858e-30	ARHGAP30	protein_coding
chr9:35073838-35080016	ENSG00000221829.7	519.452	1333.18	1.35981	2.3911e-124	5.26421e-123	FANCG	protein_coding
chr12:98515512-98550379	ENSG00000120802.11	2843.16	7293.72	1.35916	0	0	TMPO	protein_coding
chr1:149813271-149813681	ENSG00000183598.3	150.261	384.314	1.35482	5.68243e-43	4.74678e-42	HIST2H3D	protein_coding
chrX:101078720-101096364	ENSG00000126950.7	9.85533	25.187	1.3537	0.00148493	0.00310632	TMEM35	protein_coding
chr1:151540516-151561855	ENSG00000232536.1	33.6006	85.8636	1.35356	1.33964e-08	4.08359e-08	RP11-74C1.4	sense_intronic
chr17:44798448-44830811	ENSG00000182963.7	126.911	324.077	1.35252	2.72663e-32	1.8153e-31	GJC1	protein_coding
chr1:966497-975108	ENSG00000187583.8	474.195	1210.55	1.35212	1.31217e-49	1.22282e-48	PLEKHN1	protein_coding
chr6:27838662-27865798	ENSG00000233822.4	427.729	1091.88	1.35204	2.79529e-65	3.30515e-64	HIST1H2BN	protein_coding
chr8:120445426-120523635	ENSG00000172167.5	296.097	755.675	1.35169	4.00813e-78	5.61696e-77	MTBP	protein_coding
chr12:47728151-47730598	ENSG00000280054.1	13.996	35.7121	1.3514	0.000662433	0.00143714	RP1-197B17.7	TEC
chr16:75504658-75516280	ENSG00000262583.1	10.62	27.072	1.35001	6.21503e-05	0.000148702	RP11-77K12.5	transcribed_unprocessed_pseudogene
chr5:612272-653553	ENSG00000112877.7	218.002	555.518	1.3495	3.12634e-58	3.33707e-57	CEP72	protein_coding
chr13:72708357-72727687	ENSG00000204899.5	1167.31	2974.52	1.34947	2.16446e-148	5.7331e-147	MZT1	protein_coding
chr17:28506260-28537436	ENSG00000109101.5	260.083	662.541	1.34904	6.53669e-54	6.55443e-53	FOXN1	protein_coding
chr3:42257825-42266207	ENSG00000187094.9	33.4458	85.1282	1.34781	3.68188e-11	1.27503e-10	CCK	protein_coding
chr3:123610049-123884331	ENSG00000065534.16	387.326	985.443	1.34722	1.55563e-89	2.44772e-88	MYLK	protein_coding
chr5:115124762-115180159	ENSG00000152503.7	20.2718	51.5247	1.34579	1.96725e-08	5.93709e-08	TRIM36	protein_coding
chr12:52514575-52520687	ENSG00000186081.9	582789	1.48013e+06	1.34468	0	0	KRT5	protein_coding
chr1:154327800-154351307	ENSG00000143515.14	1452.71	3685.12	1.34296	5.8376e-274	3.4884e-272	ATP8B2	protein_coding
chr11:101504705-101872562	ENSG00000137672.10	142.663	361.771	1.34246	2.29447e-34	1.59312e-33	TRPC6	protein_coding
chr3:188947214-189321061	ENSG00000188001.7	364.885	924.895	1.34185	2.85951e-108	5.46041e-107	TPRG1	protein_coding
chr12:130789600-130839266	ENSG00000111450.11	388.676	984.837	1.34132	8.59163e-109	1.65344e-107	STX2	protein_coding
chr19:38398181-38399881	ENSG00000267473.1	13.9239	35.2764	1.34114	1.88494e-05	4.70598e-05	AC005789.11	lincRNA
chr3:111592900-111595443	ENSG00000177494.5	1430.95	3624.56	1.34083	3.68516e-267	2.1276e-265	ZBED2	protein_coding
chr14:73237497-73274640	ENSG00000100767.13	286.503	725.069	1.33957	1.3327e-79	1.89154e-78	PAPLN	protein_coding
chr10:15077523-15088776	ENSG00000176244.6	27.789	70.322	1.33946	1.29518e-08	3.9513e-08	ACBD7	protein_coding
chr12:56334174-56340305	ENSG00000110944.6	11.9755	30.2579	1.33723	0.000137472	0.000318903	IL23A	protein_coding
chr7:29146597-29480356	ENSG00000106069.18	6.60187	16.6767	1.33689	0.00220297	0.00451051	CHN2	protein_coding
chr12:55966769-55972784	ENSG00000123374.8	789.792	1992.42	1.33497	7.07051e-171	2.24575e-169	CDK2	protein_coding
chr19:46120071-46124674	ENSG00000188624.2	5.64892	14.2424	1.33414	0.00310381	0.00621773	IGFL3	protein_coding
chr2:207186717-207235883	ENSG00000234902.4	7.67793	19.3416	1.33292	0.00103133	0.00219451	AC007879.2	lincRNA
chr20:38926312-38953106	ENSG00000101447.11	953.757	2401.42	1.33219	9.65893e-103	1.75093e-101	FAM83D	protein_coding
chr2:237798389-237842808	ENSG00000177483.9	34.7403	87.4601	1.33201	4.44652e-11	1.53335e-10	RBM44	protein_coding
chr16:86578506-86582160	ENSG00000176678.5	258.39	650.368	1.3317	4.55172e-64	5.27229e-63	FOXL1	protein_coding
chr3:8750408-8769617	ENSG00000180914.8	22.3219	56.1769	1.33152	2.0537e-08	6.18872e-08	OXTR	protein_coding
chr1:161304735-161309972	ENSG00000158887.13	13.7314	34.5548	1.33141	2.149e-05	5.3338e-05	MPZ	protein_coding
chr6:32154222-32171978	ENSG00000258388.5	4.27218	10.7499	1.33128	0.0215736	0.038217	PPT2-EGFL8	protein_coding
chr19:53866357-53876428	ENSG00000179820.13	1067.98	2685.93	1.33054	2.47952e-165	7.59266e-164	MYADM	protein_coding
chr1:242082986-242524518	ENSG00000180287.14	5.21884	13.1198	1.32995	0.0129382	0.023775	PLD5	protein_coding
chr3:16315856-16513706	ENSG00000131378.11	154.226	386.452	1.32524	2.1682e-48	1.97978e-47	RFTN1	protein_coding
chr3:194296465-194312704	ENSG00000214145.4	33.571	84.0056	1.32327	1.69072e-10	5.67929e-10	LINC00887	lincRNA
chr12:49389516-49390162	ENSG00000257954.1	5.58315	13.9706	1.32324	0.0143693	0.026198	RP11-161H23.10	processed_pseudogene
chr19:49015980-49017081	ENSG00000104826.9	8.80266	22.0195	1.32277	0.00126679	0.00267168	LHB	protein_coding
chr2:215939308-215941719	ENSG00000226276.1	7.29024	18.2306	1.32233	0.00476804	0.00932	AC093382.1	lincRNA
chr17:17616043-17617745	ENSG00000279200.1	4.21283	10.5154	1.31964	0.0255701	0.044644	RP11-524F11.3	TEC
chr9:14921337-14922334	ENSG00000214110.3	320.073	798.729	1.31931	3.70328e-42	3.04758e-41	LDHAP4	processed_pseudogene
chr6:89095959-89118081	ENSG00000154548.8	4.22553	10.5393	1.31857	0.0102842	0.0191936	SRSF12	protein_coding
chr5:60488140-60547657	ENSG00000152931.7	37.1782	92.686	1.3179	1.19343e-09	3.85858e-09	PART1	lincRNA
chr1:228149852-228159826	ENSG00000198835.3	140.561	350.207	1.31701	2.84947e-32	1.89537e-31	GJC2	protein_coding
chr16:11881075-11882569	ENSG00000261560.1	25.5096	63.5469	1.31678	1.69048e-08	5.11995e-08	RP11-166B2.3	sense_intronic
chr1:112467434-112530165	ENSG00000134245.15	193.742	482.24	1.31561	6.29791e-38	4.73607e-37	WNT2B	protein_coding
chr7:97020392-97025097	ENSG00000105880.4	37.5171	93.2987	1.31431	3.68609e-11	1.27629e-10	DLX5	protein_coding
chr13:73695490-74133905	ENSG00000118922.14	644.962	1603.36	1.31381	8.33504e-139	2.05777e-137	KLF12	protein_coding
chr11:24497211-25082604	ENSG00000187398.9	8.03796	19.9806	1.3137	0.00602049	0.0115954	LUZP2	protein_coding
chr10:6737382-6739026	ENSG00000223784.1	151.576	375.923	1.31039	2.71742e-38	2.0639e-37	RP11-554I8.2	lincRNA
chr2:168922938-169031322	ENSG00000073734.8	13.2271	32.7987	1.31014	0.000222135	0.000504982	ABCB11	protein_coding
chr19:17601328-17688199	ENSG00000130477.12	9.20306	22.8188	1.31004	0.00235484	0.00480062	UNC13A	protein_coding
chr12:14881181-14885926	ENSG00000111341.7	4.56229	11.3032	1.3089	0.0235089	0.0413645	MGP	protein_coding
chr16:31472059-31477958	ENSG00000140682.16	266.016	658.899	1.30854	1.49785e-49	1.39351e-48	TGFB1I1	protein_coding
chr5:178006972-178049087	ENSG00000204677.8	8.10587	20.0259	1.30483	0.0055907	0.0108136	FAM153C	protein_coding
chr3:185713252-185729787	ENSG00000163915.5	13.96	34.4788	1.30441	9.87201e-06	2.51798e-05	C3orf65	antisense
chr12:70366276-70434292	ENSG00000135643.4	19.3485	47.7861	1.30437	7.74691e-07	2.12824e-06	KCNMB4	protein_coding
chr17:80170012-80209331	ENSG00000141527.14	223.513	551.829	1.30386	3.08921e-49	2.85009e-48	CARD14	protein_coding
chr4:142023160-142846290	ENSG00000109452.10	2351.36	5797.87	1.30203	0	0	INPP4B	protein_coding
chr19:46466498-46471563	ENSG00000182013.15	513.118	1265.12	1.30191	3.89543e-118	8.10907e-117	PNMAL1	protein_coding
chr1:58882868-58896665	ENSG00000232453.3	15.72	38.7469	1.30147	4.07893e-05	9.91476e-05	RP4-794H19.1	lincRNA
chr15:84398316-84411701	ENSG00000235370.6	30.8537	76.0375	1.30127	4.10422e-09	1.29046e-08	DNM1P51	transcribed_unprocessed_pseudogene
chr9:128702523-128720918	ENSG00000160447.6	148.99	366.287	1.29776	7.35628e-37	5.37714e-36	PKN3	protein_coding
chr21:36385378-36419015	ENSG00000159259.7	217.125	533.507	1.29698	1.09674e-54	1.11178e-53	CHAF1B	protein_coding
chr3:58192627-58214697	ENSG00000163687.11	58.4246	143.529	1.29669	5.68645e-14	2.22225e-13	DNASE1L3	protein_coding
chr5:160421822-160428744	ENSG00000164611.10	2358.16	5790.58	1.29605	1.00119e-147	2.63928e-146	PTTG1	protein_coding
chr7:102681836-102690469	ENSG00000233297.4	5.59799	13.7405	1.29545	0.0136693	0.0250144	RASA4DP	unprocessed_pseudogene
chr3:50299894-50312381	ENSG00000114378.14	454.033	1113.58	1.29434	1.25315e-83	1.85835e-82	HYAL1	protein_coding
chr12:57055648-57078769	ENSG00000166881.7	972.804	2385.93	1.29433	3.84858e-189	1.39417e-187	TMEM194A	protein_coding
chr16:64943753-65122198	ENSG00000140937.11	43.4645	106.49	1.2928	4.52309e-18	2.03898e-17	CDH11	protein_coding
chr17:50281577-50287855	ENSG00000251179.1	17.8509	43.7248	1.29245	2.24205e-05	5.55626e-05	TMEM92-AS1	antisense
chr16:84565594-84618077	ENSG00000103187.7	4215	10322.4	1.29217	0	0	COTL1	protein_coding
chr12:94148723-94307675	ENSG00000136040.6	44.0871	107.91	1.2914	1.03927e-10	3.52626e-10	PLXNC1	protein_coding
chr4:75578005-75630716	ENSG00000138769.8	24.9465	61.054	1.29125	7.2603e-08	2.12434e-07	CDKL2	protein_coding
chr2:168786539-168865055	ENSG00000163072.12	20.1912	49.4001	1.29079	9.1317e-06	2.33695e-05	NOSTRIN	protein_coding
chr1:15572353-15585110	ENSG00000116771.5	65.8862	161.187	1.29069	5.1793e-16	2.17637e-15	AGMAT	protein_coding
chr4:53997415-53997712	ENSG00000272650.1	5.96657	14.5753	1.28855	0.0118546	0.0219178	RP11-571I18.4	lincRNA
chr19:11300777-11324441	ENSG00000267174.3	27.6553	67.4856	1.28702	2.97458e-08	8.89125e-08	CTC-510F12.4	3prime_overlapping_ncrna
chr6:165543533-165986603	ENSG00000112541.11	55.6724	135.811	1.28657	1.9069e-10	6.38803e-10	PDE10A	protein_coding
chr20:46364551-46390885	ENSG00000273828.1	4.9266	12.0053	1.285	0.0284254	0.0491722	RP11-394O2.3	antisense
chr11:18394388-18408425	ENSG00000134333.11	45828.4	111651	1.28468	2.43485e-180	8.20374e-179	LDHA	protein_coding
chr16:66961237-66975096	ENSG00000172828.10	85.4552	208.137	1.28429	2.84889e-24	1.55298e-23	CES3	protein_coding
chr16:30989256-31010628	ENSG00000099365.7	22.9339	55.8444	1.28393	2.48531e-06	6.6003e-06	STX1B	protein_coding
chr5:473236-480467	ENSG00000225138.5	1145.21	2788.54	1.2839	8.35159e-79	1.17708e-77	CTD-2228K2.7	processed_transcript
chr1:230314482-230425729	ENSG00000177614.7	49.2682	119.954	1.28375	1.2017e-12	4.44771e-12	PGBD5	protein_coding
chr17:81862778-81863102	ENSG00000278876.1	9.48889	23.0924	1.28311	0.000229269	0.000520469	RP11-498C9.4	TEC
chr19:4448810-4450836	ENSG00000280239.1	13.2886	32.3341	1.28286	0.000401088	0.000889123	CTB-50L17.8	TEC
chr19:14031748-14053216	ENSG00000104998.3	171.596	416.988	1.28099	4.0121e-39	3.09924e-38	IL27RA	protein_coding
chr7:48088644-48108733	ENSG00000183696.11	3827.4	9299.08	1.28072	0	0	UPP1	protein_coding
chr17:11241263-11564063	ENSG00000188803.12	13.723	33.2963	1.27877	0.000117059	0.000273237	SHISA6	protein_coding
chr2:112829751-112836903	ENSG00000125538.9	1068.35	2591.55	1.27842	7.74945e-238	3.72679e-236	IL1B	protein_coding
chr6:73291962-73293277	ENSG00000234882.1	93.8231	227.307	1.27662	4.14035e-22	2.12382e-21	EIF3EP1	processed_pseudogene
chr3:124761948-124887297	ENSG00000082781.9	4338.59	10511.2	1.27662	0	0	ITGB5	protein_coding
chr16:722588-726880	ENSG00000162004.14	87.2429	211.332	1.2764	2.16244e-22	1.11673e-21	CCDC78	protein_coding
chr21:14371115-14383187	ENSG00000155304.5	2455.01	5937.25	1.27407	2.6481e-265	1.49385e-263	HSPA13	protein_coding
chr17:30782684-30824776	ENSG00000176390.11	1049.98	2533.78	1.27094	7.56173e-198	2.88543e-196	CRLF3	protein_coding
chr9:121075012-121177608	ENSG00000119397.14	1206.15	2910.59	1.27091	7.4442e-212	3.0906e-210	CNTRL	protein_coding
chr1:17249098-17284233	ENSG00000142619.4	1614.9	3896.77	1.27083	6.5725e-194	2.46552e-192	PADI3	protein_coding
chr8:53851808-53959303	ENSG00000147509.11	442.926	1068.13	1.26994	6.38937e-94	1.05632e-92	RGS20	protein_coding
chr22:38982399-38992804	ENSG00000179750.13	13.7399	33.0969	1.26832	0.000984947	0.00210005	APOBEC3B	protein_coding
chr17:43952738-44004469	ENSG00000131096.8	7.74999	18.6634	1.26795	0.00138848	0.00291227	PYY	protein_coding
chr19:22634324-22667670	ENSG00000229676.2	20.6934	49.7888	1.26665	3.35573e-06	8.82724e-06	ZNF492	protein_coding
chr5:168128856-168130422	ENSG00000279739.1	8.78569	21.1379	1.26661	0.00249339	0.00506816	CTB-105N12.2	TEC
chr11:67662162-67681200	ENSG00000132746.12	538.188	1294.75	1.26649	3.10723e-115	6.30837e-114	ALDH3B2	protein_coding
chr3:141525133-141526121	ENSG00000250170.1	7.01924	16.862	1.26439	0.0124303	0.0229116	RASA2-IT1	sense_intronic
chr15:78959947-79090773	ENSG00000058335.13	10.0988	24.2381	1.2631	0.00408674	0.00806436	RASGRF1	protein_coding
chr12:84859488-84912876	ENSG00000072041.14	249.936	599.763	1.26283	5.44953e-67	6.59477e-66	SLC6A15	protein_coding
chr14:100961027-100967040	ENSG00000232018.4	11.4818	27.5392	1.26213	0.000885171	0.00189588	AL132709.8	lincRNA
chr11:12110591-12263785	ENSG00000133816.11	2977.5	7126.2	1.25903	0	0	MICAL2	protein_coding
chr10:67960702-67961464	ENSG00000226318.1	17.8593	42.7184	1.25818	1.26766e-05	3.2053e-05	RP11-474D14.2	processed_pseudogene
chr20:36996349-37095995	ENSG00000080839.9	506.578	1211.28	1.25768	6.66831e-103	1.20979e-101	RBL1	protein_coding
chr12:9277235-9313241	ENSG00000111788.10	85.6499	204.765	1.25745	1.70572e-23	9.08159e-23	RP11-22B23.1	unprocessed_pseudogene
chr19:18572220-18594435	ENSG00000006016.8	148.201	353.964	1.25604	1.10181e-30	7.09266e-30	CRLF1	protein_coding
chr12:63822021-63823895	ENSG00000255642.1	4.89692	11.6926	1.25565	0.013822	0.0252771	PABPC1P4	processed_pseudogene
chr11:65261762-65298685	ENSG00000014138.6	367.297	876.524	1.25485	2.01817e-73	2.66326e-72	POLA2	protein_coding
chr7:128761338-128761598	ENSG00000244218.3	6.02806	14.3708	1.25338	0.0105543	0.0196597	RN7SL81P	misc_RNA
chr7:93921699-93928610	ENSG00000127920.5	21.3902	50.9735	1.2528	2.75299e-08	8.24892e-08	GNG11	protein_coding
chr14:68874143-68979440	ENSG00000072110.11	7894.48	18810.7	1.25264	0	0	ACTN1	protein_coding
chr19:362057-376013	ENSG00000105549.8	16.7982	39.9715	1.25066	0.00671697	0.012853	THEG	protein_coding
chr11:133908564-133956985	ENSG00000080854.12	29.8853	71.0964	1.25034	3.43729e-09	1.086e-08	IGSF9B	protein_coding
chr1:153357854-153361027	ENSG00000163220.10	15289.2	36362.2	1.24993	0	0	S100A9	protein_coding
chr12:57723761-57742157	ENSG00000135439.9	15.7073	37.3298	1.24889	0.000171282	0.000394363	AGAP2	protein_coding
chr18:45825512-45842556	ENSG00000197046.9	10.1751	24.1672	1.248	0.00904571	0.0170154	SIGLEC15	protein_coding
chr3:127598223-127622436	ENSG00000073111.11	972.375	2307.09	1.24649	3.13455e-143	7.99688e-142	MCM2	protein_coding
chr2:102311502-102352037	ENSG00000115602.14	9.82565	23.3012	1.24578	4.74921e-05	0.000114733	IL1RL1	protein_coding
chr9:34989641-34998431	ENSG00000137094.12	467.351	1108.05	1.24545	3.11501e-99	5.45495e-98	DNAJB5	protein_coding
chr19:20340269-20424969	ENSG00000231205.9	19.6492	46.5043	1.2429	1.62242e-06	4.36306e-06	ZNF826P	transcribed_unprocessed_pseudogene
chr13:79566727-79571436	ENSG00000227676.3	8.62661	20.4145	1.24273	0.00234074	0.00477452	LINC01068	lincRNA
chr2:169064789-169096167	ENSG00000073737.14	569.42	1347.41	1.24262	1.0152e-90	1.6192e-89	DHRS9	protein_coding
chr19:405438-409139	ENSG00000183186.6	23.1736	54.8192	1.2422	3.15277e-06	8.31412e-06	C2CD4C	protein_coding
chr8:94688228-94688610	ENSG00000241003.1	15.4746	36.5586	1.24031	6.36913e-05	0.000152274	RP11-22C11.1	processed_pseudogene
chr17:39626924-39636626	ENSG00000131771.11	12.0413	28.4351	1.23969	0.00411757	0.00812302	PPP1R1B	protein_coding
chr3:9986911-10005244	ENSG00000180385.6	53.934	127.317	1.23915	2.40154e-13	9.14028e-13	EMC3-AS1	transcribed_unprocessed_pseudogene
chr16:57882340-57971112	ENSG00000070729.11	23.0294	54.356	1.23896	1.51574e-07	4.35624e-07	CNGB1	protein_coding
chr5:148923639-149063163	ENSG00000169247.9	317.718	749.527	1.23823	1.21306e-67	1.48583e-66	SH3TC2	protein_coding
chr10:4650185-4678154	ENSG00000231298.4	28.3882	66.9653	1.23812	1.3637e-07	3.92895e-07	LINC00704	lincRNA
chr1:211326615-211374940	ENSG00000082512.12	190.444	449.176	1.23792	3.08342e-45	2.67134e-44	TRAF5	protein_coding
chr19:19561713-19618916	ENSG00000105717.11	20.4881	48.3167	1.23774	3.32652e-06	8.75723e-06	PBX4	protein_coding
chr12:94548241-94549536	ENSG00000236349.1	6.58917	15.5296	1.23685	0.0120704	0.0222888	SUCLG2P2	processed_pseudogene
chr4:154781213-154828813	ENSG00000151962.5	14.7438	34.7329	1.23619	3.79392e-05	9.23385e-05	RBM46	protein_coding
chr16:67229389-67247658	ENSG00000135723.11	554.122	1303.13	1.2337	2.97542e-101	5.3112e-100	FHOD1	protein_coding
chr6:26103876-26104310	ENSG00000197061.4	1991.16	4681.5	1.23336	8.98908e-159	2.57478e-157	HIST1H4C	protein_coding
chr1:151982915-151994390	ENSG00000197747.6	15356.9	36094.9	1.23291	6.84093e-150	1.83835e-148	S100A10	protein_coding
chr7:134527592-134541408	ENSG00000198074.7	15945.5	37453.4	1.23195	0	0	AKR1B10	protein_coding
chr15:84655129-84658563	ENSG00000197696.7	113.14	265.728	1.23184	1.97398e-26	1.13907e-25	NMB	protein_coding
chr12:25939329-25959442	ENSG00000246695.5	52.693	123.659	1.23068	1.39089e-12	5.13248e-12	RASSF8-AS1	antisense
chr9:137300482-137302251	ENSG00000198435.3	266.145	624.026	1.22939	1.57738e-29	9.84807e-29	NRARP	protein_coding
chr20:35285731-35292401	ENSG00000125998.7	194.83	456.593	1.22869	1.2816e-35	9.10676e-35	FAM83C	protein_coding
chr4:154627072-154748320	ENSG00000121207.9	813.576	1906.37	1.22848	2.60765e-154	7.27189e-153	LRAT	protein_coding
chr12:32109076-32109602	ENSG00000277342.1	6.98742	16.3706	1.22827	0.0104679	0.0195102	RP11-843B15.4	sense_intronic
chr22:21002895-21009453	ENSG00000161149.9	27.4819	64.3775	1.22807	8.17235e-07	2.24206e-06	TUBA3FP	transcribed_unprocessed_pseudogene
chr2:237858893-237912010	ENSG00000132329.8	136.173	318.747	1.22697	1.50006e-28	9.14893e-28	RAMP1	protein_coding
chr14:75176929-75177418	ENSG00000273565.1	11.1981	26.206	1.22664	0.00111596	0.00236369	CTD-3075F15.1	lincRNA
chr16:72665170-72791624	ENSG00000259768.5	135.177	316.237	1.22616	1.65515e-34	1.15211e-33	RP5-991G20.1	antisense
chr3:27632976-27633720	ENSG00000213846.4	21.6442	50.6291	1.22598	3.54634e-05	8.64933e-05	AC098614.2	processed_pseudogene
chrX:153735626-153766453	ENSG00000232725.1	11.5773	27.0629	1.22502	0.00036137	0.000804698	U52111.14	antisense
chr1:203178931-203186749	ENSG00000133048.10	11.5773	27.0521	1.22445	0.000179935	0.000412914	CHI3L1	protein_coding
chr13:28722386-28724021	ENSG00000233588.1	18.3149	42.7908	1.22428	2.72482e-05	6.70917e-05	CYP51A1P2	processed_pseudogene
chr19:13834516-13836289	ENSG00000267519.3	1216.93	2841.3	1.2233	1.21825e-59	1.33179e-58	CTD-3252C9.4	lincRNA
chr12:52837804-52848283	ENSG00000170423.10	13.2716	30.9777	1.22288	6.68116e-05	0.000159442	KRT78	protein_coding
chr17:28703197-28711854	ENSG00000167525.11	55.3552	129.132	1.22206	4.69708e-13	1.76618e-12	PROCA1	protein_coding
chr11:10573091-10693988	ENSG00000072952.16	30.5763	71.2806	1.2211	2.96931e-08	8.8767e-08	MRVI1	protein_coding
chr4:38966744-39032421	ENSG00000121895.7	15.5212	36.1351	1.21916	3.2006e-06	8.43524e-06	TMEM156	protein_coding
chr10:68414065-68471915	ENSG00000138346.12	318.747	741.496	1.21803	8.14598e-69	1.01744e-67	DNA2	protein_coding
chr11:76860873-77026797	ENSG00000078124.9	2367.51	5503.29	1.21693	1.1993e-281	7.34486e-280	ACER3	protein_coding
chr1:65420652-65641559	ENSG00000116678.16	1070.83	2489.05	1.21686	3.60531e-187	1.28711e-185	LEPR	protein_coding
chr2:219250772-219277876	ENSG00000127824.11	5125.86	11904	1.21558	0	0	TUBA4A	protein_coding
chr19:48740888-48746909	ENSG00000182264.6	9.90413	22.9976	1.21538	0.000238892	0.000541426	IZUMO1	protein_coding
chr7:7636518-7718607	ENSG00000106399.9	703.829	1633.73	1.21487	1.8921e-69	2.38205e-68	RPA3	protein_coding
chr9:133663560-133739920	ENSG00000123453.14	22.0446	51.0362	1.21109	1.81695e-05	4.54186e-05	SARDH	protein_coding
chr20:362835-391386	ENSG00000101255.8	7502.4	17357.6	1.21014	2.70652e-226	1.20007e-224	TRIB3	protein_coding
chr10:59650765-59736002	ENSG00000165449.9	357.326	826.613	1.20997	3.1135e-60	3.43585e-59	SLC16A9	protein_coding
chr11:88293592-88337787	ENSG00000109861.13	2116.76	4896.65	1.20994	6.74973e-281	4.12235e-279	CTSC	protein_coding
chr1:152908545-152911886	ENSG00000163207.6	635.202	1469.02	1.20957	6.16901e-99	1.07437e-97	IVL	protein_coding
chr9:134641774-134844843	ENSG00000130635.13	412.741	954.462	1.20945	1.91831e-84	2.88137e-83	COL5A1	protein_coding
chr7:87876229-87909541	ENSG00000006634.5	637.627	1474.11	1.20906	9.8049e-112	1.92879e-110	DBF4	protein_coding
chr11:117900643-117929381	ENSG00000137747.12	108.986	251.814	1.20821	1.06997e-21	5.40222e-21	TMPRSS13	protein_coding
chr12:103772310-103841197	ENSG00000111696.9	1042.99	2409.67	1.20811	5.87203e-171	1.86776e-169	NT5DC3	protein_coding
chr1:31263245-31263681	ENSG00000229447.2	5.93262	13.7006	1.2075	0.0136897	0.0250496	RP11-490K7.4	processed_pseudogene
chr12:57216795-57226449	ENSG00000182379.9	41.3804	95.5568	1.20741	7.88506e-10	2.56812e-09	NXPH4	protein_coding
chr19:23221599-23250360	ENSG00000196081.7	198.197	457.272	1.20612	7.482e-40	5.86548e-39	ZNF724P	protein_coding
chr3:9902828-9916402	ENSG00000163701.16	989.403	2281.88	1.20559	4.58103e-145	1.17548e-143	IL17RE	protein_coding
chr1:155946855-156002564	ENSG00000116584.15	2313.81	5335.64	1.20539	2.41298e-215	1.0151e-213	ARHGEF2	protein_coding
chr3:170888415-170908693	ENSG00000163577.5	306.128	705.915	1.20536	1.54022e-67	1.88448e-66	EIF5A2	protein_coding
chr7:143761790-143836705	ENSG00000253882.4	67.7968	156.331	1.20531	1.66512e-16	7.12385e-16	RP11-61L23.2	transcribed_unprocessed_pseudogene
chr13:20221971-20232395	ENSG00000121742.13	7996.35	18421.9	1.20401	8.40086e-112	1.65406e-110	GJB6	protein_coding
chr1:7784429-7845176	ENSG00000049246.12	297.356	684.92	1.20374	2.81174e-64	3.27053e-63	PER3	protein_coding
chr21:33559542-33578363	ENSG00000159147.15	289.575	666.768	1.20325	2.67618e-56	2.77377e-55	DONSON	protein_coding
chr19:49665142-49673915	ENSG00000126453.7	197.893	455.133	1.20157	7.98754e-44	6.78222e-43	BCL2L12	protein_coding
chr4:96310732-96818864	ENSG00000248510.2	5.61497	12.9074	1.20085	0.0210065	0.0372751	RP11-145G20.1	lincRNA
chr1:159872364-159900163	ENSG00000213085.7	24.9125	57.2669	1.20083	1.14042e-06	3.09576e-06	CFAP45	protein_coding
chr6:144150526-144188370	ENSG00000135604.9	13.6338	31.3389	1.20077	0.000178965	0.000410901	STX11	protein_coding
chr12:123969990-123970344	ENSG00000270061.1	11.1005	25.5021	1.19999	0.000758097	0.00163524	RP11-214K3.19	sense_intronic
chr6:26020490-26020900	ENSG00000275714.1	354.623	814.561	1.19974	3.58084e-70	4.5442e-69	HIST1H3A	protein_coding
chrX:48695554-48709010	ENSG00000101945.14	309.833	711.234	1.19884	1.75026e-53	1.7424e-52	SUV39H1	protein_coding
chr3:160439001-160485773	ENSG00000213186.5	367.547	843.564	1.19857	7.41852e-70	9.37143e-69	TRIM59	protein_coding
chr11:134152434-134224532	ENSG00000151503.10	1127.56	2587.59	1.19841	7.04333e-169	2.21176e-167	NCAPD3	protein_coding
chr19:23914877-23945159	ENSG00000213967.8	40.2795	92.4283	1.19829	2.76683e-10	9.20201e-10	ZNF726	protein_coding
chr13:30539597-30543461	ENSG00000213411.2	9.41256	21.5964	1.19813	0.00252417	0.00512462	RBM22P2	processed_pseudogene
chr1:162593103-162593754	ENSG00000272574.1	40.2009	92.1599	1.19691	1.48493e-05	3.73762e-05	RP11-359K18.4	sense_intronic
chr19:48748011-48755390	ENSG00000174951.8	428.365	981.996	1.19688	8.54649e-94	1.41084e-92	FUT1	protein_coding
chr7:101162509-101165593	ENSG00000128564.6	13.3925	30.6987	1.19675	0.000151454	0.000350274	VGF	protein_coding
chr19:10289981-10296778	ENSG00000105376.4	120.721	276.354	1.19485	2.51271e-28	1.52371e-27	ICAM5	protein_coding
chr14:105489855-105499575	ENSG00000185347.15	203.091	464.509	1.19358	4.65375e-38	3.5117e-37	C14orf80	protein_coding
chr1:63490103-63593721	ENSG00000142856.14	524.284	1198.79	1.19316	1.9877e-92	3.24025e-91	ITGB3BP	protein_coding
chr17:12760140-12790242	ENSG00000265489.1	7.61002	17.3921	1.19246	0.017639	0.0317235	RP11-1090M7.1	antisense
chr4:158666679-158672046	ENSG00000205208.4	216.823	495.074	1.19113	2.83247e-47	2.5321e-46	C4orf46	protein_coding
chr10:127907061-128085855	ENSG00000132334.14	2335.36	5329.87	1.19046	2.04266e-266	1.16416e-264	PTPRE	protein_coding
chr22:28687743-28742422	ENSG00000183765.18	611.955	1395.88	1.18967	6.84855e-105	1.26316e-103	CHEK2	protein_coding
chr2:87455429-87606805	ENSG00000222041.8	434.83	991.505	1.18917	1.6526e-68	2.05371e-67	LINC00152	lincRNA
chr1:153543621-153550136	ENSG00000196154.9	294.942	672.152	1.18836	4.01563e-49	3.70019e-48	S100A4	protein_coding
chr3:121631399-121660911	ENSG00000180353.8	36.1977	82.4839	1.18822	1.33167e-11	4.68994e-11	HCLS1	protein_coding
chr11:4094799-4138870	ENSG00000167325.12	4917.08	11196.4	1.18716	0	0	RRM1	protein_coding
chr19:21082174-21125270	ENSG00000160352.13	554.418	1261.78	1.18642	4.40344e-99	7.69301e-98	ZNF714	protein_coding
chr2:9106593-9109865	ENSG00000261104.1	18.9163	43.0369	1.18594	6.58168e-05	0.000157186	RP11-734K21.5	lincRNA
chr9:105448034-105552433	ENSG00000106701.9	224.795	511.371	1.18576	4.49661e-48	4.07396e-47	FSD1L	protein_coding
chr12:110627841-110689417	ENSG00000122986.11	15.0466	34.168	1.18321	0.000173091	0.000398239	HVCN1	protein_coding
chr14:64388031-64463457	ENSG00000100714.13	2084.02	4732.38	1.1832	2.11099e-166	6.5001e-165	MTHFD1	protein_coding
chr10:32958845-33082102	ENSG00000229656.4	62.0249	140.788	1.18261	3.19913e-11	1.11063e-10	RP11-462L8.1	lincRNA
chr6:52977953-52995378	ENSG00000170899.8	1276.86	2897.99	1.18246	4.22787e-173	1.36437e-171	GSTA4	protein_coding
chr19:4402662-4443392	ENSG00000167670.13	577.345	1309.23	1.18121	7.10409e-106	1.32462e-104	CHAF1A	protein_coding
chr11:65787022-65797219	ENSG00000172818.7	1654.26	3745.63	1.17902	1.42326e-186	5.05668e-185	OVOL1	protein_coding
chr1:155173787-155184971	ENSG00000163462.15	23.093	52.2615	1.17829	1.44141e-06	3.88996e-06	TRIM46	protein_coding
chr6:7541575-7586717	ENSG00000096696.11	109766	248400	1.17823	0	0	DSP	protein_coding
chr12:55761550-55762628	ENSG00000257509.1	6.28422	14.2149	1.1776	0.0197115	0.035177	RP11-762I7.4	sense_intronic
chr4:1027678-1028972	ENSG00000250259.1	6.71643	15.1825	1.17665	0.0145451	0.0264901	RP11-460I19.2	lincRNA
chr16:88651935-88663110	ENSG00000167508.8	4679.1	10565.4	1.17505	0	0	MVD	protein_coding
chr16:56941028-56941726	ENSG00000261114.1	38.051	85.9171	1.17501	5.19297e-09	1.62404e-08	RP11-325K4.2	sense_intronic
chr13:51598416-51599460	ENSG00000224451.2	11.1536	25.1783	1.17467	0.0014789	0.00309458	ATP5F1P1	processed_pseudogene
chr4:120639090-120650788	ENSG00000249409.1	5.89866	13.3145	1.17454	0.0201933	0.03595	RP11-501E14.1	lincRNA
chr4:47935977-48016592	ENSG00000198515.11	198.423	447.781	1.17422	1.96643e-33	1.34099e-32	CNGA1	protein_coding
chr4:151674483-151677893	ENSG00000251455.1	15.8219	35.7024	1.1741	0.000413405	0.000915146	RP11-164P12.3	antisense
chr3:187120948-187180908	ENSG00000163923.7	268.689	606.292	1.17407	5.01831e-59	5.43242e-58	RPL39L	protein_coding
chr7:98211427-98212979	ENSG00000180535.3	12.3398	27.8341	1.17353	0.00226755	0.00463376	BHLHA15	protein_coding
chr19:57697367-57709194	ENSG00000179909.13	39.9443	90.0957	1.17347	1.39088e-08	4.23278e-08	ZNF154	protein_coding
chr19:48115445-48170603	ENSG00000105486.11	953.109	2149.68	1.17341	2.536e-109	4.91032e-108	LIG1	protein_coding
chr13:44234118-44243192	ENSG00000230731.2	10.0754	22.7172	1.17295	0.0080181	0.0151907	RP11-478K15.6	lincRNA
chr13:39342892-39603171	ENSG00000183722.7	241.95	545.516	1.17291	8.3714e-53	8.22303e-52	LHFP	protein_coding
chr2:65373700-65380685	ENSG00000232693.2	6.68248	15.0656	1.17281	0.015879	0.0287518	AC012370.2	sense_intronic
chr8:133237176-133297586	ENSG00000104419.12	80729.8	181949	1.17236	0	0	NDRG1	protein_coding
chr11:117204967-117210292	ENSG00000280143.1	16.76	37.7498	1.17145	0.000181164	0.000415476	AP000892.6	TEC
chr1:6461151-6466195	ENSG00000215788.7	2160.48	4864.56	1.17096	1.9395e-87	2.99434e-86	TNFRSF25	protein_coding
chr13:23570370-23676104	ENSG00000127863.13	24.6119	55.399	1.17051	4.64575e-08	1.37365e-07	TNFRSF19	protein_coding
chr2:178413994-178440243	ENSG00000223960.4	127.773	287.486	1.16991	1.47183e-25	8.31351e-25	AC009948.5	antisense
chr1:155078872-155087538	ENSG00000143590.11	130.989	294.522	1.16893	1.97154e-28	1.19948e-27	EFNA3	protein_coding
chr21:42311667-42315651	ENSG00000160180.15	18.7593	42.1622	1.16834	8.49515e-05	0.000200722	TFF3	protein_coding
chr1:117060303-117107453	ENSG00000116830.9	837.44	1881.91	1.16814	5.78356e-134	1.38021e-132	TTF2	protein_coding
chr12:130337887-130372637	ENSG00000125207.5	13.4774	30.2402	1.16593	0.000805574	0.0017331	PIWIL1	protein_coding
chr18:657604-673578	ENSG00000176890.13	375.578	842.627	1.16578	5.15991e-66	6.15358e-65	TYMS	protein_coding
chr2:217319167-217756593	ENSG00000231672.4	17.381	38.9683	1.16479	0.000501001	0.00110038	DIRC3	protein_coding
chr4:147487971-147496062	ENSG00000280219.1	30.6357	68.6559	1.16417	5.15292e-08	1.52138e-07	RP11-752L20.3	TEC
chr6:29741731-29748969	ENSG00000273340.1	22.5654	50.569	1.16414	7.69042e-06	1.97861e-05	MICE	transcribed_unprocessed_pseudogene
chr19:11325339-11346270	ENSG00000105514.5	5677.64	12720.5	1.16379	0	0	RAB3D	protein_coding
chr14:96797304-96881613	ENSG00000100749.5	775.814	1738.14	1.16376	1.14781e-118	2.40747e-117	VRK1	protein_coding
chr2:110083870-110116566	ENSG00000144063.3	8786.28	19682.3	1.16357	0	0	MALL	protein_coding
chr6:168441151-168667994	ENSG00000112562.16	158.54	355.144	1.16355	6.44044e-33	4.34789e-32	SMOC2	protein_coding
chr1:145992435-145996600	ENSG00000265972.3	898.922	2013	1.16308	7.24969e-147	1.89983e-145	TXNIP	protein_coding
chr16:10576499-10578183	ENSG00000260310.1	8.27928	18.5379	1.1629	0.0180748	0.0324522	RP11-27M24.2	sense_intronic
chr4:77157225-77433388	ENSG00000138764.11	3750.81	8397.71	1.16279	5.70155e-226	2.51799e-224	CCNG2	protein_coding
chr14:78242391-79862033	ENSG00000021645.15	27.9794	62.6231	1.16233	0.000127729	0.000297298	NRXN3	protein_coding
chr1:36339624-36385896	ENSG00000196182.8	823.989	1843.95	1.16211	2.66085e-133	6.31595e-132	STK40	protein_coding
chr3:50292828-50299468	ENSG00000186792.13	357.74	799.332	1.15988	4.43782e-58	4.71878e-57	HYAL3	protein_coding
chr10:114294824-114404756	ENSG00000169129.12	827.713	1848.34	1.15903	6.38434e-138	1.56572e-136	AFAP1L2	protein_coding
chr3:149517235-149703273	ENSG00000018408.12	1617.88	3609.44	1.15768	1.91454e-197	7.26804e-196	WWTR1	protein_coding
chr15:44557829-44559188	ENSG00000259659.1	14.7417	32.8783	1.15723	0.000283903	0.000638479	RP11-151N17.1	sense_intronic
chr5:80626228-80654983	ENSG00000228716.4	1114.36	2482.63	1.15566	1.1539e-135	2.78064e-134	DHFR	protein_coding
chr14:28264390-28265974	ENSG00000197358.9	20.2845	45.1853	1.15548	2.71795e-05	6.69373e-05	BNIP3P1	transcribed_processed_pseudogene
chr10:122461525-122514908	ENSG00000166033.9	6711.06	14942.4	1.1548	0	0	HTRA1	protein_coding
chr13:30202630-30307484	ENSG00000102781.11	846.858	1881.91	1.15201	1.41814e-132	3.35184e-131	KATNAL1	protein_coding
chr18:31129236-31162856	ENSG00000134765.7	26.4881	58.8549	1.15182	5.48209e-06	1.42316e-05	DSC1	protein_coding
chr4:71187286-71572087	ENSG00000080493.11	32.6477	72.4839	1.15068	2.32244e-06	6.18183e-06	SLC4A4	protein_coding
chr15:45167214-45201175	ENSG00000138606.17	45.7899	101.656	1.1506	6.66968e-09	2.07125e-08	SHF	protein_coding
chr5:144170832-144474470	ENSG00000183775.8	11.4988	25.526	1.15049	0.00153937	0.00321536	KCTD16	protein_coding
chr8:22679013-22684009	ENSG00000261026.1	51.4585	114.092	1.14872	2.86065e-05	7.03111e-05	CTD-3247F14.2	sense_overlapping
chr19:43576800-43582103	ENSG00000234465.8	123.116	272.879	1.14824	4.3667e-20	2.09954e-19	PINLYP	protein_coding
chr21:29058073-29060095	ENSG00000231125.2	7.67152	16.9814	1.14638	0.00704862	0.0134528	AF129075.5	sense_intronic
chr8:38386502-38409527	ENSG00000165046.10	117.946	261.061	1.14627	5.18737e-24	2.80634e-23	LETM2	protein_coding
chr4:128883993-129093607	ENSG00000151466.9	632.792	1399.52	1.14513	1.28674e-100	2.28033e-99	SCLT1	protein_coding
chr3:125827257-125886077	ENSG00000241288.5	197.286	436.019	1.1441	2.18719e-40	1.73488e-39	RP11-379B18.5	processed_transcript
chr6:47715283-47715601	ENSG00000252711.1	12.9413	28.598	1.14393	0.00127163	0.00268088	RN7SKP116	misc_RNA
chr11:61816256-61867354	ENSG00000134824.11	6953.96	15365.1	1.14375	3.01196e-174	9.79108e-173	FADS2	protein_coding
chr19:21123817-21124188	ENSG00000268357.1	13.7166	30.3057	1.14367	0.000481757	0.00105963	VN1R81P	unprocessed_pseudogene
chr20:63639708-63653427	ENSG00000197457.7	166.267	367.089	1.14263	5.28601e-27	3.09946e-26	STMN3	protein_coding
chr17:19063449-19064136	ENSG00000262074.4	469.447	1035.99	1.14197	8.98633e-75	1.20597e-73	SNORD3B-2	lincRNA
chr22:41367333-41399324	ENSG00000167074.12	1116.78	2463.35	1.14128	9.2403e-151	2.50744e-149	TEF	protein_coding
chr12:32820142-32820567	ENSG00000274976.1	12.6957	28.0005	1.14112	0.000951186	0.00203099	RP11-8P13.5	sense_intronic
chr11:65044823-65058549	ENSG00000168060.12	79.2305	174.652	1.14036	1.18047e-13	4.55307e-13	NAALADL1	protein_coding
chr1:108875350-108934545	ENSG00000121957.10	3394.52	7476.82	1.13922	0	0	GPSM2	protein_coding
chr2:43027853-43039543	ENSG00000231826.3	28.0918	61.8675	1.13903	1.63998e-05	4.11619e-05	AC016735.2	lincRNA
chr4:170060222-170090387	ENSG00000109576.11	67.4607	148.537	1.13871	8.44254e-13	3.14468e-12	AADAT	protein_coding
chr6:134428240-134520585	ENSG00000231971.3	26.478	58.2017	1.13627	2.51962e-06	6.68822e-06	RP11-557H15.3	lincRNA
chr22:45413691-45432496	ENSG00000128408.8	17.8424	39.1956	1.13538	0.00221911	0.00454104	RIBC2	protein_coding
chr16:22814177-22916338	ENSG00000122254.6	8.36202	18.3678	1.13525	0.00363209	0.00721923	HS3ST2	protein_coding
chr19:10133346-10195135	ENSG00000130816.12	1487.22	3260.03	1.13227	8.9287e-183	3.08332e-181	DNMT1	protein_coding
chr6:109444062-109455987	ENSG00000135596.15	827.578	1813.96	1.13217	2.12616e-138	5.23163e-137	MICAL1	protein_coding
chr1:145281116-145281462	ENSG00000276216.1	487.85	1068.1	1.13054	1.53449e-76	2.10127e-75	RNVU1-14	lincRNA
chr22:30902219-30902781	ENSG00000237977.1	13.2229	28.9328	1.12967	0.00132081	0.00277853	EIF4HP2	processed_pseudogene
chr10:73644881-73656072	ENSG00000166317.9	12.9519	28.3263	1.12898	0.00153704	0.00321109	SYNPO2L	protein_coding
chr5:145937877-146081791	ENSG00000156463.15	1619.33	3541.44	1.12894	8.50385e-140	2.11594e-138	SH3RF2	protein_coding
chr19:20923288-20950697	ENSG00000105750.12	136.71	298.909	1.12859	8.30463e-25	4.60054e-24	ZNF85	protein_coding
chr17:44372183-44389505	ENSG00000005961.15	11.8652	25.9342	1.12812	0.0049517	0.00965771	ITGA2B	protein_coding
chr20:35558866-35607494	ENSG00000088340.13	421.024	920.021	1.12776	4.00609e-53	3.96142e-52	FER1L4	unitary_pseudogene
chr4:6322944-6563600	ENSG00000074211.11	448.048	978.386	1.12675	1.53922e-72	2.01324e-71	PPP2R2C	protein_coding
chr12:14914035-14939082	ENSG00000139055.4	9.24971	20.1924	1.12633	0.00725519	0.0138245	ERP27	protein_coding
chr6:31739948-31762834	ENSG00000204410.12	43.8543	95.6803	1.1255	5.89769e-10	1.93191e-09	MSH5	protein_coding
chr3:183447608-183456013	ENSG00000240024.3	34.3776	74.991	1.12525	3.32672e-06	8.75723e-06	LINC00888	transcribed_unprocessed_pseudogene
chr20:50172590-50176671	ENSG00000231742.3	10.1751	22.1956	1.12523	0.0179492	0.0322527	LINC01273	lincRNA
chr17:439978-445939	ENSG00000183688.4	23.7581	51.7834	1.12407	1.42261e-07	4.09336e-07	FAM101B	protein_coding
chr4:147480917-147544954	ENSG00000151617.13	373.728	814.136	1.12328	3.70186e-69	4.64461e-68	EDNRA	protein_coding
chr8:29815004-29854543	ENSG00000248964.4	11.1642	24.3105	1.1227	0.0040356	0.00796983	RP11-94H18.1	lincRNA
chr2:97492663-97589721	ENSG00000196912.10	355.866	774.493	1.12192	5.99649e-60	6.58129e-59	ANKRD36B	protein_coding
chr15:39581093-39599466	ENSG00000137801.10	25060.3	54497.1	1.12077	0	0	THBS1	protein_coding
chr5:149271871-149341802	ENSG00000157510.11	1598.73	3475.83	1.12043	2.28092e-216	9.65036e-215	AFAP1L1	protein_coding
chr19:11887855-11914329	ENSG00000198429.7	7.356	15.9837	1.11961	0.0190141	0.0340091	ZNF69	protein_coding
chr6:138692548-138697288	ENSG00000225177.3	99.4932	216.101	1.11903	8.31868e-24	4.47106e-23	FLJ46906	antisense
chr2:241015599-241064116	ENSG00000225521.1	7.36657	15.9996	1.11897	0.0231431	0.0407661	AC005237.4	antisense
chr15:76994680-77037301	ENSG00000140368.10	86.9651	188.834	1.11861	6.29918e-14	2.45824e-13	PSTPIP1	protein_coding
chr9:21968105-21995301	ENSG00000147889.14	82.2644	178.623	1.11858	2.2561e-12	8.22662e-12	CDKN2A	protein_coding
chr1:145891208-145910189	ENSG00000143127.10	55.8844	121.288	1.11792	1.45142e-12	5.34786e-12	ITGA10	protein_coding
chrX:44148665-44343672	ENSG00000183690.12	73.607	159.669	1.11717	6.16476e-12	2.20654e-11	EFHC2	protein_coding
chr4:57030773-57110385	ENSG00000163453.9	1415.57	3068.43	1.11612	9.43203e-201	3.69449e-199	IGFBP7	protein_coding
chr1:97077743-97921023	ENSG00000188641.10	343.405	744.303	1.11598	5.97284e-61	6.68102e-60	DPYD	protein_coding
chr1:186671791-186680427	ENSG00000073756.9	480.17	1040.72	1.11597	8.39466e-72	1.08709e-70	PTGS2	protein_coding
chr19:43798502-43827199	ENSG00000159871.12	139.732	302.756	1.11549	5.03361e-23	2.64131e-22	LYPD5	protein_coding
chrX:153872221-153909223	ENSG00000198910.10	78.1963	169.368	1.11499	2.03427e-17	8.97685e-17	L1CAM	protein_coding
chr1:151057758-151068497	ENSG00000213190.3	310.7	672.809	1.11468	1.17024e-40	9.34253e-40	MLLT11	protein_coding
chr4:3249040-3271738	ENSG00000188981.8	13.0325	28.213	1.11425	0.00046147	0.00101698	MSANTD1	protein_coding
chr19:38388421-38396241	ENSG00000188766.10	20.1997	43.7169	1.11386	4.9921e-05	0.000120325	SPRED3	protein_coding
chr1:121108210-121117257	ENSG00000223345.3	6.70159	14.4884	1.11233	0.0161852	0.0292538	HIST2H2BA	transcribed_unprocessed_pseudogene
chr1:186828953-186988981	ENSG00000116711.9	383.54	828.747	1.11155	1.04423e-46	9.27882e-46	PLA2G4A	protein_coding
chr21:46462471-46469306	ENSG00000223692.1	7.38355	15.9483	1.11101	0.0111854	0.020762	DIP2A-IT1	sense_intronic
chr14:100779410-100829185	ENSG00000214548.12	642.683	1386.58	1.10935	3.41002e-106	6.38514e-105	MEG3	lincRNA
chr11:1852970-1892263	ENSG00000130592.11	8.91509	19.2283	1.10891	0.0269601	0.0468642	LSP1	protein_coding
chr3:8619601-8745036	ENSG00000125046.12	9.4528	20.3871	1.10884	0.00452084	0.00886493	SSUH2	protein_coding
chr12:112938352-112973249	ENSG00000111331.10	1276.69	2753.43	1.10882	1.25375e-149	3.36102e-148	OAS3	protein_coding
chr6:57317624-57646849	ENSG00000146143.15	420.102	905.814	1.10847	6.4099e-72	8.32986e-71	PRIM2	protein_coding
chr17:8144056-8156506	ENSG00000179094.11	3339.25	7197.54	1.10798	2.10932e-146	5.4887e-145	PER1	protein_coding
chr11:27338514-27363868	ENSG00000109881.14	219.961	474.093	1.10792	7.67643e-39	5.89084e-38	CCDC34	protein_coding
chr15:41908204-41908714	ENSG00000278493.1	11.179	24.0894	1.10761	0.00310342	0.0062175	CTD-2382E5.6	sense_intronic
chr16:88663298-88687186	ENSG00000260630.4	107.337	231.167	1.10678	1.1475e-10	3.88516e-10	SNAI3-AS1	antisense
chr14:93934153-93976791	ENSG00000100628.9	38.2372	82.3309	1.10646	1.97022e-06	5.27344e-06	ASB2	protein_coding
chr17:18476756-18494940	ENSG00000171916.14	115.491	248.499	1.10546	1.58081e-17	7.0009e-17	LGALS9C	protein_coding
chr18:70335929-70337310	ENSG00000266304.1	12.0731	25.9751	1.10533	0.000313737	0.00070322	RP11-484N16.1	lincRNA
chr16:68822587-68823070	ENSG00000260459.2	15.8219	34.0301	1.10489	0.000431304	0.00095296	FTLP14	processed_pseudogene
chr12:389350-442638	ENSG00000120647.7	215.618	463.371	1.10369	1.02311e-36	7.45396e-36	CCDC77	protein_coding
chr2:238244038-238288609	ENSG00000132326.9	2641.48	5675.75	1.10347	1.36593e-235	6.45685e-234	PER2	protein_coding
chr8:60384588-60516780	ENSG00000251396.4	15.6692	33.6661	1.10336	0.00239022	0.00486827	LINC01301	lincRNA
chr13:43213518-43786908	ENSG00000120658.10	43.3442	93.0858	1.10272	1.56525e-12	5.75751e-12	ENOX1	protein_coding
chr1:13583465-13617957	ENSG00000162493.14	858.037	1840.93	1.10132	1.12271e-115	2.28773e-114	PDPN	protein_coding
chr7:5592823-5606655	ENSG00000075618.15	13303.2	28539.5	1.10119	3.10195e-163	9.28074e-162	FSCN1	protein_coding
chr2:48440043-48440597	ENSG00000272663.1	6.93436	14.8691	1.10049	0.0283419	0.0490584	RP11-191L17.1	lincRNA
chr17:30921680-30959322	ENSG00000184060.8	123.537	264.897	1.10049	3.27925e-26	1.8815e-25	ADAP2	protein_coding
chr5:43289395-43313512	ENSG00000112972.12	7922.93	16988.7	1.10047	0	0	HMGCS1	protein_coding
chr12:50057548-50083611	ENSG00000110881.9	114.978	246.34	1.09929	1.74906e-20	8.5111e-20	ASIC1	protein_coding
chr1:201622927-201823344	ENSG00000134369.13	1388.48	2969.03	1.09648	1.94167e-134	4.64869e-133	NAV1	protein_coding
chr3:47379089-47380999	ENSG00000260236.1	37.911	81.0462	1.09613	6.61056e-08	1.93986e-07	RP11-708J19.1	antisense
chr19:16067507-16101790	ENSG00000167460.12	19696.4	42098.8	1.09585	0	0	TPM4	protein_coding
chr7:100435257-100436510	ENSG00000241357.1	7.70333	16.4643	1.09579	0.0107216	0.0199511	RP11-758P17.2	antisense
chr6:3023142-3023772	ENSG00000271361.1	13.7187	29.3106	1.09528	0.0016138	0.00336228	HTATSF1P2	processed_pseudogene
chr22:19031564-19034564	ENSG00000241527.1	12.9476	27.6579	1.09501	0.00133218	0.00280133	CA15P1	unitary_pseudogene
chr7:128392277-128410252	ENSG00000106348.14	2966.39	6334.17	1.09445	6.58805e-263	3.65143e-261	IMPDH1	protein_coding
chr11:83180144-83184520	ENSG00000254676.1	28.1808	60.1652	1.09422	1.61569e-06	4.34549e-06	RP11-727A23.4	sense_overlapping
chr16:57092537-57148367	ENSG00000140848.14	420.527	897.464	1.09366	4.04981e-60	4.45579e-59	CPNE2	protein_coding
chr10:116663696-116669970	ENSG00000165863.14	10.908	23.2651	1.09278	0.007769	0.0147477	C10orf82	protein_coding
chr17:42509784-42511519	ENSG00000267632.1	16.5378	35.2201	1.09063	0.000364512	0.000811205	RP11-400F19.18	sense_intronic
chr16:56940278-56941342	ENSG00000261270.1	58.0307	123.546	1.09016	2.65612e-11	9.25155e-11	RP11-325K4.3	sense_intronic
chr12:38653834-38907430	ENSG00000139117.11	407.048	865.968	1.08912	2.37079e-73	3.12117e-72	CPNE8	protein_coding
chr14:102545254-102555826	ENSG00000259230.1	19.6365	41.7638	1.08872	0.000101265	0.000237571	CTD-2555C10.3	lincRNA
chr12:125160525-125164918	ENSG00000280117.1	6.05774	12.8835	1.08868	0.0288726	0.0498757	RP11-158L12.6	TEC
chr6:30688047-30691420	ENSG00000137404.12	170.323	362.212	1.08856	1.5724e-29	9.81975e-29	NRM	protein_coding
chr8:25427847-25458467	ENSG00000104756.13	3621.34	7696.5	1.08768	1.54123e-247	7.83692e-246	KCTD9	protein_coding
chr16:15037854-15056079	ENSG00000157045.6	776.103	1649.36	1.08759	1.98611e-116	4.0846e-115	NTAN1	protein_coding
chr14:105472962-105479694	ENSG00000182809.8	3576.3	7600.01	1.08753	3.32507e-92	5.4124e-91	CRIP2	protein_coding
chr16:67237683-67272190	ENSG00000135740.14	48.7432	103.584	1.08753	5.13112e-10	1.68529e-09	SLC9A5	protein_coding
chr12:3610307-3612003	ENSG00000280202.1	34.8416	73.9969	1.08666	7.62153e-07	2.09431e-06	RP5-1180D12.1	TEC
chr19:36014508-36045972	ENSG00000267698.1	13.6572	28.9335	1.08308	0.00148475	0.00310625	AC002116.7	antisense
chr6:26199559-26199939	ENSG00000277224.1	393.811	834.165	1.08283	1.33546e-63	1.54044e-62	HIST1H2BF	protein_coding
chr12:108622277-108633959	ENSG00000110876.9	20.3481	43.0803	1.08213	0.000414424	0.000917218	SELPLG	protein_coding
chrX:56232437-56287889	ENSG00000102349.12	1127.95	2385.39	1.08053	1.14389e-126	2.56941e-125	KLF8	protein_coding
chr17:17178414-17178749	ENSG00000243370.3	7.38568	15.6171	1.08033	0.0219602	0.0388399	RN7SL775P	misc_RNA
chr1:23795599-23800804	ENSG00000117308.12	2434.97	5145.64	1.07945	4.55856e-205	1.82096e-203	GALE	protein_coding
chr10:133553901-133568291	ENSG00000171772.13	13.314	28.1341	1.07937	0.00292005	0.00586922	SYCE1	protein_coding
chr11:73974667-73983307	ENSG00000175567.6	23.0803	48.7531	1.07883	0.000425904	0.000941875	UCP2	protein_coding
chr17:20449395-20467534	ENSG00000170298.13	72.8757	153.804	1.07759	3.92262e-11	1.35607e-10	LGALS9B	protein_coding
chr9:128724445-128733194	ENSG00000223478.1	87.8501	185.393	1.07747	1.3526e-14	5.41283e-14	RP11-545E17.3	antisense
chr14:24249114-24263210	ENSG00000092295.9	8913.36	18807.2	1.07724	0	0	TGM1	protein_coding
chr15:40953149-40956519	ENSG00000128965.9	377.385	795.394	1.07563	2.23282e-60	2.46891e-59	CHAC1	protein_coding
chrX:134473374-134520513	ENSG00000165704.12	527.522	1110.94	1.07448	5.77694e-73	7.57839e-72	HPRT1	protein_coding
chrX:74161062-74162528	ENSG00000224430.2	19.5664	41.1443	1.07231	0.000228551	0.000518892	MKRN5P	processed_pseudogene
chr8:106520474-106657548	ENSG00000253582.1	17.5269	36.8401	1.07171	0.00052761	0.00115675	RP11-649G15.2	antisense
chr20:58710795-58711633	ENSG00000254419.1	11.5115	24.1929	1.07151	0.00611208	0.0117595	RP11-261P9.4	sense_intronic
chr1:226231157-226309869	ENSG00000183814.13	305.152	641.154	1.07114	8.02254e-39	6.15219e-38	LIN9	protein_coding
chr12:108517121-108525832	ENSG00000198855.4	331.217	695.461	1.07019	1.46996e-53	1.46599e-52	FICD	protein_coding
chr19:41219203-41261766	ENSG00000167601.9	3455.67	7255.65	1.07014	1.62364e-261	8.93202e-260	AXL	protein_coding
chr3:130093906-130113227	ENSG00000251287.6	23.6355	49.6209	1.06999	3.33979e-05	8.16531e-05	ALG1L2	protein_coding
chr5:169583634-169604778	ENSG00000040275.14	474.278	995.489	1.06967	1.18586e-66	1.42573e-65	SPDL1	protein_coding
chr15:59266720-59271162	ENSG00000259771.1	8.51469	17.8677	1.06932	0.0143119	0.0260998	RP11-429D19.1	sense_intronic
chrX:78065216-78122903	ENSG00000102144.11	35900.6	75331.4	1.06925	0	0	PGK1	protein_coding
chr9:78236062-78279690	ENSG00000148019.10	728.66	1528.62	1.06891	8.27977e-98	1.42628e-96	CEP78	protein_coding
chr7:107923818-108003255	ENSG00000091136.11	8813.05	18486.7	1.06878	0	0	LAMB1	protein_coding
chr2:130916651-131047263	ENSG00000136002.14	3665.54	7687	1.06839	7.31427e-298	4.76934e-296	ARHGEF4	protein_coding
chr3:196319342-196338388	ENSG00000145107.13	6.2524	13.088	1.06576	0.0215815	0.0382273	TM4SF19	protein_coding
chr16:18791667-18801678	ENSG00000170540.12	7386.25	15460.3	1.06565	2.11103e-168	6.60106e-167	ARL6IP1	protein_coding
chr1:150549369-150560932	ENSG00000143382.11	649.321	1357.54	1.06399	2.70055e-75	3.64845e-74	ADAMTSL4	protein_coding
chr19:54119511-54125343	ENSG00000237017.1	28.7207	60.0397	1.06383	0.000384973	0.000854681	AC012314.8	antisense
chr12:102073103-102120124	ENSG00000075188.6	1226.16	2562.81	1.06358	5.8529e-141	1.46786e-139	NUP37	protein_coding
chr19:32972250-32978222	ENSG00000131944.7	95.1324	198.811	1.06339	2.2756e-15	9.34778e-15	C19orf40	protein_coding
chr1:21596215-21669363	ENSG00000076864.17	132.903	277.732	1.06332	2.57934e-23	1.36771e-22	RAP1GAP	protein_coding
chrX:115003975-115018973	ENSG00000123496.5	20.5703	42.9653	1.06261	3.24785e-06	8.55368e-06	IL13RA2	protein_coding
chr2:152389937-152390630	ENSG00000213197.3	14.0385	29.3109	1.06205	0.00960623	0.018001	AC012066.1	processed_pseudogene
chr19:46229752-46231243	ENSG00000188293.5	75.4367	157.38	1.06092	1.12631e-17	5.01313e-17	IGFL1	protein_coding
chr12:122203681-122208945	ENSG00000176383.8	32.7093	68.2054	1.06019	1.25993e-07	3.63705e-07	B3GNT4	protein_coding
chr12:103746315-103766906	ENSG00000257681.1	27.6128	57.5749	1.0601	3.18335e-06	8.3916e-06	RP11-341G23.4	antisense
chr11:43733759-43734564	ENSG00000254512.1	11.9119	24.8312	1.05975	0.00502632	0.00979291	RP11-472I20.2	processed_pseudogene
chr9:136994635-136996803	ENSG00000169583.12	518.093	1079.17	1.05864	6.14002e-51	5.85229e-50	CLIC3	protein_coding
chr19:56272769-56302043	ENSG00000267710.3	150.309	313.004	1.05825	4.39753e-21	2.17473e-20	AC006116.20	protein_coding
chr1:89633072-89764518	ENSG00000171488.12	1081.56	2251.22	1.0576	2.16908e-137	5.29609e-136	LRRC8C	protein_coding
chr10:49734644-49762379	ENSG00000197444.7	15.4937	32.1835	1.05464	0.00321879	0.00643294	OGDHL	protein_coding
chrX:100644218-100671299	ENSG00000102359.5	813.762	1689.72	1.05411	1.22539e-82	1.80033e-81	SRPX2	protein_coding
chr22:37469065-37486401	ENSG00000100060.15	130.284	270.469	1.05381	3.86965e-18	1.74832e-17	MFNG	protein_coding
chr12:21468911-21501593	ENSG00000004700.13	2557.69	5307.17	1.0531	6.05947e-230	2.75849e-228	RECQL	protein_coding
chr22:23145326-23164350	ENSG00000100228.10	226.26	469.161	1.0521	2.54514e-27	1.50469e-26	RAB36	protein_coding
chr4:1871424-1978914	ENSG00000109685.15	3765.43	7807.75	1.05209	5.5003e-279	3.34087e-277	WHSC1	protein_coding
chr2:97113496-97264521	ENSG00000135976.14	972.517	2016.43	1.05201	6.0585e-92	9.80416e-91	ANKRD36	protein_coding
chr3:123897305-123961208	ENSG00000175455.12	1490.04	3089.26	1.05191	3.18767e-176	1.05165e-174	CCDC14	protein_coding
chr1:94621151-94624184	ENSG00000235565.1	10.4461	21.6565	1.05183	0.00551867	0.0106808	RP11-86H7.7	lincRNA
chr14:75259411-75271861	ENSG00000258820.3	11.8992	24.6673	1.05174	0.00252829	0.00513251	RP11-293M10.2	antisense
chr19:15107403-15114988	ENSG00000105137.10	37.7271	78.2026	1.05162	1.43965e-08	4.37641e-08	SYDE1	protein_coding
chr12:51353753-51391409	ENSG00000139629.13	1611.74	3340.57	1.05147	2.33176e-163	7.00477e-162	GALNT6	protein_coding
chr5:177483398-177497601	ENSG00000196923.11	1004.73	2082.26	1.05135	1.22909e-81	1.79388e-80	PDLIM7	protein_coding
chr8:31639386-32764405	ENSG00000157168.16	698.91	1447.22	1.0501	8.53143e-91	1.36368e-89	NRG1	protein_coding
chr13:46052902-46113332	ENSG00000235903.5	16.1735	33.4768	1.04953	0.00069919	0.00151348	CPB2-AS1	antisense
chr9:37651000-37746904	ENSG00000070601.7	13.9494	28.8654	1.04914	0.00109373	0.00231927	FRMPD1	protein_coding
chr1:156082578-156137865	ENSG00000160789.17	26864	55553.9	1.04821	0	0	LMNA	protein_coding
chr16:1286351-1288837	ENSG00000260284.1	17.7194	36.602	1.0466	0.00200063	0.00412096	TPSP2	unprocessed_pseudogene
chr16:2476558-2482173	ENSG00000260293.2	10.8592	22.4295	1.04648	0.00268725	0.00543431	RP11-715J22.6	sense_intronic
chr1:155745829-155750137	ENSG00000203761.5	116.677	240.982	1.04641	9.99758e-20	4.76045e-19	MSTO2P	unprocessed_pseudogene
chr17:18450637-18475920	ENSG00000229526.2	118.997	245.745	1.04624	1.98618e-13	7.58545e-13	KRT16P4	transcribed_processed_pseudogene
chr7:76071469-76074963	ENSG00000230882.1	11.5179	23.7785	1.04578	0.00701267	0.01339	AC005077.14	processed_pseudogene
chr18:35627429-35710292	ENSG00000141429.11	9097.99	18779.7	1.04556	1.09253e-128	2.48935e-127	GALNT1	protein_coding
chr20:35172073-35177362	ENSG00000101000.4	1836.26	3788.2	1.04474	3.1758e-189	1.15422e-187	PROCR	protein_coding
chr19:1000419-1009732	ENSG00000116032.5	20.7018	42.6758	1.04366	0.000102506	0.000240305	GRIN3B	protein_coding
chr4:165327623-165343160	ENSG00000052802.10	14848.2	30605.3	1.0435	3.04083e-119	6.43274e-118	MSMO1	protein_coding
chr15:73684213-73714518	ENSG00000103855.15	1576.22	3247.52	1.04287	6.73162e-82	9.83783e-81	CD276	protein_coding
chr17:27472010-27626438	ENSG00000141068.11	239.874	494.159	1.0427	2.53026e-34	1.75519e-33	KSR1	protein_coding
chr17:40015361-40017813	ENSG00000108342.10	14.0703	28.9824	1.04252	0.000487372	0.00107161	CSF3	protein_coding
chr6:4115689-4135597	ENSG00000198721.10	2643.23	5438.92	1.04102	2.35304e-73	3.09963e-72	ECI2	protein_coding
chr15:85196444-85213905	ENSG00000259295.4	36.5259	75.0789	1.03949	1.332e-06	3.59951e-06	CSPG4P12	transcribed_unprocessed_pseudogene
chr17:15530773-15531089	ENSG00000266538.1	13.1783	27.0789	1.039	0.00424962	0.0083664	RP11-385D13.3	lincRNA
chr18:63496989-63497400	ENSG00000214318.3	236.289	485.323	1.03839	4.74428e-14	1.86062e-13	ATP5G1P6	processed_pseudogene
chr2:172099439-172102900	ENSG00000115844.8	50.0197	102.712	1.03803	1.25962e-08	3.84495e-08	DLX2	protein_coding
chr13:109269634-109273838	ENSG00000275216.1	182.063	373.601	1.03706	2.55603e-27	1.51072e-26	RP11-54H7.4	lincRNA
chr13:113399610-113405572	ENSG00000278309.1	11.6261	23.8513	1.03671	0.0180039	0.0323457	RP11-102K13.5	lincRNA
chr4:176683538-176792727	ENSG00000150630.3	380.664	780.851	1.03653	3.90633e-38	2.95446e-37	VEGFC	protein_coding
chrX:153688099-153696593	ENSG00000130821.13	7618.63	15627.1	1.03645	0	0	SLC6A8	protein_coding
chr12:46764761-46825997	ENSG00000139209.13	54.0145	110.772	1.03618	3.29094e-08	9.80515e-08	SLC38A4	protein_coding
chr9:128456006-128501292	ENSG00000136811.14	1341.41	2749.98	1.03567	1.28407e-150	3.48016e-149	ODF2	protein_coding
chr17:64002596-64020634	ENSG00000108622.8	30.5254	62.5659	1.03537	1.70564e-06	4.5813e-06	ICAM2	protein_coding
chr14:64329431-64336569	ENSG00000214770.2	8.75601	17.935	1.03443	0.0148172	0.0269408	RP11-544I20.2	antisense
chr12:123655528-123656128	ENSG00000278861.1	7.2881	14.9144	1.03309	0.0266501	0.0463761	RP11-338K17.6	TEC
chr15:75723977-75727688	ENSG00000182950.2	18.5774	37.9952	1.03227	0.000458048	0.00100984	ODF3L1	protein_coding
chr1:178006136-178037950	ENSG00000242193.7	89.7949	183.623	1.03204	2.01809e-13	7.706e-13	RP11-568K15.1	unitary_pseudogene
chr12:15669668-15882329	ENSG00000151491.10	1182.95	2418.81	1.0319	1.39994e-143	3.58392e-142	EPS8	protein_coding
chr11:122655675-122814473	ENSG00000154127.7	1277.23	2611.41	1.03181	1.91967e-146	5.00695e-145	UBASH3B	protein_coding
chr11:7020446-7071308	ENSG00000158077.4	10.2261	20.8987	1.03117	0.00780769	0.0148171	NLRP14	protein_coding
chr6:149942000-149949235	ENSG00000131015.4	159.633	326.19	1.03095	1.69574e-24	9.29406e-24	ULBP2	protein_coding
chr17:43211875-43220041	ENSG00000184988.6	48.9585	100.04	1.03095	6.52261e-09	2.027e-08	TMEM106A	protein_coding
chr12:3615328-3753102	ENSG00000130038.7	155.553	317.82	1.03081	2.91766e-16	1.23656e-15	CRACR2A	protein_coding
chr12:48995149-48999309	ENSG00000181418.7	17.7873	36.2998	1.02912	0.000974716	0.00207923	DDN	protein_coding
chr3:8501707-8568119	ENSG00000071282.9	146.405	298.636	1.02842	1.20555e-21	6.06606e-21	LMCD1	protein_coding
chr19:11574660-11578985	ENSG00000102575.8	535.798	1092.26	1.02755	1.04078e-65	1.23722e-64	ACP5	protein_coding
chr16:678645-679061	ENSG00000279441.1	8.29412	16.8982	1.02671	0.0087984	0.0165882	LA16c-313D11.13	TEC
chr10:47689707-47730436	ENSG00000189014.7	6.5913	13.426	1.02639	0.0284853	0.0492682	FAM35DP	unprocessed_pseudogene
chr17:75145261-75146546	ENSG00000263786.1	20.9728	42.7094	1.02603	0.000182258	0.000417855	RP11-649A18.4	sense_intronic
chrX:139581771-139708216	ENSG00000101977.17	6.41362	13.0605	1.026	0.0264331	0.0460348	MCF2	protein_coding
chr22:37225261-37244270	ENSG00000128340.12	1259.65	2565.07	1.02597	1.45981e-54	1.47714e-53	RAC2	protein_coding
chr17:75751594-75765236	ENSG00000108479.9	155.818	317.069	1.02494	1.1928e-25	6.75809e-25	GALK1	protein_coding
chr9:109171975-109320964	ENSG00000095203.12	1075.92	2189.01	1.0247	1.61407e-141	4.05714e-140	EPB41L4B	protein_coding
chr1:113905141-113914086	ENSG00000118655.4	244.015	496.422	1.0246	4.69034e-35	3.30006e-34	DCLRE1B	protein_coding
chr9:5357973-5437878	ENSG00000107020.7	618.484	1257.03	1.02321	3.04908e-90	4.8527e-89	PLGRKT	protein_coding
chr4:102307557-102431258	ENSG00000138821.10	346.364	703.906	1.02309	5.06889e-49	4.66683e-48	SLC39A8	protein_coding
chr19:35612763-35625349	ENSG00000249115.6	466.441	947.474	1.02239	4.14198e-61	4.64715e-60	HAUS5	protein_coding
chr9:121821928-122093606	ENSG00000175764.12	258.095	524.123	1.022	3.45473e-34	2.39198e-33	TTLL11	protein_coding
chr15:80779343-80951776	ENSG00000103888.13	912.438	1852.15	1.0214	6.81627e-91	1.09031e-89	CEMIP	protein_coding
chr6:161129979-161274025	ENSG00000026652.11	459.936	933.305	1.02092	6.45222e-62	7.29825e-61	AGPAT4	protein_coding
chr1:26279176-26281522	ENSG00000142669.11	6642.5	13475.4	1.02053	5.74594e-68	7.08102e-67	SH3BGRL3	protein_coding
chr19:55132794-55149354	ENSG00000105048.14	922.232	1868.59	1.01875	3.30553e-120	7.06008e-119	TNNT1	protein_coding
chr11:308408-315272	ENSG00000185201.14	341.393	691.44	1.01817	4.76978e-28	2.86885e-27	IFITM2	protein_coding
chr16:29679037-29698699	ENSG00000103485.15	127.93	259.08	1.01804	1.35339e-20	6.59836e-20	QPRT	protein_coding
chr19:11322156-11324195	ENSG00000267576.1	14.0024	28.3569	1.01803	0.0194783	0.0347805	CTC-510F12.6	sense_intronic
chr1:209528455-209567673	ENSG00000224260.4	55.8946	113.117	1.01703	1.23459e-06	3.34404e-06	RP1-272L16.1	lincRNA
chr4:99844138-99844696	ENSG00000279913.1	11.1005	22.4631	1.01693	0.0135385	0.0247872	AP001962.3	TEC
chr6:97142161-97283176	ENSG00000146263.9	671.958	1359.25	1.01637	6.56563e-86	9.98354e-85	MMS22L	protein_coding
chr12:50217662-50218343	ENSG00000257531.2	18.2619	36.932	1.01604	0.000177941	0.000408676	RP3-405J10.2	transcribed_processed_pseudogene
chr3:42809483-42942792	ENSG00000240747.5	20.6339	41.727	1.01596	0.000429388	0.000949296	KRBOX1	protein_coding
chr7:102579646-102616757	ENSG00000105808.15	98.737	199.667	1.01593	2.98911e-15	1.22109e-14	RASA4	protein_coding
chr7:74231504-74254458	ENSG00000049541.8	690.87	1397.03	1.01588	3.98833e-82	5.83254e-81	RFC2	protein_coding
chr5:69875271-69920867	ENSG00000198237.8	9.10975	18.4199	1.01578	0.019178	0.0342802	RP11-98J23.2	unprocessed_pseudogene
chr6:49463378-49493107	ENSG00000031691.6	198.398	401.07	1.01546	1.56042e-30	9.99554e-30	CENPQ	protein_coding
chr6:107957413-107959986	ENSG00000272476.1	18.9036	38.1996	1.0149	0.000383502	0.000851673	RP1-191J18.66	antisense
chr3:169766921-169769895	ENSG00000184378.2	58.0603	117.301	1.01459	4.93695e-09	1.54528e-08	ACTRT3	protein_coding
chr11:11963106-12009370	ENSG00000050165.15	4879.19	9852.44	1.01384	3.7034e-284	2.29984e-282	DKK3	protein_coding
chr1:169132531-169367967	ENSG00000143156.11	473.257	955.496	1.01363	2.11677e-57	2.22939e-56	NME7	protein_coding
chr17:6653464-6655009	ENSG00000261996.1	41.1666	83.0984	1.01334	3.67787e-07	1.03422e-06	CTC-281F24.1	lincRNA
chr10:73124573-73125405	ENSG00000272599.2	29.5932	59.7263	1.0131	2.3755e-05	5.8804e-05	RP11-152N13.16	antisense
chr12:46239106-46239473	ENSG00000274591.1	8.81964	17.7924	1.01247	0.0270922	0.0470569	RP11-474P2.5	sense_intronic
chr4:82924603-83010829	ENSG00000189308.8	779.66	1572.43	1.01208	3.92296e-77	5.41882e-76	LIN54	protein_coding
chr11:124954121-125041489	ENSG00000149548.12	154.671	311.913	1.01194	6.39793e-26	3.64258e-25	CCDC15	protein_coding
chr10:84194650-84219621	ENSG00000148600.12	1824.2	3677.68	1.01153	1.39773e-120	2.99109e-119	CDHR1	protein_coding
chr12:121020292-121039242	ENSG00000135114.10	182.349	367.565	1.0113	4.6259e-27	2.716e-26	OASL	protein_coding
chr7:24698353-24758113	ENSG00000105928.11	2160.09	4353.73	1.01116	2.63804e-193	9.8626e-192	DFNA5	protein_coding
chr2:88765868-88806612	ENSG00000230006.5	21.5127	43.3521	1.01091	0.000167049	0.000384976	ANKRD36BP2	transcribed_unprocessed_pseudogene
chr3:108589682-108694846	ENSG00000198919.10	613.714	1236.51	1.01063	1.65964e-66	1.9878e-65	DZIP3	protein_coding
chr6:27824108-27824480	ENSG00000197238.4	1681.04	3383.79	1.00928	6.97694e-41	5.59012e-40	HIST1H4J	protein_coding
chr17:8013327-8016378	ENSG00000279174.1	14.3392	28.8557	1.0089	0.00543374	0.0105229	RP11-1099M24.9	TEC
chr1:27005020-27012836	ENSG00000158246.7	2032.89	4090.19	1.00864	8.08631e-177	2.67972e-175	FAM46B	protein_coding
chr16:31196131-31196963	ENSG00000260060.1	10.5607	21.2458	1.00847	0.00992676	0.0185687	RP11-388M20.1	antisense
chr6:26216975-26217367	ENSG00000277075.1	1609.43	3237.17	1.00818	3.46621e-159	9.94124e-158	HIST1H2AE	protein_coding
chr6:73263359-73301401	ENSG00000229852.2	151.074	303.752	1.00764	2.41333e-21	1.20449e-20	RP11-398K22.12	antisense
chr3:142817869-142889203	ENSG00000163710.5	7.78394	15.6446	1.00709	0.0159649	0.0288884	PCOLCE2	protein_coding
chr1:156893720-156916429	ENSG00000187800.11	264.435	531.35	1.00675	1.82281e-36	1.31935e-35	PEAR1	protein_coding
chr2:215944988-216034096	ENSG00000118242.13	1056.49	2122.74	1.00665	4.08805e-116	8.3686e-115	MREG	protein_coding
chr12:15121065-15348598	ENSG00000134533.4	28.1103	56.4756	1.00653	0.000175332	0.000403101	RERG	protein_coding
chrX:37685759-37732130	ENSG00000047597.5	38.8322	77.9797	1.00585	1.0088e-07	2.92774e-07	XK	protein_coding
chr19:11199295-11262452	ENSG00000130158.11	965.853	1938.01	1.0047	1.45103e-114	2.92448e-113	DOCK6	protein_coding
chr7:43984994-43990207	ENSG00000239556.2	8.04437	16.1288	1.00359	0.0242508	0.0425415	AC004951.5	transcribed_unprocessed_pseudogene
chrX:14843407-14873069	ENSG00000181544.11	155.692	312.149	1.00355	1.25058e-19	5.93056e-19	FANCB	protein_coding
chr17:20493634-20494155	ENSG00000230088.1	151.397	303.431	1.00304	1.72058e-05	4.31068e-05	KRT16P5	processed_pseudogene
chr12:79934901-79942712	ENSG00000257557.2	29.4579	59.0311	1.00282	2.25669e-05	5.59128e-05	RP11-84G21.1	antisense
chr6:7326659-7389743	ENSG00000164304.13	12.8712	25.788	1.00255	0.00757283	0.0143889	CAGE1	protein_coding
chr6:143940302-144064599	ENSG00000118495.16	189.604	379.867	1.0025	1.86346e-28	1.13466e-27	PLAGL1	protein_coding
chr4:88523810-88649847	ENSG00000138641.13	1558.33	3121.97	1.00246	3.80936e-165	1.16327e-163	HERC3	protein_coding
chr12:9467552-9574972	ENSG00000214776.7	22.4493	44.9429	1.00142	0.0010754	0.00228259	RP11-726G1.1	transcribed_unprocessed_pseudogene
chr6:152983750-152989223	ENSG00000227627.1	13.89	27.7907	1.00056	0.00736646	0.0140232	RP1-101K10.6	antisense
chr15:88877288-88895626	ENSG00000140511.9	170.76	341.583	1.00027	2.26334e-28	1.37475e-27	HAPLN3	protein_coding	1652 genes
chr6:161160105-161161982	ENSG00000279355.1	14.729	29.4622	1.00021	0.00176053	0.00365116	AGPAT4-IT1	TEC	FDR 0.05 + FC≥2

## Sheet:  Up in W_B
Table S2. Genes upregulated by ≥2 fold and FDR<0.05 in WIT primarily cultured human benign basal prostate epithelial cells compared to the corresponding luminal cells in the RNA-Seq analysis.
Note:
1.exp1: Normalized average read counts across all W_B (WIT cultured basal cells) samples.
2.exp2: Normalized average read counts across all W_L (WIT cultured luminal cells) samples.
3. pval, the uncorrected p-value of the test statistic; padj, the FDR-adjusted p-value of the test statistic
locus	gene	exp1 (W_B)	exp2 (W_L)	log2ratio (L/B)	pvalue	FDR	gene_name	gene_type	Note
chr21:20998315-21543329	ENSG00000154654.12	45.2326	0.271767	-7.37885	1.06872e-37	7.9776e-37	NCAM2	protein_coding
chr4:20729236-21948799	ENSG00000185774.12	117.318	1.15439	-6.66715	1.68531e-92	2.75338e-91	KCNIP4	protein_coding
chr8:120125108-120372036	ENSG00000187955.9	663.366	11.8547	-5.80627	0	0	COL14A1	protein_coding
chr14:56118375-56301526	ENSG00000139946.7	979.815	20.4887	-5.57961	0	0	PELI2	protein_coding
chr13:35768963-36131306	ENSG00000133083.12	717.324	15.2082	-5.5597	0	0	DCLK1	protein_coding
chr5:79055854-79236038	ENSG00000132837.12	800.578	18.1297	-5.46462	0	0	DMGDH	protein_coding
chr9:128149071-128153133	ENSG00000148346.9	8965.09	238.153	-5.23436	0	0	LCN2	protein_coding
chr17:76140556-76154283	ENSG00000267128.1	47.2552	1.45185	-5.02451	3.86189e-17	1.68772e-16	RNF157-AS1	antisense
chr11:103907189-104164379	ENSG00000170962.10	116.548	3.71104	-4.97296	3.07109e-58	3.27967e-57	PDGFD	protein_coding
chr4:70518540-70532742	ENSG00000187689.7	14.6886	0.543534	-4.75618	3.81871e-09	1.2031e-08	AMTN	protein_coding
chr3:112333156-112362812	ENSG00000091972.16	53.051	2.31854	-4.51609	1.20292e-25	6.8137e-25	CD200	protein_coding
chr3:160225636-160228212	ENSG00000180044.4	6.97259	0.305427	-4.51279	1.7409e-05	4.35962e-05	C3orf80	protein_coding
chr2:233617645-233773310	ENSG00000242366.3	12.306	0.577194	-4.41416	0.00968345	0.018135	UGT1A1	protein_coding
chr21:13843133-13848364	ENSG00000228314.1	471.058	22.4081	-4.39381	1.14827e-172	3.69481e-171	CYP4F29P	transcribed_unprocessed_pseudogene
chr21:13905960-13906488	ENSG00000230965.1	86.1963	4.11128	-4.38997	5.46357e-17	2.37551e-16	SNX18P13	processed_pseudogene
chr15:74816223-74831233	ENSG00000261606.3	12.0583	0.594923	-4.34117	7.84152e-06	2.01655e-05	RP11-414J4.2	processed_transcript
chr4:140388455-140427968	ENSG00000153132.10	4189.11	210.843	-4.31241	0	0	CLGN	protein_coding
chr6:32439842-32445046	ENSG00000204287.11	191.571	10.1904	-4.23259	1.1476e-108	2.2028e-107	HLA-DRA	protein_coding
chrX:75368431-75523502	ENSG00000102383.11	11.2744	0.610854	-4.20609	4.9802e-07	1.38533e-06	ZDHHC15	protein_coding
chr21:13936993-13937325	ENSG00000203616.2	56.105	3.10018	-4.1777	1.61166e-22	8.3463e-22	RHOT1P2	processed_pseudogene
chr3:183122213-183162911	ENSG00000078081.5	4111.49	229.6	-4.16247	0	0	LAMP3	protein_coding
chr16:89195761-89201664	ENSG00000259803.4	70.4739	4.14314	-4.08829	5.08251e-32	3.36557e-31	SLC22A31	protein_coding
chr8:109362477-109530330	ENSG00000205038.9	8.97821	0.543534	-4.04598	1.16428e-05	2.95435e-05	PKHD1L1	protein_coding
chr4:137518918-137532475	ENSG00000189184.9	8.7433	0.543534	-4.00774	8.76979e-07	2.39944e-06	PCDH18	protein_coding
chr21:13909574-13979911	ENSG00000215559.6	763.961	48.2841	-3.98388	5.03995e-267	2.90223e-265	ANKRD20A11P	transcribed_unprocessed_pseudogene
chr13:99981772-99986773	ENSG00000043355.8	4.1619	0.271767	-3.9368	0.0023104	0.00471524	ZIC2	protein_coding
chr2:166195185-166375993	ENSG00000169432.12	2466.79	161.62	-3.93196	0	0	SCN9A	protein_coding
chr4:44173909-44448807	ENSG00000183783.6	15.7795	1.11276	-3.82584	1.44462e-09	4.65377e-09	KCTD8	protein_coding
chr16:9758519-10182754	ENSG00000183454.11	33.0693	2.3522	-3.81341	3.05044e-09	9.65843e-09	GRIN2A	protein_coding
chr18:14337423-14342524	ENSG00000265787.1	413.93	29.7235	-3.79971	2.10623e-131	4.93084e-130	CYP4F35P	lincRNA
chr20:43914864-44069017	ENSG00000124191.15	44.1211	3.18343	-3.79281	8.49237e-22	4.30936e-21	TOX2	protein_coding
chr17:68536871-68601389	ENSG00000108950.9	8.34291	0.602889	-3.79059	1.38774e-05	3.50013e-05	FAM20A	protein_coding
chr2:181123837-181399559	ENSG00000234663.3	7.73088	0.569229	-3.76355	0.00387536	0.00767319	AC104820.2	lincRNA
chr1:12618900-12619244	ENSG00000272482.1	290.067	22.1718	-3.70959	1.97293e-101	3.53311e-100	RP11-474O21.5	lincRNA
chr7:95583499-95596491	ENSG00000004799.7	452.471	34.7665	-3.70205	1.71505e-191	6.33712e-190	PDK4	protein_coding
chr6:30102897-30113106	ENSG00000204616.8	115.671	8.93328	-3.69469	9.06607e-39	6.94522e-38	TRIM31	protein_coding
chr15:55611546-55742979	ENSG00000166450.10	3.49478	0.271767	-3.68476	0.0229465	0.0404488	PRTG	protein_coding
chr14:55896547-55962970	ENSG00000259868.2	18.2322	1.42616	-3.67629	5.64258e-09	1.75993e-08	RP11-1012E15.2	processed_transcript
chr6:28837869-28839006	ENSG00000225173.1	7.27326	0.569229	-3.67552	0.000646222	0.00140348	XXbac-BPG308K3.5	lincRNA
chr17:142789-181636	ENSG00000272636.3	224.678	17.7392	-3.66285	3.86576e-116	7.92088e-115	DOC2B	protein_coding
chr8:107249493-107498055	ENSG00000154188.7	87.848	6.98928	-3.65179	6.70247e-38	5.03708e-37	ANGPT1	protein_coding
chr13:18816718-18871967	ENSG00000206192.7	21.439	1.72362	-3.63673	1.01694e-07	2.95021e-07	ANKRD20A9P	unprocessed_pseudogene
chr20:63241390-63272694	ENSG00000101198.12	72.6237	5.89245	-3.6235	2.64428e-31	1.72372e-30	NKAIN4	protein_coding
chr3:107272630-107380650	ENSG00000239828.4	10.8274	0.90035	-3.58806	2.13212e-05	5.29448e-05	RP11-446H18.5	lincRNA
chr17:58755869-58985176	ENSG00000175175.5	20.7442	1.74931	-3.56785	9.71866e-13	3.60667e-12	PPM1E	protein_coding
chrX:17800051-17861337	ENSG00000131831.15	7.11469	0.610854	-3.5419	0.00200489	0.00412898	RAI2	protein_coding
chr5:42756801-42802360	ENSG00000198865.7	3.54144	0.305427	-3.53543	0.0133523	0.0244786	CCDC152	protein_coding
chr11:45648877-45665622	ENSG00000175264.5	70.2003	6.14829	-3.51322	6.48883e-41	5.21034e-40	CHST1	protein_coding
chr18:26906481-27185317	ENSG00000154080.10	301.331	27.0018	-3.48022	9.29476e-98	1.59864e-96	CHST9	protein_coding
chr4:23755041-23882111	ENSG00000109819.6	73.0857	6.74321	-3.43808	2.5e-42	2.06271e-41	PPARGC1A	protein_coding
chr18:14253548-14254075	ENSG00000274214.1	28.3989	2.62397	-3.43601	7.14602e-08	2.09173e-07	RP11-757O6.6	processed_pseudogene
chr16:25692026-26137688	ENSG00000182601.6	9.45494	0.874656	-3.43428	2.01286e-05	5.00956e-05	HS3ST4	protein_coding
chr18:14244625-14252140	ENSG00000264222.1	53.4557	4.95227	-3.43218	4.24402e-15	1.72547e-14	RP11-757O6.1	lincRNA
chr11:30384493-30586281	ENSG00000066382.14	82.4404	7.66746	-3.42653	3.81433e-30	2.42095e-29	MPPED2	protein_coding
chr4:74933095-75050115	ENSG00000169116.9	307.887	28.8466	-3.41593	1.15324e-95	1.94429e-94	PARM1	protein_coding
chr12:130144315-130162223	ENSG00000250208.4	18.5329	1.75728	-3.39867	4.73904e-10	1.55998e-09	FZD10-AS1	processed_transcript
chrX:140709780-140772674	ENSG00000203930.8	3.11136	0.297462	-3.38677	0.0164764	0.0297482	LINC00632	lincRNA
chr22:50089879-50161618	ENSG00000073146.13	21.5005	2.0627	-3.38176	2.05326e-11	7.17992e-11	MOV10L1	protein_coding
chr17:49132460-49169989	ENSG00000167080.6	14.3265	1.3925	-3.36294	2.41016e-09	7.68049e-09	B4GALNT2	protein_coding
chr1:176463171-176845605	ENSG00000116183.8	155.554	15.2339	-3.35206	8.97161e-87	1.37838e-85	PAPPA2	protein_coding
chr1:3069211-3438621	ENSG00000142611.14	3.07741	0.305427	-3.33282	0.0125722	0.0231518	PRDM16	protein_coding
chr8:12945642-13031503	ENSG00000250305.6	1079.18	107.279	-3.33049	0	0	KIAA1456	protein_coding
chr22:50208461-50209542	ENSG00000273137.1	11.1175	1.11276	-3.32061	2.58971e-05	6.38927e-05	RP3-402G11.28	antisense
chr15:59616531-59640239	ENSG00000140297.10	3764.18	377.771	-3.31675	0	0	GCNT3	protein_coding
chr16:89159220-89163675	ENSG00000180422.3	6.05988	0.610854	-3.31039	0.000632315	0.00137487	LINC00304	lincRNA
chr12:5432112-5521536	ENSG00000185652.9	6.04077	0.610854	-3.30583	0.000771632	0.00166347	NTF3	protein_coding
chr7:99966730-99976157	ENSG00000160862.10	316.213	32.4657	-3.28391	2.75938e-146	7.15503e-145	AZGP1	protein_coding
chr4:68537184-68568527	ENSG00000197888.2	49.9481	5.22224	-3.25769	7.68094e-18	3.4443e-17	UGT2B17	protein_coding
chr1:160151570-160186977	ENSG00000132681.14	38.3306	4.05012	-3.24246	8.84027e-13	3.28785e-12	ATP1A4	protein_coding
chr12:130162459-130165740	ENSG00000111432.4	129.819	13.9688	-3.21622	3.65875e-54	3.67867e-53	FZD10	protein_coding
chr7:5282930-5306870	ENSG00000164638.8	597.921	64.9566	-3.20241	8.62089e-235	4.05786e-233	SLC29A4	protein_coding
chr4:68537413-68670618	ENSG00000196620.6	21.2799	2.32651	-3.19326	1.68536e-07	4.83058e-07	UGT2B15	protein_coding
chr5:76403249-76708132	ENSG00000145703.13	5.16578	0.569229	-3.1819	0.00288204	0.00579966	IQGAP2	protein_coding
chr6:56056590-56394094	ENSG00000124749.14	568.141	64.2417	-3.14467	6.40693e-242	3.15648e-240	COL21A1	protein_coding
chr18:14222008-14222331	ENSG00000266145.1	59.3628	6.71751	-3.14356	4.39692e-17	1.91701e-16	RHOT1P1	processed_pseudogene
chr10:98247690-98268250	ENSG00000138131.3	1247.84	141.493	-3.14063	9.43422e-296	6.09786e-294	LOXL4	protein_coding
chr7:15200318-15562015	ENSG00000187546.11	5.23155	0.594923	-3.13646	0.00216227	0.00443251	AGMO	protein_coding
chr1:160190556-160201886	ENSG00000143318.10	17.7538	2.05474	-3.1111	0.00100417	0.0021398	CASQ1	protein_coding
chr6:88139864-88166359	ENSG00000118432.12	10.1242	1.17212	-3.11062	2.0718e-05	5.15104e-05	CNR1	protein_coding
chr11:35251225-35420063	ENSG00000110436.9	17.4017	2.02108	-3.10603	4.41447e-07	1.23385e-06	SLC1A2	protein_coding
chr8:120535745-120813273	ENSG00000172164.11	171.509	20.3552	-3.07482	6.74445e-67	8.14847e-66	SNTB1	protein_coding
chr12:10358464-10361045	ENSG00000256155.1	17.0946	2.04677	-3.06212	3.34015e-06	8.78924e-06	RP11-277P12.9	lincRNA
chr1:109504175-109509682	ENSG00000181754.6	109.562	13.1455	-3.05911	7.16753e-36	5.11274e-35	AMIGO1	protein_coding
chr1:202007945-202016009	ENSG00000163435.13	4821.04	582.395	-3.04928	0	0	ELF3	protein_coding
chr2:3844184-3847411	ENSG00000227363.1	4.87994	0.594923	-3.03609	0.0188793	0.0337898	AC019172.2	lincRNA
chr7:98617297-98629868	ENSG00000106236.3	33.2576	4.09355	-3.02226	3.74761e-19	1.75543e-18	NPTX2	protein_coding
chr10:65912518-67696169	ENSG00000183230.14	4.7972	0.602889	-2.99223	0.007869	0.0149222	CTNNA3	protein_coding
chr9:136949551-136953074	ENSG00000184925.9	335.226	42.2136	-2.98935	1.07493e-96	1.83316e-95	LCN12	protein_coding
chr11:45771432-45772357	ENSG00000205106.3	20.7698	2.63193	-2.98029	8.55164e-09	2.64053e-08	AC044839.1	protein_coding
chr14:101552221-101560403	ENSG00000258498.4	11.6133	1.47754	-2.97451	2.30331e-05	5.70487e-05	DIO3OS	lincRNA
chr10:15032227-15065611	ENSG00000152463.12	398.466	51.1824	-2.96074	1.95748e-181	6.69711e-180	OLAH	protein_coding
chr1:54007299-54018186	ENSG00000203985.8	19.952	2.56461	-2.95972	3.17127e-07	8.94492e-07	LDLRAD1	protein_coding
chr12:80435083-80680189	ENSG00000139304.10	803.336	103.465	-2.95686	1.28535e-190	4.71793e-189	PTPRQ	protein_coding
chr3:155024124-155180849	ENSG00000196549.8	4750.22	613.125	-2.95374	0	0	MME	protein_coding
chr7:143353400-143362752	ENSG00000159784.15	1095.81	142.672	-2.94122	2.00009e-261	1.09486e-259	FAM131B	protein_coding
chr18:32937407-33440693	ENSG00000166960.14	74.6019	9.71492	-2.94094	3.82583e-31	2.48735e-30	CCDC178	protein_coding
chr1:171185208-171211230	ENSG00000094963.11	11.2448	1.46958	-2.93578	0.0003871	0.000859059	FMO2	protein_coding
chr2:85751344-85788066	ENSG00000168874.10	467.543	61.3337	-2.93035	1.34153e-111	2.63201e-110	ATOH8	protein_coding
chr6:33004178-33009612	ENSG00000204252.10	145.889	19.2779	-2.91985	2.48629e-49	2.29863e-48	HLA-DOA	protein_coding
chr11:63573195-63614369	ENSG00000176485.8	297.787	39.6436	-2.90912	3.20286e-43	2.69274e-42	PLA2G16	protein_coding
chr1:202000094-202010353	ENSG00000234678.1	41.5029	5.52767	-2.90847	3.331e-16	1.40851e-15	RP11-465N4.4	antisense
chr8:99960936-100106116	ENSG00000132554.17	4.25735	0.569229	-2.90287	0.0233661	0.0411263	RGS22	protein_coding
chr18:14179395-14226112	ENSG00000186481.13	951.468	128.036	-2.8936	9.69084e-139	2.38983e-137	ANKRD20A5P	transcribed_unprocessed_pseudogene
chr7:11370357-11832198	ENSG00000005108.13	8.35988	1.14642	-2.86634	5.03451e-05	0.000121281	THSD7A	protein_coding
chr7:135148072-135166215	ENSG00000146859.6	119.549	16.4306	-2.86314	1.169e-43	9.91455e-43	TMEM140	protein_coding
chr16:58463665-58513628	ENSG00000103034.12	1942.64	267.663	-2.85953	0	0	NDRG4	protein_coding
chr15:74812716-74825758	ENSG00000140506.14	8.04223	1.12073	-2.84316	0.00316461	0.00633093	LMAN1L	protein_coding
chr13:23180952-23325165	ENSG00000102683.7	6.57005	0.916281	-2.84204	0.000200425	0.000457896	SGCG	protein_coding
chr6:32934629-32941070	ENSG00000242574.6	18.8442	2.6399	-2.83557	4.80637e-08	1.42076e-07	HLA-DMB	protein_coding
chr6:105096822-105137174	ENSG00000112276.11	158.82	22.2496	-2.83554	8.95775e-72	1.15933e-70	BVES	protein_coding
chr19:38801679-38813364	ENSG00000171747.6	240.008	33.6379	-2.83493	2.54212e-69	3.19495e-68	LGALS4	protein_coding
chr3:195746765-195812277	ENSG00000145113.19	43.2885	6.0712	-2.83393	1.47104e-14	5.87514e-14	MUC4	protein_coding
chr3:71754050-71756496	ENSG00000170837.2	62.3596	8.77225	-2.82959	1.11708e-28	6.8244e-28	GPR27	protein_coding
chr1:26037252-26046113	ENSG00000158014.12	10.4779	1.47754	-2.82608	0.000199225	0.000455249	SLC30A2	protein_coding
chr9:119166630-119369467	ENSG00000078725.10	1007.07	142.069	-2.82551	3.71317e-289	2.35877e-287	BRINP1	protein_coding
chr7:155799986-155812273	ENSG00000164690.5	14.1148	2.00335	-2.81672	4.74518e-07	1.32294e-06	SHH	protein_coding
chr18:63313802-63314376	ENSG00000267701.2	8.45106	1.20578	-2.80917	0.000646672	0.00140432	RP11-28F1.2	sense_intronic
chr1:218344196-218345678	ENSG00000232480.1	4.27432	0.610854	-2.8068	0.00833654	0.0157549	TGFB2-AS1	antisense
chr13:100623875-100624429	ENSG00000237082.1	20.1153	2.87801	-2.80515	2.09747e-07	5.98007e-07	COX5BP6	processed_pseudogene
chr3:193241125-193270855	ENSG00000127252.5	8.10373	1.17212	-2.78947	0.000155636	0.000359797	HRASLS	protein_coding
chr8:100572882-100649665	ENSG00000174226.6	55.8314	8.12594	-2.78047	4.2554e-17	1.85603e-16	SNX31	protein_coding
chr20:30278906-30286537	ENSG00000205611.3	10.3194	1.50324	-2.77921	0.00142055	0.00297756	RP4-610C12.4	lincRNA
chr1:204198160-204214092	ENSG00000174567.7	151.043	22.0788	-2.77422	4.58903e-45	3.95871e-44	GOLT1A	protein_coding
chr8:22146825-22156832	ENSG00000168481.6	143.047	20.982	-2.76927	1.53551e-43	1.29932e-42	LGI3	protein_coding
chr5:17655129-17655538	ENSG00000269466.2	3.84638	0.569229	-2.75642	0.0209406	0.03717	RP11-432M8.17	processed_pseudogene
chr11:102942995-102955734	ENSG00000137745.9	54.9463	8.18709	-2.7466	2.24406e-17	9.89082e-17	MMP13	protein_coding
chr20:44745780-44752313	ENSG00000124249.6	25.743	3.85544	-2.73921	2.90984e-08	8.70361e-08	KCNK15	protein_coding
chr4:190041342-190043414	ENSG00000214273.4	5.95173	0.892385	-2.73757	0.00298322	0.00598912	AGGF1P1	processed_pseudogene
chr8:7955014-8008755	ENSG00000225725.4	5.64251	0.848961	-2.73257	0.00331648	0.00661982	FAM66E	lincRNA
chr7:17434477-17460672	ENSG00000236039.1	23.0442	3.47293	-2.73018	9.05337e-11	3.07937e-10	AC019117.2	lincRNA
chr16:50884209-50901061	ENSG00000261241.3	7.33262	1.11276	-2.72018	0.000824859	0.00177252	RP11-883G14.1	lincRNA
chr9:104781002-104928237	ENSG00000165029.13	1642.8	252.357	-2.70262	0	0	ABCA1	protein_coding
chr2:94814104-94857282	ENSG00000229089.4	10.908	1.71565	-2.66856	0.000552877	0.00120952	ANKRD20A8P	transcribed_unprocessed_pseudogene
chr3:167240287-167380301	ENSG00000169064.10	7.43661	1.18008	-2.65576	0.00197122	0.0040653	ZBBX	protein_coding
chrX:16946691-17153280	ENSG00000169891.15	1293.61	205.778	-2.65224	0	0	REPS2	protein_coding
chr5:112228283-112257309	ENSG00000251076.1	1525.06	243.184	-2.64875	0	0	RP11-526F3.1	antisense
chr11:17385859-17389331	ENSG00000187486.5	21.8203	3.50659	-2.63753	7.15489e-09	2.21945e-08	KCNJ11	protein_coding
chr7:150341771-150342607	ENSG00000261305.1	5.62767	0.908316	-2.63127	0.00395436	0.00782262	RP4-584D14.7	sense_overlapping
chr2:6865828-6887053	ENSG00000134321.9	77.4877	12.5426	-2.62713	2.30752e-16	9.82479e-16	RSAD2	protein_coding
chr8:123497889-123541206	ENSG00000156804.5	4496.2	728.04	-2.62662	0	0	FBXO32	protein_coding
chr5:157266128-157395595	ENSG00000055163.16	768.942	124.788	-2.6234	4.59938e-236	2.18816e-234	CYFIP2	protein_coding
chr21:41361943-41408943	ENSG00000183486.10	33.9438	5.5197	-2.62049	9.97236e-10	3.23369e-09	MX2	protein_coding
chr10:71217224-71218228	ENSG00000237512.4	424.582	69.1137	-2.619	2.61092e-134	6.24424e-133	UNC5B-AS1	antisense
chr1:111775809-111989155	ENSG00000171385.7	745.502	121.701	-2.61487	2.48418e-193	9.30308e-192	KCND3	protein_coding
chr9:14734666-14910995	ENSG00000164946.17	26.3445	4.30596	-2.61309	8.74001e-06	2.24007e-05	FREM1	protein_coding
chr2:218822383-218831816	ENSG00000115592.9	21.8394	3.58187	-2.60815	0.000113805	0.000266034	PRKAG3	protein_coding
chrX:103309346-103311046	ENSG00000133134.9	1194.79	196.227	-2.60616	0	0	BEX2	protein_coding
chr10:119029716-119033732	ENSG00000188613.6	299.687	49.6234	-2.59436	1.0105e-103	1.84234e-102	NANOS1	protein_coding
chr6:16129171-16148248	ENSG00000007944.12	346.362	57.4316	-2.59236	6.96055e-120	1.47953e-118	MYLIP	protein_coding
chr12:21536189-21604847	ENSG00000111713.2	15.7731	2.616	-2.59203	2.06262e-06	5.51166e-06	GYS2	protein_coding
chr7:151381121-151410727	ENSG00000187260.13	60.3391	10.0215	-2.59	1.10801e-19	5.27025e-19	WDR86	protein_coding
chr4:127812720-127813200	ENSG00000244021.4	27.1839	4.52634	-2.58634	0.0228212	0.0402471	RP11-50D9.1	processed_pseudogene
chr17:76528534-76551175	ENSG00000161544.7	524.564	87.4576	-2.58446	1.5321e-153	4.23524e-152	CYGB	protein_coding
chr6:33721667-33746985	ENSG00000161896.8	8.50199	1.41819	-2.58375	0.0018751	0.00387717	IP6K3	protein_coding
chr15:45114321-45118421	ENSG00000140274.11	22.0573	3.69331	-2.57827	3.76085e-06	9.86138e-06	DUOXA2	protein_coding
chr13:18807279-18808018	ENSG00000227568.1	13.6338	2.28488	-2.577	0.000377844	0.000839612	SNX18P26	processed_pseudogene
chr11:104994240-105023168	ENSG00000137757.8	12.202	2.04677	-2.57569	2.37571e-06	6.31908e-06	CASP5	protein_coding
chr5:168661740-169301129	ENSG00000184347.12	918.364	155.232	-2.56464	8.01384e-231	3.6937e-229	SLIT3	protein_coding
chr13:30103178-30108868	ENSG00000224511.1	126.533	21.722	-2.54228	1.42823e-37	1.0629e-36	LINC00365	lincRNA
chr7:135168403-135169547	ENSG00000272941.1	10.0945	1.73338	-2.54191	0.000207158	0.000472353	RP11-134L10.1	antisense
chrX:133670971-133671386	ENSG00000227008.2	9.98473	1.72362	-2.53428	0.00607106	0.0116844	RP3-417G15.1	processed_pseudogene
chr11:63536809-63546462	ENSG00000133321.8	1716.46	296.842	-2.53167	0	0	RARRES3	protein_coding
chr11:123629189-123654607	ENSG00000166257.6	31.7579	5.52767	-2.52237	3.08463e-12	1.11742e-11	SCN3B	protein_coding
chr11:134735596-134763810	ENSG00000251226.1	6.92166	1.21374	-2.51165	0.00528742	0.0102601	RP11-469N6.1	lincRNA
chr12:77324641-77572275	ENSG00000231121.3	8.33863	1.46958	-2.50441	0.000545901	0.00119497	RP1-34H18.1	lincRNA
chr16:28342555-28363508	ENSG00000198156.8	14.7544	2.60804	-2.50011	3.32909e-06	8.76243e-06	NPIPB6	protein_coding
chr22:38818452-38843982	ENSG00000221890.2	212.199	37.5124	-2.49998	2.52111e-59	2.74659e-58	NPTXR	protein_coding
chr5:36667717-36669958	ENSG00000279400.1	53.9929	9.56186	-2.49741	2.21427e-15	9.1026e-15	CTD-2353F22.2	TEC
chr10:59176590-59247774	ENSG00000165443.9	38.2961	6.78483	-2.49681	4.19301e-16	1.76728e-15	PHYHIPL	protein_coding
chr2:30231537-30323730	ENSG00000213626.9	134.198	23.8459	-2.49255	8.90039e-50	8.32496e-49	LBH	protein_coding
chr13:77697854-77764242	ENSG00000139737.19	24.8277	4.43263	-2.48571	1.23814e-08	3.78041e-08	SLAIN1	protein_coding
chr9:89605013-89606555	ENSG00000130222.8	42.6467	7.64176	-2.48046	1.31714e-15	5.45814e-15	GADD45G	protein_coding
chr12:127147149-127150081	ENSG00000278266.1	17.224	3.11611	-2.4666	2.399e-07	6.82831e-07	RP11-575F12.3	lincRNA
chr15:74954416-74957464	ENSG00000178718.6	241.281	43.8356	-2.46054	7.62941e-83	1.12388e-81	RPP25	protein_coding
chr15:78593052-78621295	ENSG00000080644.13	7.65882	1.3925	-2.45945	0.00737449	0.0140337	CHRNA3	protein_coding
chrX:101882290-101931764	ENSG00000166432.12	17.9167	3.26052	-2.45813	4.71126e-07	1.31415e-06	ZMAT1	protein_coding
chr15:74179466-74212267	ENSG00000137868.16	81.2415	14.8355	-2.45316	2.4263e-14	9.62099e-14	STRA6	protein_coding
chr1:86547078-86580754	ENSG00000016602.9	11615.6	2125.7	-2.45006	0	0	CLCA4	protein_coding
chr3:25174332-25596455	ENSG00000077092.16	592.151	108.396	-2.44966	1.79964e-117	3.72183e-116	RARB	protein_coding
chr16:53389886-53390563	ENSG00000279741.1	37.9407	6.96359	-2.44584	1.28243e-11	4.52156e-11	RP11-44F14.9	TEC
chr4:83796436-84284327	ENSG00000250546.3	22.1465	4.06785	-2.44474	1.01288e-07	2.93883e-07	RP11-8L2.1	processed_transcript
chr16:27213308-27214993	ENSG00000259940.2	20.5322	3.78632	-2.43902	2.80426e-07	7.94408e-07	CTD-3203P2.1	antisense
chr6:3754099-3754840	ENSG00000219992.2	4.56016	0.840996	-2.43891	0.0191977	0.0343126	RP11-420L9.2	processed_pseudogene
chr1:204154819-204166322	ENSG00000143839.13	71.6491	13.2208	-2.43814	3.30266e-18	1.49459e-17	REN	protein_coding
chr1:183935837-184037729	ENSG00000198756.8	7.72031	1.42616	-2.43653	0.00231027	0.00471524	COLGALT2	protein_coding
chr20:2692878-2760107	ENSG00000088881.18	161.797	29.9146	-2.43527	1.48635e-53	1.48167e-52	EBF4	protein_coding
chr3:194686544-194689037	ENSG00000185112.5	893.694	165.581	-2.43224	9.68825e-222	4.2033e-220	FAM43A	protein_coding
chr15:40087890-40108874	ENSG00000104081.11	198.895	37.3243	-2.41382	6.19782e-57	6.47834e-56	BMF	protein_coding
chr7:142941114-142962681	ENSG00000197993.5	39.2369	7.39389	-2.4078	4.17799e-11	1.44277e-10	KEL	protein_coding
chr9:130664594-130682981	ENSG00000130711.3	8.05494	1.51917	-2.40659	0.00105384	0.00223918	PRDM12	protein_coding
chr1:41361922-41383590	ENSG00000204060.5	13.7187	2.59827	-2.40052	7.04544e-05	0.00016772	FOXO6	protein_coding
chr20:24469199-24666616	ENSG00000101463.5	9.14156	1.74135	-2.39224	0.00445131	0.00874097	SYNDIG1	protein_coding
chrX:3041471-3112726	ENSG00000062096.12	49.0116	9.33968	-2.39168	8.8572e-12	3.15039e-11	ARSF	protein_coding
chr10:8050450-8053484	ENSG00000197308.6	61.3218	11.7034	-2.38947	9.21951e-16	3.83988e-15	GATA3-AS1	lincRNA
chr9:133061981-133087355	ENSG00000170835.12	4241.44	812.553	-2.38402	0	0	CEL	protein_coding
chr9:40218030-40222074	ENSG00000233207.1	6.2524	1.20578	-2.37445	0.00414275	0.00816979	RP11-216M21.7	lincRNA
chr1:36466043-36483278	ENSG00000119535.15	10.6222	2.0627	-2.36447	0.0015055	0.00314847	CSF3R	protein_coding
chr6:57004520-57004799	ENSG00000218980.2	4.49866	0.874656	-2.36271	0.0209764	0.0372305	FTH1P15	processed_pseudogene
chr20:63253978-63261615	ENSG00000275620.1	112.448	21.9007	-2.3602	4.45293e-28	2.67974e-27	FLJ16779	antisense
chr2:157917712-157918371	ENSG00000271320.1	6.22272	1.21374	-2.35808	0.00277813	0.00560377	RP11-1152H14.1	lincRNA
chr6:1389834-1395597	ENSG00000137273.3	10.4801	2.04677	-2.35622	5.81543e-05	0.000139533	FOXF2	protein_coding
chr11:66563463-66568596	ENSG00000174080.8	418.373	82.0092	-2.35093	1.36953e-118	2.8698e-117	CTSF	protein_coding
chr5:176542511-176595974	ENSG00000074276.8	26.4414	5.20631	-2.34447	1.8287e-08	5.52648e-08	CDHR2	protein_coding
chr22:23580880-23583859	ENSG00000272733.1	8.83875	1.74135	-2.34364	0.00172634	0.00358494	KB-208E9.1	lincRNA
chr17:58519837-58556925	ENSG00000264672.3	14.5614	2.87004	-2.343	7.41331e-06	1.9087e-05	RP11-112H10.4	antisense
chr22:50600685-50611551	ENSG00000008735.12	149.915	29.5657	-2.34215	1.67795e-40	1.33429e-39	MAPK8IP2	protein_coding
chr7:17463445-17558909	ENSG00000226598.1	16.1905	3.1932	-2.34207	1.3111e-06	3.54563e-06	AC017060.1	lincRNA
chr3:183635623-183684477	ENSG00000114796.13	5288.45	1044.58	-2.33993	0	0	KLHL24	protein_coding
chr21:26917912-26966513	ENSG00000154736.5	7.44932	1.47754	-2.33391	0.00366573	0.00728153	ADAMTS5	protein_coding
chr20:24931840-24932983	ENSG00000274173.1	1347.47	268.411	-2.32774	0	0	RP4-568C11.4	lincRNA
chr1:119747996-119768894	ENSG00000134240.9	317.047	63.2104	-2.32646	5.25129e-67	6.35834e-66	HMGCS2	protein_coding
chr3:64515654-64688000	ENSG00000163638.11	40.2577	8.03293	-2.32527	2.59599e-14	1.0281e-13	ADAMTS9	protein_coding
chr9:64369394-64413142	ENSG00000172014.12	21.7906	4.34938	-2.32482	1.67579e-06	4.50386e-06	ANKRD20A4	protein_coding
chr2:31522480-31581067	ENSG00000277893.1	4.20855	0.840996	-2.32315	0.0269934	0.0469184	SRD5A2	protein_coding
chr7:113078331-113086089	ENSG00000164604.10	61.2073	12.2948	-2.31566	2.50309e-19	1.17746e-18	GPR85	protein_coding
chr17:70166961-70169402	ENSG00000267365.1	14.2798	2.87004	-2.31483	6.53935e-05	0.000156192	KCNJ2-AS1	antisense
chr8:79769372-79871737	ENSG00000249328.2	30.5169	6.14649	-2.31178	1.69629e-11	5.95137e-11	RP11-26J3.1	lincRNA
chr4:82483170-82562357	ENSG00000249242.5	12.9688	2.616	-2.30961	4.46088e-05	0.000108049	TMEM150C	protein_coding
chrX:9739552-9786297	ENSG00000101850.10	226.376	46.0538	-2.29733	7.25127e-53	7.13224e-52	GPR143	protein_coding
chr8:103140710-103230304	ENSG00000164929.14	74.9046	15.2835	-2.29308	1.80771e-21	9.05898e-21	BAALC	protein_coding
chrX:118974614-119018355	ENSG00000175556.14	55.1649	11.3094	-2.28623	6.88116e-17	2.98251e-16	LONRF3	protein_coding
chr1:107141039-107483458	ENSG00000162631.16	103.674	21.3069	-2.28266	1.09138e-37	8.14404e-37	NTNG1	protein_coding
chr8:119557086-119673453	ENSG00000136960.10	5.66376	1.16415	-2.28248	0.00785199	0.0148938	ENPP2	protein_coding
chr21:39556442-39673137	ENSG00000183778.15	153.733	31.6099	-2.28198	7.25951e-21	3.56859e-20	B3GALT5	protein_coding
chr4:140865571-141212877	ENSG00000170153.8	72.2673	14.8709	-2.28085	9.60149e-25	5.30174e-24	RNF150	protein_coding
chr22:17178790-17221854	ENSG00000093072.13	14.3646	2.96305	-2.27736	0.00190038	0.00392651	CECR1	protein_coding
chr3:139517434-139539829	ENSG00000114115.7	2023.97	418.694	-2.27322	0	0	RBP1	protein_coding
chr21:14216130-14228372	ENSG00000185272.11	77.7895	16.0995	-2.27256	2.63337e-20	1.27332e-19	RBM11	protein_coding
chr12:119334712-119541047	ENSG00000183273.4	342.308	71.0454	-2.26848	3.50928e-70	4.45849e-69	CCDC60	protein_coding
chr8:17808941-17820868	ENSG00000253671.1	55.0986	11.4458	-2.2672	1.18964e-11	4.20174e-11	RP11-806O11.1	processed_transcript
chr7:146116361-148420998	ENSG00000174469.15	77.6899	16.1625	-2.26508	5.7917e-24	3.1249e-23	CNTNAP2	protein_coding
chr9:117840322-117897256	ENSG00000231901.1	10.1773	2.12206	-2.26181	0.00516358	0.0100392	RP11-281A20.1	lincRNA
chr5:42800934-42887392	ENSG00000250722.3	4008.43	846.612	-2.24326	0	0	SEPP1	protein_coding
chr16:49491275-49857919	ENSG00000102935.9	17.6749	3.73673	-2.24185	3.99915e-07	1.12091e-06	ZNF423	protein_coding
chr10:89392546-89406486	ENSG00000185745.9	227.091	48.0706	-2.24004	8.17217e-52	7.90475e-51	IFIT1	protein_coding
chr16:53391089-53392473	ENSG00000280027.1	54.2156	11.5131	-2.23543	7.08402e-15	2.86071e-14	RP11-44F14.10	TEC
chr3:153385109-153762526	ENSG00000238755.3	30.3159	6.46168	-2.23009	6.86617e-07	1.89167e-06	RP11-23D24.2	processed_transcript
chr4:42408373-42657105	ENSG00000124406.14	647.114	138.314	-2.22607	1.22398e-124	2.70545e-123	ATP8A1	protein_coding
chr19:48813017-48836678	ENSG00000087076.6	9.76202	2.0884	-2.22478	0.000729882	0.00157699	HSD17B14	protein_coding
chr2:42762481-42764261	ENSG00000162881.6	6.6528	1.42616	-2.22183	0.011217	0.020817	OXER1	protein_coding
chrX:18890296-18894335	ENSG00000237836.3	5.33127	1.14642	-2.21734	0.0195371	0.0348797	PHKA2-AS1	antisense
chr19:50976482-50984099	ENSG00000169035.9	18153.5	3904.97	-2.21686	0	0	KLK7	protein_coding
chr2:182140036-182522577	ENSG00000115252.16	30.4278	6.54673	-2.21654	3.88547e-10	1.28377e-09	PDE1A	protein_coding
chr9:68705414-69009174	ENSG00000107242.15	171.335	37.0869	-2.20784	1.29765e-51	1.25082e-50	PIP5K1B	protein_coding
chr9:116153804-116402322	ENSG00000182752.9	13.5257	2.92939	-2.20702	2.78466e-06	7.37322e-06	PAPPA	protein_coding
chr1:150515757-150518032	ENSG00000228126.1	13.0813	2.83638	-2.20538	0.000221241	0.000503118	LINC00568	lincRNA
chr21:32572238-32575881	ENSG00000186842.4	21.3859	4.63708	-2.20537	1.62753e-07	4.66844e-07	LINC00846	lincRNA
chr1:219685427-219958647	ENSG00000196660.8	12.3781	2.69129	-2.20142	0.00877825	0.0165516	SLC30A10	protein_coding
chr16:88512960-88531053	ENSG00000261744.1	13.2313	2.88777	-2.19593	0.000594191	0.00129556	RP11-21B21.4	antisense
chrX:11137544-11665701	ENSG00000047648.19	318.057	69.426	-2.19574	4.51776e-69	5.66189e-68	ARHGAP6	protein_coding
chr5:151101105-151157882	ENSG00000197043.11	2841.67	620.739	-2.19468	0	0	ANXA6	protein_coding
chr10:97319267-97321915	ENSG00000165879.8	203.269	44.4135	-2.19432	1.26565e-51	1.22051e-50	FRAT1	protein_coding
chr19:17402939-17405648	ENSG00000130303.10	76.5439	16.7281	-2.19401	4.6266e-20	2.22113e-19	BST2	protein_coding
chr13:94712716-94716246	ENSG00000227640.2	186.721	40.9626	-2.18851	4.21278e-47	3.76147e-46	SOX21-AS1	lincRNA
chr7:151877042-151878814	ENSG00000239911.2	22.3496	4.90885	-2.18679	1.06509e-06	2.89801e-06	PRKAG2-AS1	antisense
chr14:105049397-105065445	ENSG00000183484.9	22.8178	5.02576	-2.18274	9.90748e-06	2.52644e-05	GPR132	protein_coding
chr3:2098926-3057953	ENSG00000144619.12	39.2411	8.64558	-2.18233	3.5232e-14	1.38836e-13	CNTN4	protein_coding
chr22:31104772-31120069	ENSG00000198832.8	441.174	97.2258	-2.18194	1.22097e-122	2.66425e-121	SELM	protein_coding
chr14:103123461-103137439	ENSG00000185215.6	3478.19	766.597	-2.1818	0	0	TNFAIP2	protein_coding
chr22:23752743-23754468	ENSG00000128218.7	43.7886	9.66284	-2.18004	1.44425e-12	5.32319e-12	VPREB3	protein_coding
chr18:26852038-26865818	ENSG00000171885.11	47.4101	10.4959	-2.17537	6.29137e-08	1.84839e-07	AQP4	protein_coding
chr2:188291669-188595059	ENSG00000144366.13	945.593	209.436	-2.17471	1.06542e-270	6.24879e-269	GULP1	protein_coding
chr18:653985-657259	ENSG00000263727.1	6.66764	1.47754	-2.17397	0.00429785	0.00845534	RP11-806L2.5	sense_intronic
chr1:149785659-149793020	ENSG00000233030.2	13.1401	2.91346	-2.17317	0.000262724	0.000592834	RP11-196G18.3	antisense
chr6:160872894-160918529	ENSG00000224371.3	7.73729	1.71565	-2.17307	0.00963971	0.0180607	RP11-235G24.1	lincRNA
chr18:33578632-33751192	ENSG00000141431.7	17.4208	3.87137	-2.1699	2.30606e-06	6.14044e-06	ASXL3	protein_coding
chr11:115169236-115504523	ENSG00000182985.14	616.671	137.205	-2.16817	2.78191e-180	9.35889e-179	CADM1	protein_coding
chr12:6963246-6964447	ENSG00000257084.1	1518.57	338.104	-2.16717	1.02034e-197	3.88677e-196	U47924.27	lincRNA
chr13:34942287-35672735	ENSG00000172915.16	184.743	41.4559	-2.15587	5.10628e-45	4.40149e-44	NBEA	protein_coding
chr1:160062488-160079821	ENSG00000225279.1	67.3514	15.117	-2.15553	9.44349e-15	3.79485e-14	RP11-536C5.2	antisense
chr12:57619527-57626140	ENSG00000135502.14	6.39237	1.43592	-2.15438	0.0120567	0.0222674	SLC26A10	protein_coding
chr14:68125004-68130196	ENSG00000258837.1	12.6936	2.87004	-2.14495	0.00146944	0.00307655	CTD-2566J3.1	antisense
chr13:110429026-110429342	ENSG00000275611.1	6.33515	1.44388	-2.13342	0.0117065	0.0216603	RP11-291I6.2	sense_intronic
chr17:43144956-43145255	ENSG00000267681.1	65.0344	14.8807	-2.12776	1.79466e-18	8.19181e-18	CTD-3199J23.6	transcribed_processed_pseudogene
chr19:39306568-39315336	ENSG00000128011.4	12.5027	2.86207	-2.1271	0.00023935	0.000542353	LRFN1	protein_coding
chr10:19816239-20289856	ENSG00000120594.14	928.967	212.948	-2.12512	1.63698e-228	7.40648e-227	PLXDC2	protein_coding
chr3:127629181-127672809	ENSG00000114631.10	677.829	155.546	-2.12358	3.16528e-154	8.81586e-153	PODXL2	protein_coding
chr3:49029316-49029706	ENSG00000272434.1	9.87658	2.26715	-2.12313	0.00299731	0.00601633	RP13-131K19.6	antisense
chr17:35744511-35752878	ENSG00000270765.3	273.333	62.7892	-2.12207	3.44718e-26	1.97683e-25	GAS2L2	protein_coding
chr8:66460304-66515930	ENSG00000169085.9	25.4211	5.85082	-2.11931	3.34248e-07	9.41226e-07	C8orf46	protein_coding
chr17:68974488-69061064	ENSG00000154258.14	148.992	34.2983	-2.11903	6.61939e-22	3.37128e-21	ABCA9	protein_coding
chr7:27107777-27122173	ENSG00000253552.5	562.162	129.465	-2.11843	1.73115e-81	2.5167e-80	HOXA-AS2	antisense
chr4:31997397-32155406	ENSG00000251129.1	7.43234	1.72362	-2.10838	0.0279737	0.0484969	RP11-734I18.1	lincRNA
chr16:50880209-50884101	ENSG00000263082.1	22.6608	5.2559	-2.10819	8.91644e-07	2.43896e-06	CTD-2034I21.2	lincRNA
chr19:55282072-55312533	ENSG00000160469.14	116.792	27.0984	-2.10766	6.04794e-34	4.16019e-33	BRSK1	protein_coding
chr19:50927079-50927571	ENSG00000228674.4	18.9206	4.39101	-2.10733	9.29656e-05	0.000218981	CTB-147C22.3	processed_pseudogene
chr3:123689644-123692407	ENSG00000250174.3	6.25454	1.45185	-2.10701	0.013008	0.0238889	MYLK-AS2	antisense
chr3:3799437-3847703	ENSG00000175928.5	46.457	10.7933	-2.10576	5.66154e-15	2.29212e-14	LRRN1	protein_coding
chr10:75094434-75109221	ENSG00000079393.18	340.887	79.6023	-2.09841	9.6652e-60	1.06006e-58	DUSP13	protein_coding
chr3:196049284-196082189	ENSG00000072274.10	30631	7158.53	-2.09726	0	0	TFRC	protein_coding
chr1:12567910-12617731	ENSG00000162496.6	23083.1	5405.39	-2.09437	0	0	DHRS3	protein_coding
chr5:84384493-84490765	ENSG00000250320.3	19.5262	4.60342	-2.08463	9.51489e-06	2.43108e-05	CTD-2269F5.1	antisense
chr12:111812793-111813420	ENSG00000257877.1	77.3553	18.2527	-2.08339	7.8078e-18	3.50048e-17	RP3-462E2.3	lincRNA
chr2:231108230-231125118	ENSG00000135914.5	28.9918	6.85464	-2.08049	0.00409602	0.00808194	HTR2B	protein_coding
chr13:94709622-94712399	ENSG00000125285.5	198.474	46.9358	-2.08019	3.67924e-42	3.02891e-41	SOX21	protein_coding
chr5:175903874-175904371	ENSG00000280068.1	18.4162	4.36531	-2.07682	3.80018e-05	9.24809e-05	RP11-91H12.1	TEC
chr8:118189459-118621945	ENSG00000177570.11	1188.86	282.521	-2.07315	6.46521e-236	3.06924e-234	SAMD12	protein_coding
chr17:38325610-38343810	ENSG00000277399.2	10.0479	2.39383	-2.0695	0.000605276	0.00131869	GPR179	protein_coding
chr9:96235306-96302152	ENSG00000130948.7	25.0924	6.00388	-2.06328	4.89149e-09	1.53127e-08	HSD17B3	protein_coding
chr1:202011370-202015657	ENSG00000249007.1	38.4303	9.19708	-2.063	1.09092e-08	3.34703e-08	RP11-510N19.5	sense_intronic
chr2:191154118-191156070	ENSG00000280083.1	6.3139	1.5112	-2.06283	0.00882069	0.0166246	RP11-317J9.1	TEC
chr12:30926958-30996599	ENSG00000110900.12	107.614	25.7598	-2.06268	3.10396e-23	1.64118e-22	TSPAN11	protein_coding
chr10:89301955-89309276	ENSG00000119922.8	361.567	86.8511	-2.05765	1.69887e-81	2.47302e-80	IFIT2	protein_coding
chr11:73646178-73662819	ENSG00000021300.11	16.5378	3.97484	-2.0568	0.000608001	0.00132436	PLEKHB1	protein_coding
chr16:19856691-19884917	ENSG00000167191.9	8.54864	2.05654	-2.05548	0.0201134	0.0358164	GPRC5B	protein_coding
chr11:111298356-111308629	ENSG00000214290.5	93.9949	22.6278	-2.05449	3.60576e-21	1.78956e-20	COLCA2	protein_coding
chr5:80960672-81230156	ENSG00000113319.9	73.9384	17.8083	-2.05377	1.2155e-24	6.68842e-24	RASGRF2	protein_coding
chr5:36606355-36688334	ENSG00000079215.11	3532.78	851.455	-2.0528	0	0	SLC1A3	protein_coding
chr19:56810083-56840696	ENSG00000198300.10	86.7848	20.9324	-2.05171	9.24638e-22	4.6834e-21	PEG3	protein_coding
chr1:167630093-167706249	ENSG00000198771.8	148.033	35.7092	-2.05155	1.01818e-23	5.44717e-23	RCSD1	protein_coding
chr18:59139477-59158836	ENSG00000166562.6	4573.7	1104.96	-2.04937	0	0	SEC11C	protein_coding
chr6:25109502-25166555	ENSG00000168405.12	303.195	73.293	-2.0485	3.12676e-46	2.75957e-45	CMAHP	unitary_pseudogene
chr1:160115773-160143591	ENSG00000018625.12	15.4639	3.7447	-2.04598	0.000325305	0.000728045	ATP1A2	protein_coding
chr11:61258290-61295424	ENSG00000167992.10	167.737	40.6282	-2.04564	9.56624e-39	7.32333e-38	VWCE	protein_coding
chr1:111990536-111998842	ENSG00000231437.3	17.3131	4.19453	-2.04528	1.64196e-05	4.1207e-05	RP11-88H9.2	lincRNA
chr8:143039295-143059942	ENSG00000177335.8	8.51469	2.0645	-2.04416	0.00640868	0.0123013	C8orf31	protein_coding
chr12:95657807-95790764	ENSG00000074527.9	5447.27	1325.25	-2.03927	0	0	NTN4	protein_coding
chr20:53943541-54070594	ENSG00000064787.10	142.945	34.8675	-2.0355	4.76831e-27	2.79887e-26	BCAS1	protein_coding
chr8:17801345-17861069	ENSG00000253944.1	11.8843	2.9037	-2.0331	0.00114	0.00241346	RP11-156K13.1	antisense
chr19:18374731-18386208	ENSG00000130513.6	5759.3	1408.95	-2.03127	1.76728e-189	6.44416e-188	GDF15	protein_coding
chr10:67796665-67838164	ENSG00000108176.12	50.0982	12.2611	-2.03067	9.49798e-15	3.81606e-14	DNAJC12	protein_coding
chr5:170763350-170797521	ENSG00000094755.14	117.632	28.7902	-2.03063	8.40208e-24	4.51355e-23	GABRP	protein_coding
chr20:9537389-9839041	ENSG00000101349.14	97.1572	23.8325	-2.02739	3.10589e-22	1.60097e-21	PAK7	protein_coding
chr12:5562651-5946232	ENSG00000047617.12	18.5986	4.57773	-2.02249	1.98688e-05	4.94991e-05	ANO2	protein_coding
chr1:1535207-1540453	ENSG00000205090.6	23.2368	5.72415	-2.02128	5.04176e-07	1.40228e-06	TMEM240	protein_coding
chr19:40924219-40950660	ENSG00000256612.5	20.0708	4.95844	-2.01714	7.14316e-05	0.000169973	CYP2B7P	transcribed_unprocessed_pseudogene
chr1:22117305-22142966	ENSG00000162552.12	1253.05	310.413	-2.01319	9.38613e-212	3.88954e-210	WNT4	protein_coding
chr10:45374176-45446119	ENSG00000012779.8	708.94	175.777	-2.01192	6.13375e-61	6.85755e-60	ALOX5	protein_coding
chr12:120703867-120704282	ENSG00000277423.1	26.8779	6.69182	-2.00595	5.3505e-07	1.48554e-06	RP11-173P15.9	lincRNA
chr16:3065641-3082192	ENSG00000008517.14	18.518	4.61139	-2.00566	3.97634e-06	1.04153e-05	IL32	protein_coding
chr11:82729941-82733864	ENSG00000182103.4	15.3452	3.82178	-2.00547	1.49209e-05	3.75393e-05	FAM181B	protein_coding
chr2:196194370-196592611	ENSG00000138411.8	37.3558	9.31759	-2.00331	2.79273e-09	8.86397e-09	HECW2	protein_coding
chrX:74732849-74925447	ENSG00000050030.11	10.2112	2.54868	-2.00233	0.000494094	0.00108574	KIAA2022	protein_coding
chr10:75283801-75373500	ENSG00000226051.4	26.9691	6.73345	-2.00189	2.1678e-06	5.78481e-06	ZNF503-AS1	lincRNA	335 genes
chr1:196225779-196608411	ENSG00000162687.14	15.0572	3.76063	-2.00141	1.25014e-05	3.16353e-05	KCNT2	protein_coding	FDR 0.05 + FC≥ 4
chr22:50059391-50085902	ENSG00000100427.13	7.06803	1.76704	-1.99997	0.0110607	0.0205493	MLC1	protein_coding
chr1:218346235-218444619	ENSG00000092969.9	1601.98	400.707	-1.99924	0	0	TGFB2	protein_coding
chr19:50958631-50969673	ENSG00000167755.11	376.621	94.2602	-1.99839	8.73732e-67	1.05275e-65	KLK6	protein_coding
chr21:41141493-41148133	ENSG00000226496.2	5.66162	1.41819	-1.99716	0.0249785	0.0436889	LINC00323	antisense
chr2:96497646-96508109	ENSG00000163121.7	15.6183	3.913	-1.99689	0.00368812	0.00732207	NEURL3	protein_coding
chr14:37556158-37567095	ENSG00000259087.3	18.4671	4.62912	-1.99615	0.00048372	0.00106379	RP11-356O9.2	lincRNA
chr1:236215555-236281985	ENSG00000086619.11	1896.11	475.805	-1.9946	0	0	ERO1LB	protein_coding
chr4:69810780-69847786	ENSG00000109193.8	231.122	57.9991	-1.99455	1.06942e-57	1.13116e-56	SULT1E1	protein_coding
chr7:94907637-95296413	ENSG00000158528.9	43.8941	11.0155	-1.99449	9.40315e-13	3.49134e-12	PPP1R9A	protein_coding
chr1:37793802-37801133	ENSG00000185090.12	191.258	48.2627	-1.98654	7.15547e-42	5.85375e-41	MANEAL	protein_coding
chr12:5290480-5378354	ENSG00000256417.1	11.5773	2.92939	-1.98262	0.000347063	0.000774239	RP11-1038A11.3	lincRNA
chr15:32030498-32172521	ENSG00000175344.14	23.2076	5.87652	-1.98156	5.52029e-07	1.53077e-06	CHRNA7	protein_coding
chr14:103208100-103208876	ENSG00000278071.1	10.9568	2.77703	-1.98021	0.00290119	0.00583449	RP11-736N17.10	lincRNA
chr8:80541300-80543104	ENSG00000260317.1	21.5976	5.47628	-1.9796	6.06886e-06	1.57144e-05	RP11-48B3.4	lincRNA
chr1:6204840-6205780	ENSG00000226944.1	117.349	29.7665	-1.97904	1.74379e-23	9.28206e-23	RP1-120G22.11	antisense
chr4:88457117-88506163	ENSG00000138646.6	64.3208	16.3449	-1.97644	1.34525e-16	5.77206e-16	HERC5	protein_coding
chr13:30713478-30764425	ENSG00000132965.7	7.73942	1.96969	-1.97426	0.0103004	0.0192223	ALOX5AP	protein_coding
chr6:46687875-46704319	ENSG00000180113.13	32.855	8.36585	-1.97353	4.17752e-10	1.37841e-09	TDRD6	protein_coding
chr19:14433323-14471867	ENSG00000123143.10	1573.01	400.547	-1.97348	1.20678004324954e-318	8.4133060387154e-317	PKN1	protein_coding
chr13:35474182-35477209	ENSG00000180660.7	44.6042	11.4219	-1.96538	4.65265e-12	1.67233e-11	MAB21L1	protein_coding
chr7:32728569-32729011	ENSG00000237004.3	18.9969	4.86722	-1.96459	2.05177e-05	5.10409e-05	ZNRF2P1	processed_pseudogene
chrX:153494939-153509554	ENSG00000182492.13	46.9868	12.0432	-1.96404	9.57773e-12	3.3985e-11	BGN	protein_coding
chr7:149597-155465	ENSG00000240859.1	427.306	109.556	-1.9636	2.1714e-74	2.89651e-73	AC093627.10	lincRNA
chr7:46673785-46759851	ENSG00000233539.3	103.321	26.5407	-1.96086	9.72003e-06	2.48121e-05	AC011294.3	lincRNA
chr7:149870298-149880610	ENSG00000204934.8	62.8681	16.16	-1.9599	7.55646e-17	3.26945e-16	ATP6V0E2-AS1	antisense
chr19:2727743-2729327	ENSG00000261342.1	34.8103	8.95101	-1.95939	3.71016e-10	1.22694e-09	AC006538.1	sense_intronic
chr2:27123789-27130812	ENSG00000143994.11	5.61497	1.44388	-1.95932	0.0254559	0.0444691	ABHD1	protein_coding
chr1:11189341-11195981	ENSG00000171819.4	45.6293	11.7672	-1.95519	0.000210067	0.00047874	ANGPTL7	protein_coding
chr11:118657316-118679673	ENSG00000118094.9	105.538	27.2233	-1.95485	2.0136e-18	9.17607e-18	TREH	protein_coding
chrX:155258241-155264589	ENSG00000155961.4	29.5188	7.62403	-1.95301	2.50127e-09	7.96056e-09	RAB39B	protein_coding
chr15:27754875-28099358	ENSG00000104044.13	18.1537	4.69644	-1.95063	0.000185417	0.00042457	OCA2	protein_coding
chrX:75740831-75746911	ENSG00000215105.4	93.4116	24.1849	-1.94949	1.68918e-21	8.47265e-21	TTC3P1	processed_pseudogene
chr16:283152-287215	ENSG00000185615.13	55.6453	14.4089	-1.9493	3.35346e-11	1.1633e-10	PDIA2	protein_coding
chrX:103062651-103064240	ENSG00000133169.5	11.1132	2.8798	-1.94824	0.000874459	0.00187366	BEX1	protein_coding
chr15:55355250-55408510	ENSG00000260916.3	1561.34	405.17	-1.94619	1.9355e-278	1.16921e-276	CCPG1	protein_coding
chr3:74262568-74521140	ENSG00000113805.8	83.2206	21.6387	-1.94332	1.25799e-22	6.53461e-22	CNTN3	protein_coding
chr11:72189558-72196300	ENSG00000110195.9	25.5203	6.64043	-1.9423	1.26005e-06	3.41132e-06	FOLR1	protein_coding
chr11:110577054-110713189	ENSG00000137727.10	6.71643	1.74931	-1.94091	0.0160844	0.0290763	ARHGAP20	protein_coding
chr11:35432113-35530300	ENSG00000149090.9	675.228	176.271	-1.93758	8.0212e-114	1.60496e-112	PAMR1	protein_coding
chr17:35757199-35758325	ENSG00000271392.1	182.825	47.8191	-1.93481	3.41623e-28	2.06202e-27	RP1-161P9.5	sense_intronic
chr2:227002711-227164113	ENSG00000081052.11	10.908	2.86207	-1.93025	0.000714259	0.00154444	COL4A4	protein_coding
chr11:8019244-8101780	ENSG00000166402.6	307.873	80.7868	-1.93014	5.48723e-70	6.94757e-69	TUB	protein_coding
chr11:72172439-72178042	ENSG00000255860.2	6.72913	1.76704	-1.92909	0.0182889	0.0327994	RP11-807H22.6	transcribed_unprocessed_pseudogene
chrX:34627064-34657288	ENSG00000147027.3	431.877	113.575	-1.92697	1.71082e-106	3.21431e-105	TMEM47	protein_coding
chrX:22032441-22251310	ENSG00000102174.8	1403.37	369.548	-1.92506	5.4315e-254	2.85347e-252	PHEX	protein_coding
chr4:141636602-141733987	ENSG00000164136.14	423.534	111.69	-1.92298	6.59763e-84	9.81016e-83	IL15	protein_coding
chr4:163524718-164384050	ENSG00000145416.11	38.6965	10.2223	-1.92048	3.64672e-09	1.15053e-08	2015-03-01	protein_coding
chr20:19212646-19722937	ENSG00000185052.9	77.7301	20.5499	-1.91934	1.05156e-21	5.31171e-21	SLC24A3	protein_coding
chr18:23135763-23260467	ENSG00000134508.10	93.8884	24.9072	-1.91438	8.55056e-23	4.46143e-22	CABLES1	protein_coding
chr11:1572741-1599184	ENSG00000233930.3	10.7786	2.86207	-1.91304	0.000648329	0.00140764	KRTAP5-AS1	antisense
chr22:35610884-35637951	ENSG00000198125.10	17.7978	4.73806	-1.90933	9.13674e-05	0.000215331	MB	protein_coding
chr9:129430652-129447290	ENSG00000230676.1	7.74785	2.0645	-1.908	0.0267909	0.0465919	RP11-65J3.3	lincRNA
chr19:5823802-5828324	ENSG00000171119.2	8.75814	2.33627	-1.90642	0.00498037	0.0097085	NRTN	protein_coding
chr20:26054655-26086917	ENSG00000125804.11	27.1892	7.26105	-1.90478	9.0987e-07	2.48728e-06	FAM182A	processed_transcript
chrX:64224196-64230631	ENSG00000198881.9	11.9162	3.18343	-1.90426	0.00234141	0.00477544	ASB12	protein_coding
chr1:1914827-1917294	ENSG00000169885.7	115.823	30.9709	-1.90294	1.75859e-25	9.91302e-25	CALML6	protein_coding
chrX:71215212-71225516	ENSG00000169562.9	39.9697	10.7401	-1.89589	2.88528e-07	8.16318e-07	GJB1	protein_coding
chr5:132468890-132473043	ENSG00000234290.2	11.8356	3.18523	-1.89366	0.00324453	0.00648204	AC116366.6	antisense
chr16:2275881-2340746	ENSG00000167972.11	247.146	66.5394	-1.89308	6.7819e-52	6.56857e-51	ABCA3	protein_coding
chr10:13438637-13502976	ENSG00000165626.14	304.106	82.0769	-1.88952	6.0701e-67	7.33773e-66	BEND7	protein_coding
chr16:46471539-46569097	ENSG00000261239.4	7.68849	2.08043	-1.88582	0.0131573	0.0241491	ANKRD26P1	transcribed_unprocessed_pseudogene
chr5:140631728-140633701	ENSG00000170458.11	605.884	164.06	-1.88482	1.15661e-105	2.15119e-104	CD14	protein_coding
chr7:29988600-30025660	ENSG00000227014.3	12.8373	3.49066	-1.87877	0.000489576	0.00107635	AC007285.6	antisense
chr1:24899511-24965010	ENSG00000020633.16	20.503	5.57726	-1.87821	6.39261e-06	1.65295e-05	RUNX3	protein_coding
chr19:50723329-50725717	ENSG00000105472.10	50.977	13.8831	-1.87652	5.1663e-13	1.93966e-12	CLEC11A	protein_coding
chr22:39120167-39149832	ENSG00000100307.10	413.661	112.748	-1.87535	2.36866e-88	3.68773e-87	CBX7	protein_coding
chr7:76201900-76287286	ENSG00000177679.15	204.822	55.8911	-1.87368	1.63315e-38	1.24465e-37	SRRM3	protein_coding
chrX:69505241-69532508	ENSG00000130054.4	132.179	36.0928	-1.87271	1.56682e-36	1.13592e-35	FAM155B	protein_coding
chr1:64470792-64693058	ENSG00000158966.11	633.729	173.349	-1.87019	8.08767e-130	1.8658e-128	CACHD1	protein_coding
chr2:241894037-241902551	ENSG00000216921.5	48.7808	13.3482	-1.86967	4.00991e-10	1.3235e-09	AC131097.4	lincRNA
chr21:41420515-41459214	ENSG00000157601.11	1175.15	321.602	-1.8695	1.69268e-189	6.18232e-188	MX1	protein_coding
chr1:202168051-202189353	ENSG00000243323.3	9.52071	2.60624	-1.8691	0.0131249	0.0240936	PTPRVP	unitary_pseudogene
chr5:132410636-132476044	ENSG00000197536.8	153.805	42.1304	-1.86817	8.18727e-33	5.5087e-32	C5orf56	protein_coding
chr15:65194758-65211488	ENSG00000138615.5	13.077	3.5996	-1.86112	0.00296216	0.00595009	CILP	protein_coding
chr17:65528563-65561647	ENSG00000168646.10	29.0893	8.01879	-1.85903	1.47333e-06	3.97418e-06	AXIN2	protein_coding
chr12:62643982-62935037	ENSG00000111110.9	78.9828	21.7911	-1.8578	2.67132e-16	1.13454e-15	PPM1H	protein_coding
chr7:150824627-150861504	ENSG00000002726.17	30.807	8.50845	-1.85629	8.67337e-09	2.67699e-08	AOC1	protein_coding
chr1:167529677-167546180	ENSG00000143162.7	14493.7	4005.45	-1.85539	0	0	CREG1	protein_coding
chr22:32836706-32865634	ENSG00000279338.1	807.931	223.283	-1.85536	1.78851e-53	1.77968e-52	RP1-309I22.2	sense_overlapping
chr3:125929275-125937039	ENSG00000189366.7	145.033	40.1137	-1.85422	1.97229e-24	1.07885e-23	ALG1L	protein_coding
chr4:54657918-54740715	ENSG00000157404.13	59.4217	16.4386	-1.8539	8.28923e-12	2.95264e-11	KIT	protein_coding
chr15:82088594-82097694	ENSG00000259518.1	23.2346	6.43778	-1.85164	4.03822e-06	1.05724e-05	RP11-597K23.2	lincRNA
chr4:76313002-76407305	ENSG00000163749.15	71.8013	19.9543	-1.84731	2.92402e-12	1.06028e-11	CCDC158	protein_coding
chr22:38861450-38872314	ENSG00000183741.9	2620.83	729.298	-1.84544	0	0	CBX6	protein_coding
chr16:4556490-4600714	ENSG00000205832.7	16.8597	4.69464	-1.8445	0.000374858	0.000833227	C16orf96	protein_coding
chr14:58634068-58647200	ENSG00000165617.12	10.5755	2.94533	-1.84423	0.000404529	0.000896482	DACT1	protein_coding
chr11:43358941-43494933	ENSG00000052841.12	26329.5	7346.09	-1.84163	0	0	TTC17	protein_coding
chr15:74957219-75019277	ENSG00000198794.9	20.6493	5.76577	-1.84051	0.0013817	0.00289887	SCAMP5	protein_coding
chr16:63066526-63066990	ENSG00000269986.1	18.6984	5.22224	-1.84017	0.000160371	0.000370202	RP11-96H17.3	sense_intronic
chrX:133300103-133415490	ENSG00000076716.8	231.034	64.5765	-1.83902	3.43029e-33	2.32995e-32	GPC4	protein_coding
chr17:10729796-10815164	ENSG00000263400.4	21.7397	6.07917	-1.83838	2.00924e-05	5.00166e-05	TMEM220-AS1	antisense
chr7:120787320-120858357	ENSG00000106025.6	231.429	64.7405	-1.83783	4.83108e-47	4.31179e-46	TSPAN12	protein_coding
chrX:7219456-7354810	ENSG00000101846.6	1311.63	367.239	-1.83656	6.81803e-193	2.53617e-191	STS	protein_coding
chr3:15439199-15449994	ENSG00000249786.5	7.33689	2.05474	-1.83621	0.0118574	0.0219212	EAF1-AS1	antisense
chr15:55538890-55588947	ENSG00000171016.9	263.277	73.8065	-1.83476	1.39741e-64	1.63399e-63	PYGO1	protein_coding
chr22:32801701-32863043	ENSG00000100234.11	103.102	28.9212	-1.83387	1.22115e-19	5.79469e-19	TIMP3	protein_coding
chr16:80540734-80550641	ENSG00000168589.12	27.6575	7.77889	-1.83003	2.61785e-06	6.94232e-06	DYNLRB2	protein_coding
chr15:84601005-84623716	ENSG00000176371.11	381.893	107.468	-1.82926	7.47797e-78	1.04203e-76	ZSCAN2	protein_coding
chr1:182598623-182604408	ENSG00000143333.6	248.498	69.9732	-1.82836	4.27787e-60	4.69973e-59	RGS16	protein_coding
chr19:5830626-5839731	ENSG00000156413.11	33.1074	9.33968	-1.82571	5.33877e-09	1.66846e-08	FUT6	protein_coding
chr11:61680433-61747001	ENSG00000134780.7	125.354	35.4943	-1.82035	1.05162e-17	4.6863e-17	DAGLA	protein_coding
chr1:109910633-109930992	ENSG00000184371.11	229.927	65.3379	-1.81518	1.23427e-49	1.15168e-48	CSF1	protein_coding
chr7:151409161-151413354	ENSG00000243836.3	21.4792	6.10486	-1.81491	4.81502e-05	0.000116234	WDR86-AS1	processed_transcript
chr3:158732327-158784070	ENSG00000240207.4	88.9374	25.2879	-1.81434	4.27418e-16	1.80046e-15	RP11-379F4.4	antisense
chr12:137411-149169	ENSG00000249695.4	18.9567	5.39303	-1.81354	0.00109088	0.00231366	RP11-598F7.4	antisense
chr4:140641840-140645489	ENSG00000249661.1	20.4605	5.84106	-1.80854	1.51825e-05	3.81672e-05	TNRC18P1	processed_pseudogene
chr3:172505508-172523507	ENSG00000121858.8	6250.32	1784.77	-1.8082	0	0	TNFSF10	protein_coding
chr22:23649213-23653334	ENSG00000244723.3	10.2239	2.92143	-1.8072	0.00339584	0.0067697	ASLP1	unprocessed_pseudogene
chr15:41503638-41513879	ENSG00000062524.13	14.3052	4.09355	-1.80512	0.000238874	0.000541426	LTK	protein_coding
chr12:8205984-8207397	ENSG00000276417.1	11.2448	3.21889	-1.80462	0.00150909	0.00315568	RP11-266K4.13	lincRNA
chr1:228735077-228746669	ENSG00000116574.5	343.777	99.0749	-1.79488	3.21193e-65	3.79576e-64	RHOU	protein_coding
chr21:42199689-42297244	ENSG00000160179.16	2568.29	740.719	-1.79381	0	0	ABCG1	protein_coding
chr1:27612064-27635277	ENSG00000000938.10	40.595	11.7096	-1.79361	5.80326e-09	1.807e-08	FGR	protein_coding
chr1:15586136-15603626	ENSG00000237301.1	44.6316	12.8817	-1.79274	6.83504e-06	1.76447e-05	RP4-680D5.2	antisense
chr3:195614947-195620233	ENSG00000224769.1	35.6636	10.3056	-1.79103	9.90866e-08	2.87796e-07	AC069213.1	unprocessed_pseudogene
chr16:1434388-1444556	ENSG00000197599.10	29.9367	8.67924	-1.78628	1.38752e-08	4.22372e-08	CCDC154	protein_coding
chr1:226897536-226987545	ENSG00000163050.14	1781.25	517.293	-1.78384	2.89506e-271	1.71156e-269	ADCK3	protein_coding
chr9:66024256-66026675	ENSG00000275026.1	10.1115	2.93736	-1.7834	0.0116727	0.0216062	RP11-15E1.1	transcribed_processed_pseudogene
chr7:2702530-2765125	ENSG00000174945.11	7.76697	2.25919	-1.78155	0.0283952	0.0491276	AMZ1	protein_coding
chr15:78631062-78720286	ENSG00000117971.9	13.2716	3.86341	-1.7804	0.00171674	0.00356602	CHRNB4	protein_coding
chr1:21428303-21429536	ENSG00000187952.9	19.9371	5.8092	-1.77905	0.000203892	0.000465194	HS6ST1P1	processed_pseudogene
chr22:35380835-35394214	ENSG00000100292.14	186.8	54.5066	-1.777	1.04613e-34	7.31398e-34	HMOX1	protein_coding
chr11:128891356-128921035	ENSG00000120457.9	1125.18	328.509	-1.77615	2.40048e-198	9.20736e-197	KCNJ5	protein_coding
chr4:107931369-107953457	ENSG00000155016.15	467.844	136.752	-1.77446	4.73501e-78	6.62303e-77	CYP2U1	protein_coding
chrX:152638183-152657534	ENSG00000268089.2	8.80052	2.57258	-1.77437	0.00651673	0.0124947	GABRQ	protein_coding
chr3:9498361-9553802	ENSG00000156959.8	11.9819	3.50659	-1.77272	0.000994576	0.00211976	LHFPL4	protein_coding
chr22:45604432-45605621	ENSG00000238120.1	145.743	42.6953	-1.77128	5.6447e-31	3.65808e-30	CTA-941F9.9	antisense
chr5:134967906-135011707	ENSG00000152705.7	15.6416	4.58569	-1.77017	0.000576657	0.00125906	CATSPER3	protein_coding
chr2:26401916-26456711	ENSG00000157856.8	44.9679	13.1908	-1.76937	2.81067e-08	8.41721e-08	DRC1	protein_coding
chr3:185078050-185153014	ENSG00000187068.2	9.09063	2.67536	-1.76465	0.00905362	0.0170274	C3orf70	protein_coding
chr20:13221771-13300651	ENSG00000101230.5	91.7474	27.0948	-1.75965	1.01015e-17	4.50603e-17	ISM1	protein_coding
chr17:40360655-40364693	ENSG00000266208.1	514.879	152.343	-1.75691	1.3441e-73	1.77902e-72	CTD-2267D19.3	antisense
chr2:14635091-14650814	ENSG00000162981.13	8132.49	2408.85	-1.75535	0	0	FAM84A	protein_coding
chr5:168529116-168530634	ENSG00000188573.7	20.346	6.02958	-1.75461	4.69159e-06	1.22368e-05	FBLL1	protein_coding
chr6:31815464-31817946	ENSG00000204389.9	6622.88	1965.51	-1.75256	0	0	HSPA1A	protein_coding
chr20:62651272-62652186	ENSG00000276317.1	8.69237	2.58234	-1.75107	0.0129236	0.0237536	RP11-93B14.10	antisense
chr12:122007434-122020014	ENSG00000255856.2	21.3605	6.35273	-1.7495	8.068e-05	0.000191057	RP11-87C12.5	lincRNA
chr1:160081570-160090563	ENSG00000162728.4	30.0911	8.95101	-1.74922	0.00094834	0.00202511	KCNJ9	protein_coding
chr12:1529891-1639709	ENSG00000111186.10	158.356	47.1366	-1.74825	1.05033e-30	6.76325e-30	WNT5B	protein_coding
chr8:94925972-94949411	ENSG00000164938.11	5881.72	1754.09	-1.74551	0	0	TP53INP1	protein_coding
chr15:65655620-65656085	ENSG00000275638.1	12.9964	3.8891	-1.7406	0.00245232	0.00498845	RP11-16E23.5	antisense
chr19:12195017-12237767	ENSG00000234773.4	13.9452	4.1768	-1.7393	0.000667891	0.00144856	CTD-2666L21.1	lincRNA
chr2:189560579-189580887	ENSG00000138449.8	266.67	80.2328	-1.73279	1.6365e-39	1.27302e-38	SLC40A1	protein_coding
chr14:57993545-57994525	ENSG00000259969.1	24.1373	7.27878	-1.72949	2.14916e-05	5.3338e-05	RP11-999E24.3	sense_overlapping
chr15:41892793-41898575	ENSG00000174171.5	168.591	50.8715	-1.7286	1.979e-24	1.08225e-23	RP11-23P13.6	antisense
chr3:187368332-187372076	ENSG00000136514.2	90.4258	27.3195	-1.72681	8.85825e-15	3.5655e-14	RTP4	protein_coding
chr3:112596794-112601902	ENSG00000272761.1	130.954	39.6523	-1.72359	2.7986e-23	1.4822e-22	LINC01279	lincRNA
chr20:36092710-36232799	ENSG00000088367.18	4751.61	1439	-1.72335	0	0	EPB41L1	protein_coding
chr12:10212805-10223130	ENSG00000139112.8	5869.48	1777.61	-1.72329	0	0	GABARAPL1	protein_coding
chr3:195726370-195741123	ENSG00000176945.14	209.02	63.4073	-1.72092	6.34926e-36	4.53636e-35	MUC20	protein_coding
chr12:95516560-95551490	ENSG00000136014.9	20.399	6.1906	-1.72035	1.13261e-05	2.87695e-05	USP44	protein_coding
chr16:84191138-84197166	ENSG00000140955.8	16.129	4.90088	-1.71854	0.00315257	0.00630855	ADAD2	protein_coding
chr2:118014174-118015673	ENSG00000279227.1	10.4758	3.18523	-1.71759	0.00230775	0.0047107	AC009303.2	TEC
chr6:31834608-31839761	ENSG00000204387.10	17235.5	5245.01	-1.71636	0	0	C6orf48	protein_coding
chr7:151012214-151024499	ENSG00000181652.16	47.7812	14.5619	-1.71424	1.28333e-10	4.33512e-10	ATG9B	protein_coding
chrX:55452105-55453566	ENSG00000187601.4	261.348	79.6892	-1.71351	2.39762e-44	2.04995e-43	MAGEH1	protein_coding
chr3:32106511-32168713	ENSG00000152642.8	4405.76	1344.17	-1.71268	0	0	GPD1L	protein_coding
chr12:110936585-110958208	ENSG00000185847.5	12.2996	3.75266	-1.71262	0.00133418	0.00280526	LINC01405	lincRNA
chr4:99412261-99435737	ENSG00000196344.9	95.4226	29.117	-1.71247	4.33238e-14	1.70239e-13	ADH7	protein_coding
chr8:23084403-23115536	ENSG00000173535.11	311.231	95.0523	-1.71119	1.95234e-60	2.16093e-59	TNFRSF10C	protein_coding
chr5:16473054-16617058	ENSG00000154153.11	779.435	238.083	-1.71096	1.72252e-115	3.50672e-114	FAM134B	protein_coding
chr11:46277661-46321422	ENSG00000157613.8	37.1272	11.3448	-1.71044	8.22891e-08	2.40046e-07	CREB3L1	protein_coding
chr2:63642455-63643788	ENSG00000229920.2	10.1136	3.09222	-1.70959	0.0101295	0.0189288	RPS4XP5	transcribed_processed_pseudogene
chr12:63003679-63006902	ENSG00000250517.2	7.74785	2.36993	-1.70895	0.0185685	0.0332603	LDHAL6CP	transcribed_processed_pseudogene
chr9:75890644-76362339	ENSG00000099139.11	892.16	273.128	-1.70773	4.15748e-138	1.02072e-136	PCSK5	protein_coding
chr14:104821201-104823718	ENSG00000258701.1	43.1617	13.2295	-1.706	1.17927e-09	3.81336e-09	LINC00638	lincRNA
chr4:186069152-186088069	ENSG00000164342.10	1803.46	554.446	-1.70165	7.93332e-239	3.84021e-237	TLR3	protein_coding
chr5:39393258-39462300	ENSG00000153071.12	26.8232	8.25441	-1.70024	1.56078e-07	4.48102e-07	DAB2	protein_coding
chr3:171460612-171462256	ENSG00000279673.1	27.3482	8.41724	-1.70003	2.75436e-05	6.77964e-05	RP11-185E8.2	TEC
chr16:53386944-53389085	ENSG00000262714.1	126.837	39.0425	-1.69986	1.207e-19	5.73004e-19	RP11-44F14.8	lincRNA
chr8:57994568-58204279	ENSG00000169122.9	50.6847	15.6189	-1.69826	4.50443e-13	1.69518e-12	FAM110B	protein_coding
chr17:61411751-61413280	ENSG00000187013.3	9.6623	2.98078	-1.69668	0.0168622	0.0303981	C17orf82	protein_coding
chr12:6466537-6467135	ENSG00000276718.1	12.219	3.77219	-1.69565	0.00731531	0.013933	RP1-102E24.10	antisense
chr11:57597518-57614853	ENSG00000149131.13	28.35	8.76249	-1.69393	1.94818e-07	5.56158e-07	SERPING1	protein_coding
chr10:124447023-124450184	ENSG00000229544.7	36.475	11.2757	-1.69369	1.87022e-08	5.65041e-08	NKX1-2	protein_coding
chr1:56524308-56645301	ENSG00000162407.8	482.295	149.115	-1.69349	1.89585e-91	3.05236e-90	PPAP2B	protein_coding
chr8:96493351-96611780	ENSG00000169439.9	516.063	159.588	-1.6932	6.75073e-105	1.24616e-103	SDC2	protein_coding
chr7:81946444-82443798	ENSG00000153956.13	280.608	86.7954	-1.69287	6.80665e-48	6.14678e-47	CACNA2D1	protein_coding
chr19:10836575-10869470	ENSG00000214212.6	40.595	12.569	-1.69143	2.3942e-09	7.63292e-09	C19orf38	protein_coding
chr2:209424058-209730518	ENSG00000078018.17	927.529	287.495	-1.68986	4.41522e-186	1.55869e-184	MAP2	protein_coding
chr1:25617468-25786207	ENSG00000117643.12	104.709	32.4719	-1.68911	2.55737e-13	9.72001e-13	MAN1C1	protein_coding
chr12:117453054-117968983	ENSG00000171435.11	18.535	5.75781	-1.68666	0.000414055	0.000916494	KSR2	protein_coding
chr7:36153149-36301543	ENSG00000122547.8	465.41	144.592	-1.68652	5.22195e-83	7.70263e-82	EEPD1	protein_coding
chr4:784957-826198	ENSG00000168993.12	51.4261	16.0315	-1.68159	3.02922e-09	9.59808e-09	CPLX1	protein_coding
chr2:136765545-137677717	ENSG00000144229.9	9.47833	2.95509	-1.68143	0.00296356	0.00595236	THSD7B	protein_coding
chr3:63742293-63805093	ENSG00000224479.3	14.3265	4.48402	-1.67582	0.00109906	0.00232946	AC136289.1	transcribed_unprocessed_pseudogene
chr4:37453988-37623495	ENSG00000154274.12	245.244	76.7862	-1.6753	2.21415e-45	1.92426e-44	C4orf19	protein_coding
chr2:221572506-221574454	ENSG00000272944.1	49.7487	15.5853	-1.67448	1.79544e-09	5.76216e-09	CTD-2308L22.1	antisense
chr11:43925342-43943273	ENSG00000187479.5	82.153	25.75	-1.67374	1.09331e-14	4.3847e-14	C11orf96	protein_coding
chr12:6988259-7071032	ENSG00000182326.12	257.045	80.6366	-1.67251	4.98589e-53	4.92809e-52	C1S	protein_coding
chr6:36354642-36387800	ENSG00000010030.11	85.1354	26.7097	-1.67239	6.8067e-16	2.84672e-15	ETV7	protein_coding
chr7:110432239-110534754	ENSG00000226965.1	33.3233	10.464	-1.6711	1.09442e-06	2.97527e-06	AC003088.1	lincRNA
chr19:38789211-38791749	ENSG00000178934.4	8071.46	2534.75	-1.67099	0	0	LGALS7B	protein_coding
chr11:64784914-64785620	ENSG00000269290.2	15.7752	4.96024	-1.66918	0.000610696	0.00132971	RP11-869B15.1	lincRNA
chr15:92619302-92809798	ENSG00000185442.10	374.987	117.978	-1.66832	3.83343e-38	2.90059e-37	FAM174B	protein_coding
chr1:160739057-160754814	ENSG00000026751.14	321.113	101.312	-1.66428	5.52787e-24	2.98618e-23	SLAMF7	protein_coding
chr14:103928462-104052667	ENSG00000156414.16	227.001	71.6584	-1.66349	7.2367e-38	5.43304e-37	TDRD9	protein_coding
chr3:121894089-121944102	ENSG00000163406.8	1679.89	530.864	-1.66195	3.76532e-160	1.08836e-158	SLC15A2	protein_coding
chr1:54026681-54028499	ENSG00000272091.2	472.66	149.678	-1.65894	2.65613e-68	3.29342e-67	RP4-758J24.5	lincRNA
chr7:29598795-29685255	ENSG00000225264.3	27.5795	8.73679	-1.65842	1.46473e-06	3.95195e-06	ZNRF2P2	transcribed_processed_pseudogene
chr3:138347648-138405534	ENSG00000158186.10	436.532	138.396	-1.65729	6.13589e-80	8.75934e-79	MRAS	protein_coding
chr17:40443461-40457731	ENSG00000141753.6	4396.02	1396.56	-1.65432	0	0	IGFBP4	protein_coding
chr19:48637942-48646312	ENSG00000063180.6	385.065	122.384	-1.65369	2.08677e-61	2.35318e-60	CA11	protein_coding
chr5:42423777-42721877	ENSG00000112964.11	574.102	183.32	-1.64694	1.73663e-102	3.14039e-101	GHR	protein_coding
chr1:34865436-34929585	ENSG00000116544.9	7.36443	2.3522	-1.64656	0.0245467	0.0430198	DLGAP3	protein_coding
chr4:90127585-91601913	ENSG00000184305.12	192.963	61.6377	-1.64644	6.42769e-41	5.1643e-40	CCSER1	protein_coding
chr6:32005636-32008451	ENSG00000204338.6	9.13515	2.92143	-1.64475	0.00566977	0.010957	CYP21A1P	transcribed_unprocessed_pseudogene
chrX:13266048-13303392	ENSG00000235385.1	11.8631	3.79609	-1.6439	0.00188192	0.00389054	GS1-600G8.5	lincRNA
chr2:96816245-96833911	ENSG00000168763.13	920.818	294.928	-1.64255	1.03607e-146	2.71189e-145	CNNM3	protein_coding
chr17:63477061-63498380	ENSG00000159640.12	59.8915	19.2327	-1.63879	4.52147e-06	1.18028e-05	ACE	protein_coding
chr15:81953303-81995666	ENSG00000259445.1	13.6869	4.39897	-1.63755	0.00194508	0.004014	RP11-276M12.1	lincRNA
chr19:21932958-22010949	ENSG00000160321.12	10.5904	3.40561	-1.63677	0.00427462	0.00841263	ZNF208	protein_coding
chr1:161524540-161526910	ENSG00000173110.7	115.648	37.2288	-1.63525	2.77303e-19	1.30305e-18	HSPA6	protein_coding
chr7:29650227-29742594	ENSG00000227855.3	19.5155	6.28541	-1.63454	8.16527e-05	0.000193195	DPY19L2P3	transcribed_unprocessed_pseudogene
chr12:8180209-8216151	ENSG00000226711.4	82.6079	26.637	-1.63285	2.17958e-16	9.28543e-16	FAM66C	antisense
chr16:78534374-78535648	ENSG00000261837.1	11.7995	3.80585	-1.63243	0.00877676	0.0165516	RP11-264L1.3	sense_intronic
chr16:2712424-2720551	ENSG00000172382.7	103.969	33.6104	-1.62918	4.91485e-19	2.29346e-18	PRSS27	protein_coding
chr15:90932586-90935130	ENSG00000224441.1	9.07579	2.93736	-1.6275	0.0183396	0.0328823	AC068831.3	antisense
chr7:129144892-129168796	ENSG00000158457.5	211.131	68.3964	-1.62615	2.35255e-32	1.56813e-31	TSPAN33	protein_coding
chr7:128866579-128872044	ENSG00000272899.2	50.3311	16.321	-1.62472	2.03291e-06	5.43596e-06	RP11-309L24.4	lincRNA
chr6:45421079-45422005	ENSG00000271857.1	21.7545	7.06457	-1.62264	0.000287362	0.000645864	RP1-244F24.1	antisense
chr11:13009577-13012106	ENSG00000189431.7	343.863	111.791	-1.62103	5.28624e-53	5.22031e-52	RASSF10	protein_coding
chr3:9933840-9945413	ENSG00000163703.15	6485.48	2112.9	-1.61799	0	0	CRELD1	protein_coding
chr15:32494003-32500346	ENSG00000254912.2	22.8751	7.45504	-1.61749	1.28957e-05	3.25996e-05	RP11-632K20.2	unprocessed_pseudogene
chr11:77589635-77610355	ENSG00000178301.3	34.7695	11.3369	-1.6168	1.0334e-06	2.81559e-06	AQP11	protein_coding
chr10:73631654-73641757	ENSG00000177791.11	9.10975	2.97282	-1.61558	0.0225414	0.0397852	MYOZ1	protein_coding
chr22:20965108-20981360	ENSG00000183773.13	434.653	141.884	-1.61516	9.80022e-71	1.25228e-69	AIFM3	protein_coding
chrX:49270621-49301461	ENSG00000049769.10	376.244	122.86	-1.61466	5.27181e-60	5.7888e-59	PPP1R3F	protein_coding
chr18:11908712-11909223	ENSG00000273141.1	28.4179	9.28213	-1.61427	2.89069e-05	7.09943e-05	RP11-820I16.4	antisense
chr17:40340867-40343136	ENSG00000265666.1	219.449	71.6993	-1.61385	6.81323e-33	4.59396e-32	RARA-AS1	antisense
chr10:80271820-80289684	ENSG00000151224.10	8.13127	2.65763	-1.61334	0.0173316	0.0312163	MAT1A	protein_coding
chr6:70596438-70596980	ENSG00000271967.1	13.3331	4.36531	-1.61086	0.00288997	0.00581456	RP11-134K13.4	lincRNA
chr21:41739369-41767106	ENSG00000183421.9	13996.6	4585.45	-1.60994	0	0	RIPK4	protein_coding
chr3:197660565-197665757	ENSG00000236833.1	8.88327	2.91167	-1.60925	0.0156131	0.0283004	AC024560.2	lincRNA
chr17:28364356-28398135	ENSG00000004139.11	650.401	213.658	-1.60603	6.40946e-62	7.25358e-61	SARM1	protein_coding
chr11:118511911-118530577	ENSG00000255435.4	31.8554	10.4702	-1.60525	7.87039e-06	2.02327e-05	RP11-770J1.3	antisense
chr13:32400724-32428178	ENSG00000139597.14	169.853	55.8281	-1.60522	7.92572e-32	5.22956e-31	N4BP2L1	protein_coding
chr15:57376505-57550727	ENSG00000128849.10	177.25	58.277	-1.60479	8.43663e-34	5.79251e-33	CGNL1	protein_coding
chr16:2140803-2153070	ENSG00000167964.10	1226.63	403.531	-1.60395	2.13593e-119	4.52712e-118	RAB26	protein_coding
chr3:160756208-161078907	ENSG00000163590.11	1429.3	470.596	-1.60275	8.00181e-192	2.96656e-190	PPM1L	protein_coding
chr11:111290787-111305045	ENSG00000196167.7	175.105	57.6636	-1.60249	4.04383e-25	2.25766e-24	COLCA1	antisense
chr6:169788790-169798825	ENSG00000229214.1	15.7795	5.19655	-1.60243	0.0244673	0.0429043	LINC00242	lincRNA
chr10:114044056-114046908	ENSG00000043591.5	62.7616	20.6845	-1.60133	3.00588e-15	1.22771e-14	ADRB1	protein_coding
chr3:169613510-169623951	ENSG00000242795.2	16.0462	5.28956	-1.60102	0.000786516	0.0016939	RP11-3K16.2	sense_intronic
chr1:47760528-47996895	ENSG00000269113.3	30.9576	10.2082	-1.60057	2.91788e-07	8.25016e-07	TRABD2B	protein_coding
chr15:92592574-92596388	ENSG00000260337.3	10.5585	3.48269	-1.60014	0.0183496	0.0328949	RP11-386M24.6	processed_transcript
chr2:236567787-236581097	ENSG00000144476.5	6800.4	2247	-1.59762	7.27611e-279	4.40742e-277	ACKR3	protein_coding
chr3:75356516-75357503	ENSG00000179799.8	10.8932	3.5996	-1.59751	0.00913557	0.0171742	OR7E22P	unprocessed_pseudogene
chr7:149858400-149862492	ENSG00000273419.1	9.87231	3.26231	-1.59749	0.00427688	0.00841634	RP4-751H13.7	antisense
chr7:64045443-64078549	ENSG00000214652.5	49.1001	16.2377	-1.59637	5.60574e-11	1.92264e-10	ZNF727P	protein_coding
chr1:184791030-184974550	ENSG00000135842.14	16556	5478.01	-1.59563	0	0	FAM129A	protein_coding
chr3:175809764-175810552	ENSG00000273193.1	11.4967	3.80405	-1.59561	0.0140714	0.0256887	RP11-523G9.3	lincRNA
chr2:56184123-56386173	ENSG00000055813.5	12.9052	4.28026	-1.59218	0.00216893	0.00444492	CCDC85A	protein_coding
chr19:6772714-6857366	ENSG00000141968.5	66.0304	21.9019	-1.59208	8.22264e-11	2.80068e-10	VAV1	protein_coding
chr13:22915651-22916523	ENSG00000234685.1	56.3739	18.7075	-1.59141	4.60024e-09	1.44213e-08	NUS1P2	processed_pseudogene
chr16:14672545-14694669	ENSG00000069764.7	66.8333	22.186	-1.59092	3.03611e-09	9.61718e-09	PLA2G10	protein_coding
chr8:98064311-98093610	ENSG00000177459.8	29.4897	9.7902	-1.5908	2.08216e-05	5.17622e-05	ERICH5	protein_coding
chr19:37551406-37614095	ENSG00000171817.14	71.1198	23.6262	-1.58987	3.20249e-12	1.15879e-11	ZNF540	protein_coding
chr8:78760142-78762431	ENSG00000253919.1	8.69237	2.88777	-1.58979	0.0149376	0.027147	PRKRIRP7	processed_pseudogene
chr11:64103188-64119173	ENSG00000126500.3	33.2576	11.0553	-1.58894	3.74038e-07	1.05076e-06	FLRT1	protein_coding
chr17:9021542-9244000	ENSG00000065320.6	124.666	41.492	-1.58716	1.49152e-22	7.73676e-22	NTN1	protein_coding
chr9:12700100-12814345	ENSG00000235448.1	31.6179	10.5234	-1.58715	1.74017e-08	5.26898e-08	LURAP1L-AS1	antisense
chr6:33162681-33192499	ENSG00000204248.8	162.281	54.0169	-1.58701	1.03756e-26	6.03588e-26	COL11A2	protein_coding
chr17:41500981-41505597	ENSG00000171401.12	45614.8	15191.2	-1.58626	5.2862e-287	3.33889e-285	KRT13	protein_coding
chr12:40393395-40570760	ENSG00000205592.11	204.601	68.1534	-1.58596	7.06202e-34	4.85322e-33	MUC19	processed_transcript
chr13:112894378-113096861	ENSG00000126217.18	114.516	38.1679	-1.58512	1.21422e-17	5.3979e-17	MCF2L	protein_coding
chr18:6729718-6912155	ENSG00000088756.10	96.3352	32.1321	-1.58405	4.68202e-19	2.18804e-18	ARHGAP28	protein_coding
chr10:86958656-86963260	ENSG00000173267.11	3029.16	1010.55	-1.58378	3.73962e-262	2.06237e-260	SNCG	protein_coding
chr19:16719980-16817963	ENSG00000188039.11	342.895	114.414	-1.5835	1.05962e-31	6.96876e-31	NWD1	protein_coding
chr2:69960089-69962265	ENSG00000244617.2	31.2582	10.4303	-1.58345	1.38255e-06	3.73475e-06	ASPRV1	protein_coding
chr6:11538278-11583524	ENSG00000205269.5	132.063	44.2542	-1.57734	7.55493e-20	3.6051e-19	TMEM170B	protein_coding
chr15:35121573-35122084	ENSG00000259592.1	13.0346	4.37508	-1.57497	0.00482382	0.0094257	PRELID1P4	processed_pseudogene
chr17:70169535-70180048	ENSG00000123700.4	341.803	114.841	-1.57352	2.00616e-49	1.86017e-48	KCNJ2	protein_coding
chr3:52451102-52454070	ENSG00000114854.5	45.4172	15.2603	-1.57345	2.24e-08	6.73731e-08	TNNC1	protein_coding
chr13:50994693-51080831	ENSG00000123201.12	25.1395	8.4491	-1.57309	0.00200105	0.00412144	GUCY1B2	unitary_pseudogene
chr22:36140330-36166177	ENSG00000128284.17	234.841	79.15	-1.56902	3.14312e-33	2.13686e-32	APOL3	protein_coding
chr6:32552990-32589805	ENSG00000196126.8	40.0334	13.4933	-1.56896	7.75018e-07	2.12888e-06	HLA-DRB1	protein_coding
chr4:154322645-154491716	ENSG00000197410.10	20.9687	7.07433	-1.56757	0.00318629	0.00637258	DCHS2	protein_coding
chr18:63123346-63320128	ENSG00000171791.11	285.669	96.4809	-1.56603	4.65908e-50	4.37678e-49	BCL2	protein_coding
chr10:114239330-114291513	ENSG00000165816.10	1616.95	546.367	-1.56533	4.81945e-188	1.73453e-186	VWA2	protein_coding
chr5:34839164-34899456	ENSG00000205838.10	8.88113	3.00468	-1.56353	0.011306	0.0209699	TTC23L	protein_coding
chr1:89106132-89150456	ENSG00000162645.10	1100.51	372.64	-1.56232	6.45158e-142	1.62721e-140	GBP2	protein_coding
chr4:89747802-89755853	ENSG00000277695.1	12.6809	4.2962	-1.56152	0.00269683	0.00545021	RP11-115D19.4	antisense
chr2:6840570-6865819	ENSG00000134326.9	24.9295	8.4491	-1.56099	4.77908e-05	0.000115416	CMPK2	protein_coding
chr8:53515171-53523931	ENSG00000237807.3	283.989	96.2779	-1.56056	4.78662e-38	3.6095e-37	RP11-400K9.4	lincRNA
chr1:15111815-15152464	ENSG00000175147.9	302.604	102.59	-1.56053	3.18381e-48	2.89877e-47	TMEM51-AS1	antisense
chr16:10877198-10932281	ENSG00000179583.15	142.701	48.414	-1.5595	6.27472e-23	3.28478e-22	CIITA	protein_coding
chr9:34621379-34628107	ENSG00000205143.2	18.9142	6.41825	-1.55921	0.000139723	0.000323875	ARID3C	protein_coding
chr2:206443539-206621130	ENSG00000114948.10	28.4709	9.66284	-1.55897	6.94637e-06	1.79238e-05	ADAM23	protein_coding
chr2:128236716-128318396	ENSG00000136720.6	10200.9	3466.02	-1.55735	0	0	HS6ST1	protein_coding
chr2:68179833-68180532	ENSG00000273275.1	30.1675	10.2567	-1.55643	0.00158171	0.0032982	RP11-474G23.2	antisense
chr5:17353695-17354624	ENSG00000223361.5	46.6628	15.8712	-1.55586	0.0133105	0.0244081	FTH1P10	transcribed_processed_pseudogene
chr16:4189374-4242080	ENSG00000185739.11	13.6996	4.66098	-1.55543	0.0050263	0.00979291	SRL	protein_coding
chr4:163326481-163344832	ENSG00000164128.4	10.4483	3.55618	-1.55486	0.00701166	0.0133892	NPY1R	protein_coding
chr4:148078762-148444698	ENSG00000151623.12	67.5063	22.9816	-1.55454	2.27302e-12	8.28695e-12	NR3C2	protein_coding
chr19:45162928-45178237	ENSG00000007255.8	1479.06	504.281	-1.55238	3.82284e-176	1.25932e-174	TRAPPC6A	protein_coding
chr17:43875363-43909711	ENSG00000108852.12	114.995	39.2151	-1.55209	1.3165e-13	5.07068e-13	MPP2	protein_coding
chr19:18196784-18204074	ENSG00000105649.7	61.2031	20.873	-1.55197	2.40834e-10	8.02658e-10	RAB3A	protein_coding
chr7:27141052-27143668	ENSG00000106004.4	1178.35	402.05	-1.55132	4.8387e-129	1.10706e-127	HOXA5	protein_coding
chr11:33858576-33892289	ENSG00000135363.9	223.295	76.2679	-1.54981	4.92494e-30	3.1196e-29	LMO2	protein_coding
chr17:4740015-4746119	ENSG00000141497.11	69.9293	23.885	-1.54979	3.2959e-12	1.19123e-11	ZMYND15	protein_coding
chr8:27596917-27615031	ENSG00000120885.17	3395.38	1160.46	-1.54887	2.08283e-292	1.33458e-290	CLU	protein_coding
chr3:96814586-97749241	ENSG00000080224.15	11.931	4.08558	-1.5461	0.00253786	0.00514959	EPHA6	protein_coding
chr5:132481609-132490798	ENSG00000125347.11	1650.18	565.36	-1.54538	7.19963e-206	2.88636e-204	IRF1	protein_coding
chr2:38889880-38975449	ENSG00000214694.8	23.4764	8.04886	-1.54436	5.34346e-05	0.00012857	ARHGEF33	protein_coding
chr3:146192339-146251179	ENSG00000114698.12	84.1327	28.8918	-1.542	8.2273e-16	3.43501e-15	PLSCR4	protein_coding
chr9:136712570-136724050	ENSG00000165716.7	42.9098	14.7504	-1.54055	1.81192e-07	5.18394e-07	FAM69B	protein_coding
chr17:1569267-1628836	ENSG00000167703.12	1385.12	476.475	-1.53954	3.3779e-167	1.04738e-165	SLC43A2	protein_coding
chr22:31281593-31292528	ENSG00000100100.10	1895.62	652.515	-1.53859	9.77499e-222	4.23265e-220	PIK3IP1	protein_coding
chr11:95482406-95497553	ENSG00000250390.2	36.1086	12.4319	-1.5383	2.42211e-06	6.43708e-06	RP11-338H14.1	lincRNA
chr14:23520855-23551649	ENSG00000136367.13	23.0825	7.94899	-1.53795	7.15713e-05	0.000170287	ZFHX2	protein_coding
chr2:87748100-87758793	ENSG00000125551.16	10.2536	3.53408	-1.53672	0.0143467	0.026159	PLGLB2	protein_coding
chr17:41513743-41522413	ENSG00000171346.11	368974	127246	-1.53589	0	0	KRT15	protein_coding
chr10:12349482-12835545	ENSG00000183049.10	379.795	131.45	-1.53071	7.55365e-54	7.56047e-53	CAMK1D	protein_coding
chr1:201995696-201996352	ENSG00000273478.1	13.2738	4.59546	-1.5303	0.0053628	0.0103948	RP11-465N4.5	antisense
chr14:24131275-24132849	ENSG00000139914.6	12.5557	4.34938	-1.52946	0.00517545	0.0100605	FITM1	protein_coding
chr9:87497228-87708631	ENSG00000196730.10	309.148	107.102	-1.52932	2.66169e-46	2.35192e-45	DAPK1	protein_coding
chrX:73212299-73214848	ENSG00000186462.8	149.153	51.6959	-1.52867	2.56257e-26	1.47487e-25	NAP1L2	protein_coding
chr19:2997646-3047635	ENSG00000065717.12	336.609	116.724	-1.52797	6.72211e-44	5.72089e-43	TLE2	protein_coding
chr12:42456754-42589676	ENSG00000139174.8	929.504	322.47	-1.52729	1.14943e-112	2.27728e-111	PRICKLE1	protein_coding
chr1:1001138-1014541	ENSG00000187608.6	464.744	161.327	-1.52645	3.11524e-68	3.85407e-67	ISG15	protein_coding
chr12:6452231-6466517	ENSG00000139192.9	940.142	326.449	-1.52602	1.97564e-117	4.082e-116	TAPBPL	protein_coding
chr1:95117338-95197607	ENSG00000152078.7	238.062	82.6946	-1.52547	2.08346e-36	1.50555e-35	TMEM56	protein_coding
chr21:42653750-42775509	ENSG00000160191.15	90.3098	31.3946	-1.52437	1.13775e-16	4.89308e-16	PDE9A	protein_coding
chr3:40761545-40761799	ENSG00000234287.1	11.6091	4.04216	-1.52206	0.00785791	0.0149025	RP11-761N21.2	processed_pseudogene
chr3:15450133-15521751	ENSG00000206561.10	42.905	14.9817	-1.51795	2.23719e-08	6.72979e-08	COLQ	protein_coding
chr17:82035403-82035800	ENSG00000279372.1	7.31991	2.55665	-1.51757	0.0274265	0.0476015	RP11-1182P23.5	TEC
chr8:75408036-75564327	ENSG00000164749.9	40.018	14.0025	-1.51497	8.99571e-09	2.77494e-08	HNF4G	protein_coding
chr2:240605431-240631259	ENSG00000178623.9	46.6989	16.3467	-1.51439	6.44129e-08	1.89093e-07	GPR35	protein_coding
chr11:8106093-8169043	ENSG00000166405.12	448.471	157.155	-1.51282	1.33733e-57	1.41386e-56	RIC3	protein_coding
chr3:128538020-128538631	ENSG00000239405.1	36.8287	12.9074	-1.51263	4.05053e-06	1.06022e-05	TMED10P2	processed_pseudogene
chr19:37314868-37315620	ENSG00000276846.1	10.0966	3.54025	-1.51195	0.0200346	0.0356847	CTD-3220F14.3	antisense
chr19:45076510-45090391	ENSG00000267348.2	8.27928	2.9037	-1.51161	0.0153651	0.0278759	CTB-179K24.3	antisense
chr17:4733526-4739819	ENSG00000161921.12	875.208	307.084	-1.51099	1.31589e-128	2.99521e-127	CXCL16	protein_coding
chr20:45888634-45891287	ENSG00000124257.6	98.3086	34.507	-1.51043	6.30791e-13	2.35988e-12	NEURL2	protein_coding
chr17:35889558-35889804	ENSG00000271394.1	44.9669	15.7941	-1.50948	0.000124003	0.000288927	7SK	misc_RNA
chr20:5496067-5504613	ENSG00000205181.5	27.8993	9.79997	-1.50938	7.48359e-06	1.92651e-05	LINC00654	lincRNA
chr13:94436808-94479669	ENSG00000080166.13	10.4291	3.66941	-1.507	0.0053609	0.0103936	DCT	protein_coding
chr17:59331702-59401729	ENSG00000175155.6	847.567	298.597	-1.50513	9.33316e-81	1.34623e-79	YPEL2	protein_coding
chr13:45390353-45391267	ENSG00000214455.4	55.0253	19.3955	-1.50437	3.13005e-09	9.90484e-09	RCN1P2	processed_pseudogene
chr13:52037080-52127482	ENSG00000197168.9	80.4327	28.3715	-1.50334	4.86518e-13	1.82846e-12	NEK5	protein_coding
chr3:48223347-48225491	ENSG00000164047.4	317.803	112.159	-1.50258	2.65709e-52	2.59505e-51	CAMP	protein_coding
chr7:23246563-23275108	ENSG00000136235.13	599.188	211.49	-1.50242	4.37618e-48	3.97134e-47	GPNMB	protein_coding
chr8:144266560-144268481	ENSG00000260428.2	36.1807	12.7808	-1.50125	3.90849e-07	1.0963e-06	SCX	protein_coding
chr3:38451027-38454820	ENSG00000229589.1	25.2089	8.91735	-1.49925	1.49192e-05	3.75393e-05	ACVR2B-AS1	antisense
chr19:38433699-38587564	ENSG00000196218.9	1775.48	629.417	-1.49612	1.85076e-186	6.56503e-185	RYR1	protein_coding
chr20:51596514-51768634	ENSG00000054793.11	13029.5	4623.86	-1.49461	0	0	ATP9A	protein_coding
chr2:42767089-42792592	ENSG00000162882.12	34.4248	12.2213	-1.49405	3.97694e-06	1.04157e-05	HAAO	protein_coding
chr22:49918635-49927540	ENSG00000184164.12	13730.9	4874.94	-1.49397	0	0	CRELD2	protein_coding
chr14:91572444-91575271	ENSG00000279286.1	9.15426	3.25255	-1.49287	0.0185599	0.0332504	RP11-248B24.1	TEC
chr15:39799032-39920225	ENSG00000166073.6	99.5122	35.4368	-1.48963	8.16833e-21	4.01178e-20	GPR176	protein_coding
chr11:2444991-2849109	ENSG00000053918.13	332.745	118.616	-1.48812	4.13731e-43	3.4639e-42	KCNQ1	protein_coding
chr5:150401670-150412929	ENSG00000019582.12	738.789	263.942	-1.48494	2.61064e-98	4.51818e-97	CD74	protein_coding
chr15:62561365-62844631	ENSG00000171914.12	938.899	335.467	-1.4848	6.95721e-147	1.82534e-145	TLN2	protein_coding
chrX:152166234-152451358	ENSG00000011677.10	12.3611	4.4167	-1.48476	0.0132609	0.0243271	GABRA3	protein_coding
chr8:144512567-144513672	ENSG00000265393.1	56.7785	20.2879	-1.48473	4.49813e-09	1.41072e-08	CTD-2517M22.17	antisense
chr11:17208153-17295424	ENSG00000070081.13	10403	3718.31	-1.48429	0	0	NUCB2	protein_coding
chr6:118959830-119149387	ENSG00000111879.16	62.9419	22.5036	-1.48386	1.95933e-11	6.85795e-11	FAM184A	protein_coding
chr1:110963302-110964649	ENSG00000273010.1	13.1317	4.69644	-1.48341	0.00952832	0.0178565	RP11-96K19.5	antisense
chr17:61069871-61070341	ENSG00000227694.1	13.1004	4.68847	-1.48242	0.0109844	0.0204197	AC005884.1	processed_pseudogene
chr22:50170731-50180294	ENSG00000073150.11	136.581	48.892	-1.48208	2.40605e-23	1.27735e-22	PANX2	protein_coding
chr15:89627977-89655451	ENSG00000166813.12	782.544	280.345	-1.48097	7.13938e-77	9.81277e-76	KIF7	protein_coding
chr6:31827735-31830255	ENSG00000204388.6	9630.77	3450.8	-1.48072	0	0	HSPA1B	protein_coding
chr10:124445239-124445775	ENSG00000269962.1	25.9822	9.31579	-1.47977	1.08427e-05	2.75764e-05	RP13-238F13.5	lincRNA
chr11:1732410-1750591	ENSG00000244242.1	2122.62	761.53	-1.47888	8.01303e-181	2.72468e-179	IFITM10	protein_coding
chr15:82041778-82046141	ENSG00000183496.5	365.562	131.23	-1.47802	5.90122e-57	6.17414e-56	MEX3B	protein_coding
chr20:25284915-25285588	ENSG00000276952.1	12.1829	4.37508	-1.47747	0.0103267	0.019268	RP5-965G21.6	antisense
chr9:86944363-86947189	ENSG00000180447.6	71.8166	25.8003	-1.47693	1.43797e-12	5.30093e-12	GAS1	protein_coding
chr3:4749192-4751590	ENSG00000235947.1	21.8961	7.87987	-1.47443	0.000332888	0.000744039	EGOT	lincRNA
chr8:94884609-94885070	ENSG00000272509.1	13.4731	4.84949	-1.47418	0.00711371	0.0135712	RP11-347C18.5	antisense
chr6:108030249-108030718	ENSG00000271734.1	9.85533	3.54821	-1.47381	0.00740391	0.0140824	RP1-111B22.3	lincRNA
chr22:30240447-30246851	ENSG00000128342.4	349.982	126.048	-1.4733	5.0292e-50	4.72047e-49	LIF	protein_coding
chr7:100200653-100272218	ENSG00000239521.5	336.412	121.28	-1.47189	6.83107e-41	5.47721e-40	GATS	protein_coding
chr2:105846534-105855240	ENSG00000235522.4	9.06309	3.26848	-1.47138	0.0207018	0.0367784	AC009505.2	antisense
chr15:100399875-100437914	ENSG00000259430.1	8.13341	2.93736	-1.46934	0.019882	0.0354414	RP11-168G16.2	antisense
chr14:45706272-45715952	ENSG00000258616.3	20.6064	7.45573	-1.46667	0.00239289	0.00487327	RP11-369C8.1	lincRNA
chr3:195568702-195584205	ENSG00000189058.6	18.6474	6.75117	-1.46577	0.000432698	0.000955947	APOD	protein_coding
chr9:8528152-10612723	ENSG00000153707.13	38.3221	13.8855	-1.46459	1.32954e-08	4.05389e-08	PTPRD	protein_coding
chr19:46189166-46203034	ENSG00000268621.3	218.259	79.0968	-1.46435	7.8713e-30	4.94774e-29	AC006262.5	lincRNA
chr19:39863323-39934626	ENSG00000275395.2	137.044	49.6748	-1.46405	4.11911e-22	2.11341e-21	FCGBP	protein_coding
chr4:41256833-41268429	ENSG00000154277.10	452.471	164.101	-1.46324	3.98105e-59	4.32434e-58	UCHL1	protein_coding
chr2:165833048-165839098	ENSG00000232411.1	16.8215	6.10486	-1.46228	0.00423857	0.00834762	AC009495.3	lincRNA
chr6:113428540-113433421	ENSG00000232316.1	19.5071	7.0805	-1.46207	0.000891635	0.00190915	RP1-124C6.1	lincRNA
chr5:142770407-143229011	ENSG00000145819.13	743.482	270.077	-1.46093	4.58546e-115	9.28399e-114	ARHGAP26	protein_coding
chr11:1554044-1571920	ENSG00000184545.8	35.9176	13.0623	-1.45928	1.44239e-07	4.14864e-07	DUSP8	protein_coding
chr2:219514330-219538772	ENSG00000072182.10	16.7367	6.08893	-1.45876	0.000280483	0.000630916	ASIC4	protein_coding
chr4:81164940-81193395	ENSG00000251059.3	72.5093	26.4423	-1.45532	6.79657e-11	2.3228e-10	RP11-100N20.1	antisense
chr15:79960889-79971446	ENSG00000140379.7	23.7898	8.67924	-1.4547	0.000920541	0.00196783	BCL2A1	protein_coding
chr13:76887551-76891135	ENSG00000278727.1	11.7528	4.28823	-1.45455	0.0141993	0.0259051	AC000403.4	lincRNA
chr10:44970981-44978790	ENSG00000165507.8	176.187	64.3341	-1.45345	6.12949e-30	3.86933e-29	C10orf10	protein_coding
chr2:186693971-186765965	ENSG00000144369.10	736.977	269.191	-1.45299	7.38765e-108	1.40467e-106	FAM171B	protein_coding
chrX:118769796-118770857	ENSG00000250995.1	57.6298	21.0768	-1.45116	5.59696e-09	1.74693e-08	RP13-128O4.3	processed_pseudogene
chrX:66162549-66268867	ENSG00000089472.14	97.4048	35.6369	-1.45062	2.75294e-12	9.99715e-12	HEPH	protein_coding
chr9:121444991-121499757	ENSG00000204136.8	12.6957	4.64505	-1.45058	0.0116107	0.0215028	GGTA1P	unitary_pseudogene
chr3:75906695-77647510	ENSG00000185008.15	13.4493	4.94071	-1.44474	0.000612133	0.00133258	ROBO2	protein_coding
chr2:132345616-132347297	ENSG00000272769.1	27.8966	10.256	-1.44363	4.41394e-05	0.000106971	RP11-725P16.2	lincRNA
chr8:132838130-132844298	ENSG00000223697.2	8.72205	3.20913	-1.44249	0.0281743	0.0488026	AF230666.2	antisense
chr9:116231-118204	ENSG00000170122.5	12.6024	4.63708	-1.44241	0.00441284	0.00867004	FOXD4	protein_coding
chr3:122886941-122892416	ENSG00000273033.2	1677.19	617.34	-1.4419	2.21479e-121	4.78576e-120	RP11-67L2.2	lincRNA
chr17:35409602-35410228	ENSG00000267102.1	37.6124	13.8519	-1.44113	1.73047e-06	4.64517e-06	RP11-686D22.7	transcribed_processed_pseudogene
chr7:143316126-143352083	ENSG00000188037.8	134.966	49.7092	-1.44102	3.30834e-14	1.30462e-13	CLCN1	protein_coding
chr3:14818962-14934565	ENSG00000154783.8	7.32846	2.69925	-1.44095	0.0129021	0.023718	FGD5	protein_coding
chr16:82035232-82098534	ENSG00000086696.8	1566.72	577.138	-1.44076	5.61624e-209	2.30152e-207	HSD17B2	protein_coding
chr1:46757838-46810850	ENSG00000142973.10	1442.17	531.358	-1.44049	1.10272e-129	2.53867e-128	CYP4B1	protein_coding
chr3:143119331-143124014	ENSG00000175040.5	365.158	134.547	-1.44041	1.1025e-50	1.04723e-49	CHST2	protein_coding
chr16:4314761-4339597	ENSG00000126603.6	271.495	100.205	-1.43797	2.22124e-21	1.10987e-20	GLIS2	protein_coding
chr6:3751111-3753871	ENSG00000270504.1	247.094	91.2078	-1.43783	5.94966e-40	4.67745e-39	RP11-420L9.5	antisense
chr15:93035273-93089204	ENSG00000182175.11	125.001	46.1523	-1.43746	3.62925e-21	1.80081e-20	RGMA	protein_coding
chr1:86571181-86693203	ENSG00000236915.1	48.8296	18.0367	-1.43683	5.03135e-06	1.30937e-05	RP4-651E10.4	antisense
chr5:96760810-96808100	ENSG00000164307.10	7053.92	2606.26	-1.43644	0	0	ERAP1	protein_coding
chr19:13795460-13832230	ENSG00000132003.7	501.775	185.595	-1.43488	2.63975e-66	3.1532e-65	ZSWIM4	protein_coding
chr21:26835747-26845409	ENSG00000154734.12	14123.1	5226.95	-1.43401	0	0	ADAMTS1	protein_coding
chr6:24839373-25042168	ENSG00000111913.13	59.8226	22.1418	-1.43392	0.000212984	0.000485238	FAM65B	protein_coding
chr5:55424885-55535050	ENSG00000067113.14	1346.09	498.374	-1.43348	4.55289e-154	1.26647e-152	PPAP2A	protein_coding
chr19:54160165-54173250	ENSG00000167608.9	6497	2410.12	-1.43067	0	0	TMC4	protein_coding
chr8:30197404-30198048	ENSG00000272375.1	21.1956	7.86574	-1.43011	0.000424405	0.000938653	RP11-51J9.6	lincRNA
chr8:80484561-80485619	ENSG00000251867.3	17.004	6.31907	-1.42809	0.0018983	0.00392258	RP11-48B3.5	antisense
chr2:170783786-170798971	ENSG00000204334.7	130.218	48.422	-1.42719	2.75948e-23	1.46183e-22	ERICH2	protein_coding
chr5:179806408-179825226	ENSG00000161011.17	28207.7	10490.1	-1.42706	0	0	SQSTM1	protein_coding
chr15:43746392-43773279	ENSG00000167004.10	75758.5	28178.1	-1.42683	0	0	PDIA3	protein_coding
chr9:91206175-91210299	ENSG00000273381.1	91.2304	33.9353	-1.42673	3.16603e-13	1.19943e-12	RP11-305L7.7	lincRNA
chr18:5954706-6414911	ENSG00000154655.12	136.898	50.9779	-1.42516	4.58491e-24	2.48405e-23	L3MBTL4	protein_coding
chr22:31346777-31348719	ENSG00000213888.3	76.0693	28.3292	-1.42503	4.50794e-11	1.55381e-10	LINC01521	lincRNA
chr16:707650-709067	ENSG00000279255.1	39.101	14.5876	-1.42246	4.82327e-06	1.25669e-05	LA16c-380A1.2	TEC
chr10:20783906-21174187	ENSG00000078114.16	2633.55	982.706	-1.42218	1.70153e-260	9.2458e-259	NEBL	protein_coding
chr11:86800521-86952910	ENSG00000150687.9	13323.3	4976.03	-1.42088	0	0	PRSS23	protein_coding
chr6:21592769-21598619	ENSG00000124766.5	5394.1	2015.4	-1.42031	0	0	SOX4	protein_coding
chr16:89171767-89195492	ENSG00000129910.5	26.9246	10.0638	-1.41975	0.000245932	0.000556246	CDH15	protein_coding
chr10:99329099-99394330	ENSG00000119946.10	70.3546	26.3301	-1.41793	4.76345e-11	1.63908e-10	CNNM1	protein_coding
chr9:133082539-133087355	ENSG00000170827.7	51.3052	19.2088	-1.41734	3.46883e-07	9.76434e-07	CELP	transcribed_unprocessed_pseudogene
chr12:59596067-59780213	ENSG00000118596.9	6029.42	2261.9	-1.41448	0	0	SLC16A7	protein_coding
chrX:64268081-64395431	ENSG00000102043.13	216.588	81.3566	-1.41262	3.67277e-26	2.10347e-25	MTMR8	protein_coding
chr11:67991104-68004123	ENSG00000110057.5	4865.31	1827.91	-1.41234	9.59924e-285	5.97796e-283	UNC93B1	protein_coding
chr3:141231828-141294906	ENSG00000155893.9	1325.02	498.455	-1.41048	2.86236e-151	7.82473e-150	PXYLP1	protein_coding
chr9:126326849-126507041	ENSG00000196814.12	310.787	116.952	-1.41001	3.03293e-39	2.3494e-38	MVB12B	protein_coding
chrX:13569605-13633574	ENSG00000198759.9	140.855	53.0088	-1.40991	3.07121e-15	1.25347e-14	EGFL6	protein_coding
chr15:50182196-50236395	ENSG00000140284.8	951.99	358.66	-1.40833	4.69931e-69	5.88608e-68	SLC27A2	protein_coding
chr19:44632199-44718631	ENSG00000266903.1	13.3183	5.01779	-1.40828	0.0052042	0.0101101	CTB-171A8.1	antisense
chr8:81521682-81522232	ENSG00000237264.4	19.1342	7.20966	-1.40815	0.000261743	0.00059092	FTH1P11	processed_pseudogene
chr7:142871203-142885762	ENSG00000165125.15	202.986	76.4953	-1.40794	6.98298e-26	3.97057e-25	TRPV6	protein_coding
chr4:107886717-107978799	ENSG00000245293.2	11.8483	4.46629	-1.40752	0.00887547	0.0167193	RP11-286E11.1	antisense
chr3:48989886-49007154	ENSG00000178467.15	2637.68	995.289	-1.40608	6.83307e-243	3.38145e-241	P4HTM	protein_coding
chr16:10386055-10483638	ENSG00000166669.11	291.789	110.105	-1.40605	6.31634e-34	4.34346e-33	ATF7IP2	protein_coding
chr15:100888472-100889106	ENSG00000278456.1	15.3452	5.79147	-1.40578	0.00804077	0.0152297	RP11-66B24.9	antisense
chr10:97332497-97334709	ENSG00000181274.6	1496.23	564.828	-1.40545	2.49638e-164	7.59186e-163	FRAT2	protein_coding
chr6:170282206-170290473	ENSG00000198719.7	3779.22	1426.92	-1.40518	1.81434e-174	5.90659e-173	DLL1	protein_coding
chr3:16802651-17011084	ENSG00000154822.13	258.481	97.6299	-1.40466	1.53868e-39	1.19777e-38	PLCL2	protein_coding
chr17:19737984-19748433	ENSG00000108602.15	18205.2	6878.24	-1.40424	0	0	ALDH3A1	protein_coding
chr1:164559635-164851831	ENSG00000185630.16	5888.55	2228.19	-1.40204	0	0	PBX1	protein_coding
chrX:66595642-66639298	ENSG00000131080.12	924.356	349.891	-1.40154	4.63842e-111	9.06823e-110	EDA2R	protein_coding
chr15:99098217-99135593	ENSG00000182253.12	38.5994	14.6115	-1.40147	2.93865e-07	8.30463e-07	SYNM	protein_coding
chr10:47365496-47384273	ENSG00000265763.3	177.416	67.2066	-1.40046	3.16767e-22	1.63243e-21	ZNF488	protein_coding
chr22:37658727-37666934	ENSG00000241360.1	9.44437	3.5996	-1.39162	0.0201835	0.0359355	PDXP	protein_coding
chr1:160945025-160954799	ENSG00000158764.6	13.7611	5.24614	-1.39127	0.00415681	0.00819168	ITLN2	protein_coding
chr8:12412827-12414373	ENSG00000270074.1	86.0971	32.8237	-1.39123	2.31747e-14	9.19603e-14	RP11-351I21.11	lincRNA
chr7:149872968-149880698	ENSG00000171130.15	602.926	230.089	-1.38979	6.9013e-67	8.33343e-66	ATP6V0E2	protein_coding
chr1:156646507-156661424	ENSG00000229953.1	15.1484	5.79147	-1.38716	0.00613306	0.0117968	RP11-284F21.7	antisense
chr18:76805151-76805736	ENSG00000278107.1	29.4133	11.25	-1.38654	9.84182e-05	0.000231235	RP11-162A12.4	lincRNA
chr12:52233114-52248921	ENSG00000135480.12	42600.9	16297.1	-1.38627	0	0	KRT7	protein_coding
chr11:64118272-64119210	ENSG00000256341.1	10.5373	4.03419	-1.38515	0.0209148	0.0371301	RP11-21A7A.3	antisense
chr19:51056206-51065110	ENSG00000167759.10	108.471	41.5821	-1.38328	5.52371e-09	1.7248e-08	KLK13	protein_coding
chr22:23070361-23125037	ENSG00000128266.8	12.2953	4.71416	-1.38303	0.0116996	0.0216494	GNAZ	protein_coding
chr18:22169443-22202528	ENSG00000141448.6	130.658	50.2288	-1.37921	3.29332e-22	1.69522e-21	GATA6	protein_coding
chr8:30552345-30553766	ENSG00000279041.1	38.6205	14.8594	-1.37799	6.66702e-06	1.7223e-05	CTD-2373N4.3	TEC
chr5:180784782-180787869	ENSG00000260841.1	284.239	109.477	-1.37647	1.32213e-33	9.04683e-33	CTC-205M6.5	sense_overlapping
chr18:61808063-61893759	ENSG00000176641.8	9582.83	3699.4	-1.37316	0	0	RNF152	protein_coding
chr2:112590796-112591939	ENSG00000228251.1	30.1902	11.6582	-1.37273	1.47447e-05	3.71213e-05	AC012442.6	lincRNA
chr1:56718804-56819371	ENSG00000187889.10	11.5603	4.46629	-1.37203	0.0198044	0.0353315	C1orf168	protein_coding
chr12:105019790-105084577	ENSG00000136010.11	2127.28	821.923	-1.37193	1.77794e-230	8.16085e-229	ALDH1L2	protein_coding
chr19:489176-505343	ENSG00000099866.12	10.768	4.16087	-1.3718	0.0105768	0.019695	MADCAM1	protein_coding
chr7:112480991-112491062	ENSG00000181016.7	65.611	25.3535	-1.37176	2.46172e-11	8.58793e-11	LSMEM1	protein_coding
chr11:15966449-16476388	ENSG00000110693.13	550.295	212.759	-1.37098	9.90181e-66	1.1777e-64	SOX6	protein_coding
chr1:223220821-223364202	ENSG00000143502.12	283.762	110.12	-1.3656	1.43016e-28	8.72497e-28	SUSD4	protein_coding
chr12:57694132-57721510	ENSG00000257342.1	10.9059	4.23684	-1.36404	0.0280449	0.0486013	RP11-571M6.7	antisense
chr2:195737703-196068812	ENSG00000118997.11	64.2661	24.9861	-1.36293	1.233e-08	3.76524e-08	DNAH7	protein_coding
chr17:68205489-68207493	ENSG00000274712.1	60.3216	23.4572	-1.36265	9.9219e-09	3.05131e-08	RP11-147L13.15	lincRNA
chr11:1309769-1310707	ENSG00000255153.1	28.3543	11.0314	-1.36194	0.000152621	0.000352938	TOLLIP-AS1	antisense
chr4:67909385-67963426	ENSG00000187054.12	120.495	46.9187	-1.36074	3.98058e-13	1.50186e-12	TMPRSS11A	protein_coding
chr20:46901143-46901726	ENSG00000236028.1	114.751	44.7305	-1.35918	6.765e-15	2.73337e-14	RP11-323C15.2	lincRNA
chrX:103215092-103217246	ENSG00000102409.9	1045.19	408.115	-1.35672	9.12108e-121	1.95565e-119	BEX4	protein_coding
chr16:2852727-2858170	ENSG00000005001.7	397.971	155.598	-1.35484	2.87895e-49	2.65832e-48	PRSS22	protein_coding
chr14:37611251-38041442	ENSG00000139865.14	210.077	82.1481	-1.35462	9.98308e-24	5.34472e-23	TTC6	protein_coding
chr19:56439325-56477374	ENSG00000198046.9	1044.4	408.577	-1.35399	2.06311e-116	4.23902e-115	ZNF667	protein_coding
chr4:3441887-3449495	ENSG00000109758.6	42.6728	16.7115	-1.35248	3.1458e-07	8.87532e-07	HGFAC	protein_coding
chr10:71364243-71366374	ENSG00000279406.1	27.2719	10.6985	-1.35	0.000459459	0.00101265	RP11-327E2.5	TEC
chr2:191834302-191847255	ENSG00000168497.4	1242.42	487.441	-1.34985	5.30855e-106	9.92332e-105	SDPR	protein_coding
chr19:12938607-12944489	ENSG00000179218.11	151721	59529.2	-1.34976	0	0	CALR	protein_coding
chr7:19020991-19116924	ENSG00000122691.10	30.6076	12.0168	-1.34883	1.46906e-06	3.96314e-06	TWIST1	protein_coding
chr5:146589511-147081491	ENSG00000156475.16	137.344	53.963	-1.34775	9.13548e-14	3.54389e-13	PPP2R2B	protein_coding
chr6:3849386-3851317	ENSG00000145945.5	441.085	173.359	-1.34729	7.34265e-54	7.35592e-53	FAM50B	protein_coding
chr15:83107407-83137359	ENSG00000136404.13	7.36657	2.89573	-1.34706	0.0271324	0.0471193	TM6SF1	protein_coding
chr16:32781883-32784138	ENSG00000278950.1	19.27	7.5842	-1.34529	0.0012195	0.00257488	RP11-67H24.3	TEC
chr7:44512535-44541315	ENSG00000015520.12	10.8741	4.28026	-1.34512	0.00942348	0.0176777	NPC1L1	protein_coding
chr11:60924481-60937159	ENSG00000006118.12	8744.71	3443.51	-1.34453	2.17637e-171	6.94248e-170	TMEM132A	protein_coding
chr7:87345695-87399795	ENSG00000005469.9	6806.47	2681.41	-1.34392	0	0	CROT	protein_coding
chr17:4785285-4786433	ENSG00000182853.9	47.5125	18.7228	-1.34351	6.13023e-07	1.69355e-06	VMO1	protein_coding
chr8:143366631-143368548	ENSG00000254389.3	29.2584	11.5333	-1.34304	0.00144968	0.00303688	RHPN1-AS1	antisense
chr4:99067256-99068125	ENSG00000272777.1	41.1539	16.236	-1.34184	1.52926e-06	4.11802e-06	RP11-571L19.8	lincRNA
chr19:51012745-51020175	ENSG00000129451.9	8124.85	3205.76	-1.34167	0	0	KLK10	protein_coding
chr12:52249300-52303159	ENSG00000170442.9	67.2926	26.5524	-1.34161	4.42165e-09	1.38732e-08	KRT86	protein_coding
chrX:38561370-38688913	ENSG00000156298.10	443.674	175.075	-1.34152	1.65448e-45	1.44295e-44	TSPAN7	protein_coding
chr8:17497088-17570573	ENSG00000003989.14	780.864	308.429	-1.34013	2.94131e-97	5.03543e-96	SLC7A2	protein_coding
chr17:81933356-81942412	ENSG00000183010.14	7220.36	2852.07	-1.34006	0	0	PYCR1	protein_coding
chr19:39196961-39201884	ENSG00000188505.4	617.192	243.834	-1.33982	1.28186e-59	1.39925e-58	NCCRP1	protein_coding
chr16:88874858-88977204	ENSG00000129993.12	48.7256	19.2504	-1.33979	0.000429567	0.000949501	CBFA2T3	protein_coding
chr3:114338670-115147271	ENSG00000181722.13	621.643	245.731	-1.33901	5.48361e-75	7.3814e-74	ZBTB20	protein_coding
chrX:138632955-139205006	ENSG00000129682.11	12.6045	4.98413	-1.33853	0.00210715	0.00432592	FGF13	protein_coding
chrX:106168305-106208956	ENSG00000157502.10	18.1198	7.16803	-1.33792	0.00550391	0.0106541	MUM1L1	protein_coding
chr3:57293699-57544344	ENSG00000174844.12	17.6393	6.98928	-1.33558	0.00120631	0.002548	DNAH12	protein_coding
chr3:46701333-46710886	ENSG00000181585.3	56.42	22.3701	-1.33464	1.56332e-07	4.48775e-07	TMIE	protein_coding
chr1:201888708-201892306	ENSG00000198892.6	214.593	85.1245	-1.33395	1.87108e-32	1.25134e-31	SHISA4	protein_coding
chr8:133454848-133571940	ENSG00000008513.12	3993.68	1584.59	-1.3336	6.44392e-303	4.31606e-301	ST3GAL1	protein_coding
chrX:135421943-135428074	ENSG00000178947.8	3086.31	1225.01	-1.3331	6.61345e-245	3.3172e-243	LINC00086	lincRNA
chr6:160348268-160452581	ENSG00000146477.5	2639.6	1048.28	-1.3323	7.2291e-232	3.33894e-230	SLC22A3	protein_coding
chr1:219270774-219273387	ENSG00000277007.1	20.2251	8.03293	-1.33215	0.000537078	0.00117623	RP11-392O17.2	lincRNA
chr18:6941744-7117814	ENSG00000101680.11	1415.75	562.615	-1.33134	1.55587e-149	4.16589e-148	LAMA1	protein_coding
chr1:221701424-221742176	ENSG00000143507.15	546.479	217.412	-1.32973	1.8079e-73	2.38721e-72	DUSP10	protein_coding
chr16:53373493-53384259	ENSG00000261804.1	148.936	59.3193	-1.32812	6.63015e-20	3.17132e-19	RP11-44F14.2	lincRNA
chr2:98619106-98731126	ENSG00000071073.10	521.431	207.77	-1.32749	3.87309e-75	5.22302e-74	MGAT4A	protein_coding
chr14:21017221-21070872	ENSG00000165795.18	482.545	192.62	-1.32491	1.87168e-62	2.13563e-61	NDRG2	protein_coding
chr19:7112255-7293931	ENSG00000171105.11	2355.45	940.266	-1.32486	2.6563e-221	1.1435e-219	INSR	protein_coding
chr2:213152970-213153659	ENSG00000270659.1	37.4088	14.9347	-1.32471	6.34721e-06	1.6416e-05	RP11-105N14.1	lincRNA
chr11:1752752-1763992	ENSG00000117984.10	43005.2	17171	-1.32454	3.32215e-188	1.1976e-186	CTSD	protein_coding
chr2:60682873-60683244	ENSG00000271134.1	40.6688	16.2634	-1.32229	3.67419e-05	8.95032e-05	RP11-416L21.2	processed_pseudogene
chr2:31234337-31269447	ENSG00000013016.12	531.98	212.854	-1.32151	2.17217e-58	2.3253e-57	EHD3	protein_coding
chr2:99141485-99322733	ENSG00000241962.7	12.7105	5.0858	-1.32148	0.0162738	0.0294018	C2orf15	protein_coding
chr12:57694121-57721555	ENSG00000135506.13	32080.8	12844.5	-1.32056	0	0	OS9	protein_coding
chr9:128108581-128118693	ENSG00000234771.3	318.642	127.683	-1.31937	1.66215e-38	1.26632e-37	SLC25A25-AS1	antisense
chr2:202635188-202769757	ENSG00000138439.11	1169.12	468.613	-1.31895	3.36642e-99	5.89057e-98	FAM117B	protein_coding
chr20:46021717-46057702	ENSG00000124140.10	27.2003	10.903	-1.3189	0.00275632	0.00556293	SLC12A5	protein_coding
chr2:111120914-111168445	ENSG00000153094.19	1371.6	550.044	-1.31824	1.07878e-135	2.60528e-134	BCL2L11	protein_coding
chr15:75639760-75640976	ENSG00000275454.1	22.8008	9.1486	-1.31746	0.00464779	0.00910019	CTD-2026K11.4	antisense
chr6:130013699-130141449	ENSG00000198945.5	917.602	368.238	-1.31723	2.09793e-113	4.19019e-112	L3MBTL3	protein_coding
chr3:179583262-179583762	ENSG00000272910.1	23.1609	9.29806	-1.31669	0.00134958	0.00283604	RP11-15L13.4	antisense
chr12:20810726-20916724	ENSG00000111700.10	46.309	18.5979	-1.31615	8.63964e-08	2.51796e-07	SLCO1B3	protein_coding
chr15:43699488-43718184	ENSG00000166763.7	12.3462	4.95844	-1.31611	0.00799967	0.0151595	STRCP1	unprocessed_pseudogene
chr3:171061339-171460408	ENSG00000154310.14	1287.79	517.247	-1.31598	9.95232e-112	1.95605e-110	TNIK	protein_coding
chr19:50996008-51002711	ENSG00000129455.13	1145.53	460.131	-1.3159	2.00383e-108	3.83966e-107	KLK8	protein_coding
chrY:2789827-2790328	ENSG00000237659.1	50.0346	20.1012	-1.31565	1.06675e-06	2.90219e-06	RNASEH2CP1	processed_pseudogene
chr8:80485667-80526265	ENSG00000205189.9	1993.4	801.102	-1.31518	1.51172e-200	5.9005e-199	ZBTB10	protein_coding
chr11:85694224-85811159	ENSG00000137501.14	1603.37	644.899	-1.31396	5.78596e-140	1.44291e-138	SYTL2	protein_coding
chr11:122960327-122961086	ENSG00000254944.1	37.6211	15.133	-1.31385	2.10829e-05	5.23765e-05	ATP5F1P5	processed_pseudogene
chr7:129502479-129512932	ENSG00000240204.2	17.118	6.8883	-1.3133	0.00577495	0.0111496	SMKR1	protein_coding
chr1:45088075-45306209	ENSG00000162415.6	39.9755	16.1031	-1.31178	0.000137264	0.000318453	ZSWIM5	protein_coding
chr17:4556927-4560581	ENSG00000167741.8	2142.92	864.114	-1.31028	1.16265e-159	3.34751e-158	GGT6	protein_coding
chr3:121987323-122022183	ENSG00000145103.10	506.827	204.423	-1.30994	2.58591e-51	2.47858e-50	ILDR1	protein_coding
chr20:51003656-51023129	ENSG00000026559.11	1075.24	433.943	-1.30908	5.91005e-104	1.07929e-102	KCNG1	protein_coding
chr14:100333818-100376805	ENSG00000140105.15	18043.3	7285.91	-1.30828	0	0	WARS	protein_coding
chr17:10699015-10725134	ENSG00000187824.6	26.8121	10.8295	-1.30792	0.000162355	0.000374627	TMEM220	protein_coding
chr12:6839954-6847393	ENSG00000111664.8	77.4469	31.2918	-1.30742	1.80332e-12	6.60929e-12	GNB3	protein_coding
chr9:69324572-69392454	ENSG00000135063.15	312.092	126.316	-1.30493	9.36813e-37	6.82971e-36	FAM189A2	protein_coding
chr11:125164706-125433389	ENSG00000165495.13	19.6152	7.93922	-1.3049	0.00505056	0.00983581	PKNOX2	protein_coding
chr7:6615617-6624290	ENSG00000236609.3	29.3899	11.8963	-1.30481	2.19223e-05	5.43826e-05	ZNF853	protein_coding
chr10:100911103-100912739	ENSG00000272572.1	29.7389	12.0432	-1.30413	0.000515835	0.00113172	RP11-179B2.2	antisense
chr7:123452405-123534664	ENSG00000164675.8	60.6737	24.6532	-1.2993	2.94116e-08	8.79611e-08	IQUB	protein_coding
chr4:183853431-184001407	ENSG00000173320.7	1371.37	557.223	-1.29929	2.07374e-124	4.57006e-123	STOX2	protein_coding
chr14:69484754-69531551	ENSG00000175985.9	14.9787	6.08893	-1.29865	0.0104128	0.0194139	PLEKHD1	protein_coding
chr22:50486876-50490648	ENSG00000100253.10	18.8802	7.67611	-1.29843	0.00155051	0.00323711	MIOX	protein_coding
chr8:144498913-144505444	ENSG00000255182.2	107.323	43.6568	-1.29768	4.39007e-12	1.57974e-11	CTD-2517M22.14	processed_transcript
chr1:75796882-75913238	ENSG00000057468.6	12.9624	5.27363	-1.29747	0.00435316	0.00855884	MSH4	protein_coding
chr16:28553709-28554140	ENSG00000275441.1	15.7095	6.39436	-1.29676	0.00510932	0.00994414	RP11-666O2.2	antisense
chr2:88170295-88186636	ENSG00000144115.14	675.083	275.047	-1.29538	7.30123e-79	1.0297e-77	THNSL2	protein_coding
chr4:165361194-165482322	ENSG00000109472.11	1715.43	699.546	-1.29408	2.26766e-180	7.65207e-179	CPE	protein_coding
chr9:129175552-129178262	ENSG00000188483.7	2322.56	947.171	-1.29402	2.48964e-94	4.13139e-93	IER5L	protein_coding
chr9:67725890-67726544	ENSG00000274911.1	272.881	111.31	-1.2937	9.97803e-28	5.95459e-27	RP11-12A20.7	unprocessed_pseudogene
chr13:28700080-28718841	ENSG00000139508.12	90.4131	36.923	-1.29201	7.08951e-10	2.31377e-09	SLC46A3	protein_coding
chr12:27696519-27697596	ENSG00000174236.3	97.6399	39.903	-1.29097	3.8262e-11	1.32314e-10	REP15	protein_coding
chr1:46040142-46133036	ENSG00000117461.12	1302.42	532.655	-1.28992	7.75042e-113	1.53967e-111	PIK3R3	protein_coding
chr17:83104255-83106910	ENSG00000261888.1	11.5794	4.73806	-1.28919	0.0148261	0.0269533	AC144831.1	lincRNA
chr7:77990420-77995171	ENSG00000232756.1	29.085	11.9238	-1.28643	0.000811666	0.00174587	RP5-1185I7.1	antisense
chr10:102918293-103090221	ENSG00000148842.15	527.412	216.306	-1.28586	2.57121e-65	3.04182e-64	CNNM2	protein_coding
chr16:10627501-10694945	ENSG00000153060.5	12.8691	5.2816	-1.28487	0.0105097	0.0195847	TEKT5	protein_coding
chr8:20246165-20303963	ENSG00000061337.13	1567.78	643.703	-1.28426	1.05708e-107	2.00131e-106	LZTS1	protein_coding
chr16:63314264-63618046	ENSG00000260658.3	73.5046	30.2579	-1.28052	3.48882e-10	1.15426e-09	RP11-368L12.1	lincRNA
chr12:80937815-81134963	ENSG00000111058.5	214.242	88.2161	-1.28013	6.50125e-31	4.20457e-30	ACSS3	protein_coding
chr10:89327894-89340971	ENSG00000119917.11	347.999	143.311	-1.27993	1.63306e-37	1.21412e-36	IFIT3	protein_coding
chr5:150475531-150485968	ENSG00000254333.1	14.1636	5.83489	-1.27941	0.0104421	0.019467	CTC-367J11.1	lincRNA
chr10:5937569-5977611	ENSG00000134470.17	158.676	65.39	-1.27894	1.05067e-21	5.30844e-21	IL15RA	protein_coding
chr13:66302834-67230445	ENSG00000184226.12	53.498	22.0531	-1.2785	1.46913e-05	3.69952e-05	PCDH9	protein_coding
chr6:136335714-136336087	ENSG00000260418.1	86.5965	35.7158	-1.27775	3.08343e-09	9.76009e-09	RP3-406A7.7	lincRNA
chr19:38770971-38773492	ENSG00000205076.4	4278.43	1764.76	-1.27761	5.72584e-140	1.42953e-138	LGALS7	protein_coding
chrX:119921261-119922840	ENSG00000227285.1	68.9063	28.4272	-1.27737	1.07886e-09	3.49428e-09	RP3-327A19.5	lincRNA
chr6:37212181-37257636	ENSG00000172738.9	150.25	62.0064	-1.27687	3.30909e-14	1.30468e-13	TMEM217	protein_coding
chr6:139371807-139374620	ENSG00000164442.9	1832.91	756.868	-1.27602	8.65101e-91	1.38179e-89	CITED2	protein_coding
chr3:73382433-73624940	ENSG00000121440.12	442.002	182.523	-1.27598	3.62232e-42	2.98428e-41	PDZRN3	protein_coding
chr6:63275951-63319977	ENSG00000146166.14	89.9492	37.1469	-1.27587	1.65806e-13	6.36524e-13	LGSN	protein_coding
chr1:241532134-241595642	ENSG00000117009.9	33.4458	13.8164	-1.27544	4.93168e-05	0.000118946	KMO	protein_coding
chr10:50021182-50067803	ENSG00000235618.5	21.8368	9.03426	-1.27328	0.00104504	0.00222197	FAM21EP	transcribed_unprocessed_pseudogene
chr1:111414314-111427777	ENSG00000085465.12	478.231	198.062	-1.27176	2.33121e-48	2.12599e-47	OVGP1	protein_coding
chr14:61801713-61803634	ENSG00000279633.1	17.4845	7.24332	-1.27135	0.00241057	0.00490792	RP11-442G21.2	TEC
chr6:46129993-46146699	ENSG00000001561.6	191.304	79.2686	-1.27105	5.28337e-22	2.70015e-21	ENPP4	protein_coding
chr20:62648961-62650767	ENSG00000277496.1	32.8211	13.6033	-1.27066	9.78585e-05	0.000230017	RP11-93B14.9	antisense
chr19:49289638-49325225	ENSG00000063127.13	18.3339	7.60014	-1.27042	0.00157419	0.00328345	SLC6A16	protein_coding
chr4:151139991-151141103	ENSG00000270681.1	64.8457	26.8946	-1.26969	3.29678e-10	1.09252e-09	RP11-372K14.2	antisense
chr16:88718615-88720459	ENSG00000260121.1	22.5214	9.34945	-1.26834	0.00128765	0.00271207	RP5-1142A6.9	antisense
chr8:73066532-73124088	ENSG00000164764.10	16.8385	6.99725	-1.2669	0.00321331	0.00642294	SBSPON	protein_coding
chr7:140023744-140063721	ENSG00000059378.10	1239.98	515.554	-1.26613	7.38021e-121	1.58546e-119	PARP12	protein_coding
chr8:12958387-12962200	ENSG00000251468.2	10.9908	4.56976	-1.2661	0.0249352	0.0436213	RP11-369K16.1	unprocessed_pseudogene
chr1:1598011-1600096	ENSG00000228594.2	299.776	124.825	-1.26398	1.82475e-30	1.16685e-29	C1orf233	protein_coding
chr4:153701500-153705699	ENSG00000137462.6	38.0505	15.8455	-1.26384	1.05648e-06	2.87528e-06	TLR2	protein_coding
chr20:46709487-46736347	ENSG00000197496.5	1671.79	696.504	-1.26319	5.22237e-132	1.22648e-130	SLC2A10	protein_coding
chr4:75081702-75084717	ENSG00000260265.1	365.413	152.241	-1.26317	6.62804e-33	4.47181e-32	RP11-44F21.5	lincRNA
chr3:159988750-159996012	ENSG00000168811.4	18.8527	7.86214	-1.26177	0.00190808	0.0039413	IL12A	protein_coding
chr10:132186900-132205776	ENSG00000151640.10	526.2	220.163	-1.25704	5.59128e-55	5.70449e-54	DPYSL4	protein_coding
chrX:2752050-2815927	ENSG00000124343.10	1431.77	599.248	-1.25658	6.48956e-118	1.34713e-116	XG	protein_coding
chr20:49278654-49295594	ENSG00000177410.10	6984.45	2924.38	-1.25602	4.0633e-118	8.45059e-117	ZFAS1	antisense
chr19:56478183-56500666	ENSG00000166770.8	478.524	200.41	-1.25564	1.43581e-52	1.40725e-51	ZNF667-AS1	lincRNA
chr11:59172492-59208587	ENSG00000110042.5	7666.43	3211.78	-1.25518	0	0	DTX4	protein_coding
chrX:154835795-155022753	ENSG00000185010.11	310.439	130.06	-1.25514	4.55333e-33	3.08424e-32	F8	protein_coding
chr11:66975277-66977004	ENSG00000173237.4	35.3226	14.8043	-1.25457	0.00571338	0.0110336	C11orf86	protein_coding
chrX:41514934-41923012	ENSG00000147044.18	10091.2	4241.03	-1.25061	0	0	CASK	protein_coding
chr16:23690376-23713500	ENSG00000134398.10	109.526	46.1211	-1.24778	1.31097e-10	4.42444e-10	ERN2	protein_coding
chr5:178941191-178966433	ENSG00000178187.5	66.5555	28.027	-1.24774	7.61883e-09	2.35808e-08	ZNF454	protein_coding
chr20:45445431-45448580	ENSG00000269549.2	19.9859	8.427	-1.24589	0.00165241	0.00343916	RP3-461P17.10	lincRNA
chr20:53453058-53504314	ENSG00000259723.1	15.1823	6.40232	-1.24573	0.0103022	0.019224	RP5-823G15.5	antisense
chr8:120052180-120056184	ENSG00000254343.2	56.7233	23.9327	-1.24496	1.87108e-07	5.35042e-07	RP11-760H22.2	lincRNA
chr3:38453851-38493142	ENSG00000114739.11	1285.57	542.85	-1.24379	5.01547e-114	1.00536e-112	ACVR2B	protein_coding
chr20:34234840-34281173	ENSG00000250917.1	20.687	8.73859	-1.24325	0.00075772	0.00163459	RP4-785G19.5	sense_overlapping
chr6:134917390-134950122	ENSG00000118514.11	83.718	35.3651	-1.24321	1.34204e-10	4.52587e-10	ALDH8A1	protein_coding
chr19:281040-291504	ENSG00000141934.7	2966.09	1253.48	-1.24262	1.82186e-208	7.43842e-207	PPAP2C	protein_coding
chr17:64449115-64468642	ENSG00000271605.3	29.9893	12.6755	-1.24241	0.000395629	0.000877286	MILR1	protein_coding
chr14:64945816-64972414	ENSG00000139998.12	426.776	180.441	-1.24195	1.22255e-34	8.52864e-34	RAB15	protein_coding
chr20:45469706-45481532	ENSG00000101443.15	48.9946	20.7182	-1.24173	6.21375e-07	1.71598e-06	WFDC2	protein_coding
chr11:1763009-1763749	ENSG00000229512.1	160.306	67.8077	-1.24131	8.21198e-17	3.5503e-16	AC068580.5	sense_intronic
chr1:100148449-100178273	ENSG00000122477.10	50.5622	21.3946	-1.24082	4.11147e-07	1.15119e-06	LRRC39	protein_coding
chr2:60936819-60938049	ENSG00000237522.1	40.095	16.9691	-1.24051	2.6527e-05	6.53884e-05	NONOP2	processed_pseudogene
chr2:26692751-26733420	ENSG00000171303.6	13.6699	5.79327	-1.23855	0.0135511	0.0248083	KCNK3	protein_coding
chr19:3708109-3750812	ENSG00000105289.12	955.33	404.984	-1.23813	5.76977e-65	6.77879e-64	TJP3	protein_coding
chr19:45641494-45642789	ENSG00000267757.2	274.828	116.513	-1.23803	6.18834e-25	3.43418e-24	C19orf83	protein_coding
chr4:38612701-38664628	ENSG00000231160.7	114.345	48.4972	-1.23741	2.06452e-10	6.89936e-10	KLF3-AS1	processed_transcript
chr16:30096430-30104116	ENSG00000250616.2	25.383	10.7694	-1.23692	0.000771563	0.00166347	RP11-455F5.3	antisense
chr9:61972240-61976380	ENSG00000231527.3	83.051	35.2518	-1.2363	7.97106e-10	2.59537e-09	RP11-374M1.2	processed_transcript
chr8:143280166-143281660	ENSG00000253716.3	409.067	173.728	-1.23551	4.97898e-40	3.92267e-39	RP13-582O9.5	antisense
chr12:8217758-8221115	ENSG00000275367.1	97.0994	41.2435	-1.2353	8.10059e-13	3.01883e-12	RP11-266K4.14	lincRNA
chr10:87818313-87845612	ENSG00000223820.5	27.1685	11.5413	-1.23513	0.000329415	0.0007365	CFL1P1	transcribed_unprocessed_pseudogene
chr1:225810095-225845559	ENSG00000143819.10	2873.18	1221.14	-1.23442	8.82146e-50	8.25545e-49	EPHX1	protein_coding
chr1:2181794-2183875	ENSG00000182873.5	16.0781	6.83622	-1.23382	0.00199222	0.00410518	RP11-181G12.2	antisense
chr1:147178113-147179622	ENSG00000180867.10	664.515	282.574	-1.23367	2.30983e-28	1.4026e-27	PDIA3P1	processed_pseudogene
chr17:17494437-17496393	ENSG00000108551.4	96.1825	40.9026	-1.23358	1.39953e-12	5.16178e-12	RASD1	protein_coding
chr16:78895361-78899644	ENSG00000260816.2	21.3371	9.07768	-1.23297	0.00251538	0.00510912	RP11-319G9.3	sense_intronic
chr22:29480230-29491390	ENSG00000100285.9	43.8374	18.6652	-1.23181	6.85323e-06	1.76896e-05	NEFH	protein_coding
chr17:38671703-38675421	ENSG00000273604.1	585.414	249.291	-1.23163	2.01856e-64	2.35287e-63	C17orf96	protein_coding
chr7:121348851-121396334	ENSG00000196937.8	11205.1	4772.29	-1.23141	0	0	FAM3C	protein_coding
chr2:218781749-218815288	ENSG00000135929.6	150.314	64.0586	-1.23052	1.91679e-15	7.90316e-15	CYP27A1	protein_coding
chr15:81324377-81361990	ENSG00000259343.3	52.6846	22.462	-1.22989	3.56957e-06	9.37536e-06	RP11-761I4.3	antisense
chr16:10933903-10936280	ENSG00000280153.1	11.45	4.88315	-1.22946	0.0241313	0.0423487	RP11-876N24.3	TEC
chr2:204545793-205620162	ENSG00000116117.15	203.544	86.8182	-1.22927	4.53878e-27	2.66556e-26	PARD3B	protein_coding
chr3:98732236-98795845	ENSG00000064225.10	93.726	40.0003	-1.22844	7.19636e-14	2.79901e-13	ST3GAL6	protein_coding
chr4:61201258-62078335	ENSG00000150471.13	528.807	225.698	-1.22835	4.98338e-40	3.92475e-39	LPHN3	protein_coding
chr7:2403560-2434579	ENSG00000136213.8	654.258	279.716	-1.2259	2.0097e-25	1.13084e-24	CHST12	protein_coding
chr14:51304416-51328386	ENSG00000258955.1	47.8422	20.4562	-1.22575	8.24561e-05	0.000195034	LINC00519	lincRNA
chr7:6663974-6708901	ENSG00000228010.3	22.9509	9.82386	-1.22419	0.00175847	0.00364724	AC073343.13	antisense
chr7:879790-886547	ENSG00000273151.1	53.9001	23.0783	-1.22375	2.38585e-06	6.34452e-06	RP11-449P15.2	antisense
chr20:408050-430966	ENSG00000125826.17	13313.6	5702.27	-1.22329	0	0	RBCK1	protein_coding
chr9:104764157-104777457	ENSG00000165028.9	37.7689	16.1864	-1.22242	1.94741e-05	4.85539e-05	NIPSNAP3B	protein_coding
chr17:42851184-42858128	ENSG00000131471.4	16.8131	7.20966	-1.22158	0.00169288	0.00351976	AOC3	protein_coding
chr8:11107788-11109726	ENSG00000255310.2	419.392	179.841	-1.22157	3.25515e-40	2.57279e-39	AF131215.2	sense_intronic
chr4:6693069-6697169	ENSG00000163993.6	12628.9	5419.13	-1.22059	5.04984e-243	2.5102e-241	S100P	protein_coding
chr5:111070062-111076793	ENSG00000145777.12	62.0271	26.6681	-1.21778	7.7355e-08	2.26039e-07	TSLP	protein_coding
chr19:33177603-33205291	ENSG00000130881.11	418.873	180.61	-1.21363	3.88556e-39	3.00254e-38	LRP3	protein_coding
chr9:126914774-127223164	ENSG00000136828.16	474.942	204.846	-1.21321	2.39575e-49	2.21677e-48	RALGPS1	protein_coding
chr12:52306616-52308371	ENSG00000257829.1	37.4407	16.152	-1.21289	0.000223775	0.000508569	RP11-845M18.6	antisense
chr16:58025566-58046901	ENSG00000102996.4	1162.41	501.9	-1.21164	2.97243e-116	6.09609e-115	MMP15	protein_coding
chr16:28532708-28539174	ENSG00000176046.8	15415.4	6656.13	-1.21162	6.85166e-229	3.11273e-227	NUPR1	protein_coding
chr5:135038831-135040047	ENSG00000249082.2	236.128	101.959	-1.21158	1.42879e-11	5.02319e-11	C5orf66-AS1	lincRNA
chr11:130314993-130403017	ENSG00000175773.10	33.1074	14.3006	-1.21108	0.000515593	0.0011313	RP11-121M22.1	lincRNA
chr20:46997596-46998488	ENSG00000226769.1	29.5188	12.763	-1.20967	0.000919831	0.0019665	GAPDHP54	processed_pseudogene
chr5:43041575-43045264	ENSG00000215068.5	92.9528	40.2041	-1.20916	4.94799e-10	1.62707e-09	AC025171.1	antisense
chr2:218126004-218137253	ENSG00000180871.5	59.3453	25.6882	-1.20803	2.64363e-06	7.00817e-06	CXCR2	protein_coding
chrX:50204765-50351910	ENSG00000147082.15	125.725	54.4722	-1.20668	5.37604e-13	2.01533e-12	CCNB3	protein_coding
chr16:71626187-71641965	ENSG00000140832.7	1454.48	630.65	-1.20559	7.98469e-129	1.82495e-127	MARVELD3	protein_coding
chr1:47436017-47440691	ENSG00000186564.5	38.1354	16.5414	-1.20505	0.00022605	0.000513477	FOXD2	protein_coding
chr1:20642657-20652193	ENSG00000117242.7	1764.06	765.523	-1.20438	1.18074e-145	3.0403e-144	PINK1-AS	antisense
chr6:19837386-19840684	ENSG00000172201.8	1443.86	626.679	-1.20413	5.43129e-109	1.04888e-107	ID4	protein_coding
chr19:44105463-44113145	ENSG00000186019.10	48.6392	21.1191	-1.20357	5.76157e-07	1.59568e-06	AC084219.4	antisense
chr1:111431046-111433068	ENSG00000260948.1	302.701	131.443	-1.20346	8.41318e-29	5.15107e-28	RP11-552M11.8	sense_overlapping
chr19:7924485-7926166	ENSG00000178531.5	42.4033	18.4192	-1.20297	3.54623e-06	9.31517e-06	CTXN1	protein_coding
chr4:89748283-89749154	ENSG00000276542.1	24.8616	10.8049	-1.20223	0.000375034	0.000833533	RP11-115D19.2	antisense
chr7:123828983-123868464	ENSG00000106302.7	18.6559	8.10821	-1.20217	0.00388139	0.00768376	HYAL4	protein_coding
chr17:6994642-6995189	ENSG00000262089.1	29.051	12.6363	-1.20101	0.00177886	0.00368745	RP11-589P10.5	lincRNA
chr15:47184101-47774221	ENSG00000137872.13	298.764	129.974	-1.20079	8.50241e-32	5.60673e-31	SEMA6D	protein_coding
chr16:28292519-28323849	ENSG00000188322.4	13.9557	6.07917	-1.19891	0.00571195	0.0110318	SBK1	protein_coding
chr5:53089016-53089468	ENSG00000272123.1	11.8992	5.18858	-1.19745	0.0247583	0.0433496	CTD-2366F13.2	antisense
chr17:7581964-7584072	ENSG00000233223.2	269.892	117.762	-1.19651	2.52171e-29	1.56294e-28	AC113189.5	antisense
chr5:160251653-160339650	ENSG00000135083.12	207.666	90.6551	-1.19581	1.74357e-22	9.02311e-22	CCNJL	protein_coding
chr3:169084761-169663470	ENSG00000085276.15	4629.7	2023.65	-1.19396	2.11171e-247	1.07132e-245	MECOM	protein_coding
chr3:48636469-48662915	ENSG00000008300.12	213.285	93.3087	-1.1927	2.5084e-25	1.40895e-24	CELSR3	protein_coding
chr10:43556347-43574618	ENSG00000196793.11	74.2906	32.5056	-1.19249	1.87882e-08	5.67485e-08	ZNF239	protein_coding
chr11:44885903-44951289	ENSG00000175274.16	2660.98	1164.31	-1.19248	1.89517e-168	5.93444e-167	TP53I11	protein_coding
chr7:84939335-84940256	ENSG00000280325.1	30.9554	13.5447	-1.19247	0.000793316	0.00170772	SNHG7	TEC
chr22:26521983-26525036	ENSG00000260065.1	344.231	150.901	-1.18978	4.09848e-30	2.59981e-29	CTA-445C9.15	lincRNA
chr15:91100285-91301309	ENSG00000185518.9	17.8084	7.81075	-1.18903	0.00104116	0.00221415	SV2B	protein_coding
chr11:119044191-119057194	ENSG00000149428.16	56482.6	24775.7	-1.18888	0	0	HYOU1	protein_coding
chr18:5393103-5628991	ENSG00000082397.13	219.559	96.3094	-1.18886	3.96986e-20	1.91039e-19	EPB41L3	protein_coding
chr6:32041154-32109374	ENSG00000168477.15	240.296	105.444	-1.18834	4.99914e-29	3.07522e-28	TNXB	protein_coding
chr1:182789293-182830384	ENSG00000135838.11	1109.76	487.225	-1.18759	5.41878e-90	8.58716e-89	NPL	protein_coding
chr16:25031881-25058109	ENSG00000262587.2	23.5401	10.3453	-1.18614	0.000904339	0.00193525	RP11-266L9.4	transcribed_unprocessed_pseudogene
chr6:107065182-107115269	ENSG00000178409.11	877.583	386.298	-1.18382	2.7736e-80	3.97741e-79	BEND3	protein_coding
chr7:42956022-43048062	ENSG00000232006.6	73.1429	32.2436	-1.18171	1.17674e-08	3.59939e-08	AC005537.2	lincRNA
chr9:129489107-129513668	ENSG00000204054.9	1810.47	798.326	-1.18131	9.03421e-154	2.50674e-152	LINC00963	processed_transcript
chr19:15615617-15659394	ENSG00000186529.12	1604.17	707.893	-1.18023	3.00547e-103	5.47055e-102	CYP4F3	protein_coding
chr7:74964818-75024798	ENSG00000274070.1	158.607	70.0307	-1.17939	1.89475e-16	8.08751e-16	GATSL2	protein_coding
chr15:39300418-39310782	ENSG00000259447.1	25.0924	11.0828	-1.17892	0.000735754	0.0015889	RP11-462P6.1	lincRNA
chr5:138744434-138753309	ENSG00000253404.1	41.8693	18.4933	-1.17889	4.25921e-05	0.000103379	AC034243.1	antisense
chr7:8113187-8262612	ENSG00000003147.15	1317.88	582.633	-1.17756	5.26789e-113	1.04838e-111	ICA1	protein_coding
chr8:7301611-7355354	ENSG00000215374.5	72.1555	31.924	-1.17647	3.23892e-09	1.02449e-08	FAM66B	lincRNA
chr19:782796-785080	ENSG00000267530.2	36.8117	16.2953	-1.17571	2.979e-05	7.30822e-05	AC006273.5	lincRNA
chr18:76794732-76822295	ENSG00000264278.1	30.4427	13.4767	-1.17564	0.000183042	0.000419565	RP11-162A12.2	lincRNA
chr1:28643228-28648530	ENSG00000229388.1	12.6194	5.58702	-1.17549	0.0133576	0.0244863	RP11-442N24__B.1	lincRNA
chr22:20957092-20964679	ENSG00000237476.1	162.67	72.097	-1.17394	9.77988e-16	4.06792e-15	XXbac-B135H6.15	lincRNA
chr3:52495338-52524495	ENSG00000010327.8	22.1676	9.82566	-1.17383	0.00403922	0.00797627	STAB1	protein_coding
chr7:149776042-149833965	ENSG00000197558.9	50.2695	22.2826	-1.17377	8.30616e-06	2.13232e-05	SSPO	polymorphic_pseudogene
chr19:5842891-5851474	ENSG00000171124.10	1156.08	512.814	-1.17274	1.44684e-98	2.51187e-97	FUT3	protein_coding
chr7:22510616-22511999	ENSG00000233476.3	4637.6	2057.82	-1.17226	6.11583e-25	3.39564e-24	EEF1A1P6	processed_pseudogene
chr17:14301083-14349404	ENSG00000125430.6	25.3256	11.2414	-1.17178	0.00102576	0.00218329	HS3ST3B1	protein_coding
chr16:83908132-83951445	ENSG00000260300.3	14.0024	6.21561	-1.17171	0.0142936	0.0260685	RP11-505K9.4	protein_coding
chr6:26440472-26453415	ENSG00000111801.13	1192.44	529.403	-1.17148	1.64925e-94	2.7471e-93	BTN3A3	protein_coding
chr11:61959718-61967631	ENSG00000167996.13	59531.3	26433.8	-1.17127	0	0	FTH1	protein_coding
chrX:84058346-84186141	ENSG00000072133.8	1829.82	812.559	-1.17116	7.74724e-143	1.97194e-141	RPS6KA6	protein_coding
chr8:23678693-23682927	ENSG00000167034.9	287.262	127.568	-1.1711	6.75588e-32	4.46565e-31	NKX3-1	protein_coding
chr12:24810022-24949459	ENSG00000060982.12	886.852	394.176	-1.16985	2.57452e-79	3.64245e-78	BCAT1	protein_coding
chr19:36334453-36379199	ENSG00000142065.11	499.932	222.258	-1.16949	6.43179e-48	5.81299e-47	ZFP14	protein_coding
chr9:99821855-99866891	ENSG00000119508.15	95.3806	42.4456	-1.16808	1.20599e-08	3.68683e-08	NR4A3	protein_coding
chr9:32566789-32568621	ENSG00000241043.1	58.1658	25.9006	-1.16719	3.18366e-06	8.3916e-06	GVQW1	protein_coding
chr19:50050589-50066793	ENSG00000204666.3	21.028	9.36538	-1.16691	0.00069646	0.00150831	FLJ26850	sense_overlapping
chr17:56978105-57006763	ENSG00000121064.10	10738.7	4784.61	-1.16634	3.09359e-307	2.11682e-305	SCPEP1	protein_coding
chr10:71816298-71851369	ENSG00000197746.11	115005	51248.8	-1.16611	0	0	PSAP	protein_coding
chr19:34481638-34512304	ENSG00000142279.10	1125.5	501.594	-1.16597	5.75202e-100	1.01289e-98	WTIP	protein_coding
chr6:79484991-79537430	ENSG00000135338.11	563.639	251.46	-1.16444	3.6834e-58	3.92412e-57	LCA5	protein_coding
chr12:64786011-64881032	ENSG00000111490.10	204.937	91.4668	-1.16386	3.04307e-19	1.42843e-18	TBC1D30	protein_coding
chr16:4257186-4273075	ENSG00000090447.9	1155.04	515.799	-1.16306	1.90766e-79	2.70242e-78	TFAP4	protein_coding
chr1:1917591-1919273	ENSG00000178821.10	63.9012	28.543	-1.16271	2.54819e-08	7.64976e-08	TMEM52	protein_coding
chr11:31816384-32104665	ENSG00000049449.6	15693.2	7011.24	-1.1624	0	0	RCN1	protein_coding
chr11:62787427-62790405	ENSG00000185475.6	2483.61	1109.84	-1.16208	9.36859e-174	3.03657e-172	TMEM179B	protein_coding
chr1:164828436-164829952	ENSG00000271917.1	16.4742	7.36383	-1.16168	0.0224659	0.0396551	RP11-506O24.2	sense_intronic
chr5:91368724-91383359	ENSG00000113369.6	9351.85	4181.31	-1.1613	0	0	ARRDC3	protein_coding
chr4:155924118-155953917	ENSG00000256043.2	613.619	274.42	-1.16096	3.34636e-47	2.98907e-46	CTSO	protein_coding
chr2:208236227-208255133	ENSG00000138413.11	34226.2	15313.1	-1.16034	0	0	IDH1	protein_coding
chr9:94259311-94301454	ENSG00000175787.14	168.9	75.6481	-1.15879	8.17052e-18	3.65866e-17	ZNF169	protein_coding
chr10:103493979-103592552	ENSG00000107954.8	24.2073	10.8429	-1.15869	0.000417024	0.000922697	NEURL1	protein_coding
chr1:117143588-117210960	ENSG00000134258.14	43.3308	19.4132	-1.15836	2.04094e-05	5.07774e-05	VTCN1	protein_coding
chr18:36273574-36274599	ENSG00000267404.1	16.2244	7.26901	-1.15834	0.021599	0.0382529	RP11-49I11.2	processed_pseudogene
chr16:63056786-63129654	ENSG00000261502.3	28.3776	12.7152	-1.1582	0.000361624	0.000805183	RP11-96H17.1	processed_transcript
chr20:50794994-50882676	ENSG00000124243.15	1632.55	731.513	-1.15817	7.74382e-122	1.67985e-120	BCAS4	protein_coding
chr20:45886489-45887635	ENSG00000149634.4	29.6143	13.2809	-1.15694	0.00309676	0.00620528	SPATA25	protein_coding
chr21:39445855-39515506	ENSG00000185437.11	263.748	118.284	-1.15691	1.11419e-30	7.17027e-30	SH3BGR	protein_coding
chr1:203340628-203351489	ENSG00000122176.10	86.1388	38.6441	-1.15642	3.66078e-11	1.26812e-10	FMOD	protein_coding
chr14:60396469-60455050	ENSG00000179008.6	15.3791	6.90423	-1.15542	0.00779098	0.0147869	C14orf39	protein_coding
chr19:48900050-48923372	ENSG00000104805.13	18079.7	8127.61	-1.15347	0	0	NUCB1	protein_coding
chr10:45706431-45722439	ENSG00000237840.4	40.0588	18.0225	-1.15232	3.55477e-05	8.66797e-05	FAM21FP	transcribed_unprocessed_pseudogene
chr8:106270144-106272899	ENSG00000254615.2	167.487	75.3706	-1.15198	1.79147e-20	8.70985e-20	RP11-395G23.3	lincRNA
chr10:42581594-42638553	ENSG00000196693.12	2783.44	1253.99	-1.15034	2.88032e-183	9.9776e-182	ZNF33B	protein_coding
chr20:57168748-57266628	ENSG00000101144.10	3338.67	1504.32	-1.15016	5.99163e-164	1.8122e-162	BMP7	protein_coding
chr7:87934143-88202889	ENSG00000008277.12	22.2228	10.0179	-1.14947	0.00199113	0.00410362	ADAM22	protein_coding
chr17:65100812-65111058	ENSG00000263470.1	72.7633	32.8023	-1.14941	1.07098e-08	3.28769e-08	RP11-160O5.1	lincRNA
chr8:12362382-12388296	ENSG00000227888.4	12.9392	5.83309	-1.14941	0.0275897	0.0478722	FAM66A	lincRNA
chr4:186104419-186172140	ENSG00000109794.11	138.9	62.6632	-1.14835	5.85456e-14	2.28674e-13	FAM149A	protein_coding
chr18:12209336-12223539	ENSG00000267733.3	12.1745	5.50197	-1.14584	0.0244783	0.0429203	C18orf61	transcribed_processed_pseudogene
chr3:194203016-194250153	ENSG00000225742.3	52.7902	23.8607	-1.14563	5.4747e-05	0.000131614	RP11-513G11.4	lincRNA
chr1:173863901-173868882	ENSG00000234741.5	43138.7	19507.4	-1.14496	0	0	GAS5	processed_transcript
chr16:32252719-32255922	ENSG00000205456.9	30.4935	13.7907	-1.1448	0.000308922	0.000692708	TP53TG3D	protein_coding
chr5:9035026-9546075	ENSG00000112902.9	1254.1	567.578	-1.14376	1.50555e-58	1.61637e-57	SEMA5A	protein_coding
chr2:33436324-33564750	ENSG00000152689.15	43.0705	19.4965	-1.14349	1.8904e-05	4.71908e-05	RASGRP3	protein_coding
chr1:228456979-228457873	ENSG00000181218.5	546.73	247.49	-1.14346	1.78662e-50	1.6891e-49	HIST3H2A	protein_coding
chr11:61348745-61362299	ENSG00000162144.7	5045.62	2284.04	-1.14344	5.37159e-255	2.8422e-253	CYB561A3	protein_coding
chr1:229258281-229271003	ENSG00000177788.5	41.5623	18.8183	-1.14314	1.40478e-05	3.54231e-05	RP5-1061H20.4	lincRNA
chr19:41684045-41706976	ENSG00000007306.12	42.7338	19.3514	-1.14294	3.6255e-06	9.51888e-06	CEACAM7	protein_coding
chr5:70900687-70918530	ENSG00000172058.13	22.7436	10.3019	-1.14255	0.00261301	0.00529431	SERF1A	protein_coding
chr9:40265345-40329221	ENSG00000240240.6	38.9823	17.6712	-1.14142	0.000342999	0.000765526	RP11-146D12.2	processed_transcript
chr12:56470944-56488414	ENSG00000135423.10	493.412	223.952	-1.1396	1.29517e-49	1.20748e-48	GLS2	protein_coding
chr7:7550104-7552440	ENSG00000272732.1	17.2262	7.82231	-1.13894	0.0187528	0.0335714	RP5-1159O4.2	lincRNA
chr11:124747472-124752238	ENSG00000019102.9	90.2123	40.9662	-1.13889	5.0928e-08	1.50403e-07	VSIG2	protein_coding
chr1:213987935-214041502	ENSG00000117707.13	42.066	19.1133	-1.13808	2.76207e-06	7.31513e-06	PROX1	protein_coding
chr8:103165929-103285907	ENSG00000247081.5	174.423	79.2962	-1.13727	7.22902e-19	3.35217e-18	BAALC-AS1	antisense
chr9:214865-465259	ENSG00000107099.13	496.411	225.717	-1.13702	3.27827e-41	2.65447e-40	DOCK8	protein_coding
chr2:216217045-216220192	ENSG00000260804.3	365.74	166.423	-1.13596	2.73935e-30	1.74365e-29	PKI55	lincRNA
chr10:45615501-45672732	ENSG00000172671.17	458.975	209.018	-1.13479	1.89797e-44	1.62715e-43	ZFAND4	protein_coding
chr13:22696023-22696574	ENSG00000232187.1	25.7913	11.7512	-1.13407	0.000204544	0.000466634	FTH1P7	processed_pseudogene
chr17:37686432-37745247	ENSG00000275410.2	139.537	63.6233	-1.13302	4.61371e-16	1.94165e-15	HNF1B	protein_coding
chrX:54192823-54358005	ENSG00000196632.8	143.076	65.4089	-1.12922	7.61736e-15	3.0716e-14	WNK3	protein_coding
chr19:1103926-1106787	ENSG00000167468.14	14604.2	6685.25	-1.12733	0	0	GPX4	protein_coding
chr6:169215780-169254044	ENSG00000186340.12	11121.1	5093.84	-1.12647	0	0	THBS2	protein_coding
chr11:86283927-86284668	ENSG00000254783.1	36.0661	16.5272	-1.1258	7.06924e-05	0.000168232	RP11-320L11.2	processed_pseudogene
chr14:24501594-24508688	ENSG00000258744.1	36.2607	16.6167	-1.12577	6.68078e-05	0.000159442	RP11-80A15.1	antisense
chr16:968375-969012	ENSG00000276931.1	32.7383	15.0045	-1.12559	0.000178548	0.000409985	RP11-161M6.6	sense_intronic
chr1:116493016-116499212	ENSG00000224950.2	68.674	31.531	-1.12299	1.2507e-06	3.38685e-06	RP5-1086K13.1	lincRNA
chr2:10039092-10040663	ENSG00000260077.1	80.4158	36.9393	-1.12232	1.05361e-07	3.0534e-07	RP11-254F7.2	lincRNA
chr5:111277517-111302567	ENSG00000248268.1	155.807	71.6031	-1.12167	1.58345e-15	6.54214e-15	CTC-499J9.1	antisense
chr5:126867714-127030808	ENSG00000173926.5	403.107	185.27	-1.12153	1.02344e-20	5.0121e-20	2015-03-03	protein_coding
chr7:2437763-2447850	ENSG00000175873.3	52.43	24.109	-1.12082	1.80948e-05	4.5237e-05	AC004840.9	lincRNA
chr15:73051710-73305205	ENSG00000067141.14	4066.41	1869.93	-1.12077	7.60919e-184	2.64413e-182	NEO1	protein_coding
chr8:143368855-143384219	ENSG00000158106.10	1175.41	540.588	-1.12057	2.40074e-49	2.22046e-48	RHPN1	protein_coding
chr7:27168899-27171915	ENSG00000253187.2	815.73	375.49	-1.11932	1.53348e-63	1.76793e-62	HOXA10-AS	antisense
chr2:27098889-27119115	ENSG00000138028.12	63.7002	29.3363	-1.11861	3.25207e-07	9.1635e-07	CGREF1	protein_coding
chr3:184249695-184293031	ENSG00000145194.15	535.819	246.826	-1.11825	1.51614e-48	1.38724e-47	ECE2	protein_coding
chr6:32948771-32968444	ENSG00000204257.12	144.998	66.8314	-1.11744	1.85144e-13	7.08062e-13	HLA-DMA	protein_coding
chr17:74432116-74449509	ENSG00000170412.14	5134.82	2366.92	-1.1173	2.06168e-238	9.93639e-237	GPRC5C	protein_coding
chr4:74744759-74794686	ENSG00000174808.9	174.677	80.5534	-1.11668	2.74322e-18	1.24498e-17	BTC	protein_coding
chr6:31863195-31879046	ENSG00000204385.8	753.075	347.345	-1.11642	3.01131e-54	3.02907e-53	SLC44A4	protein_coding
chr12:9852984-9870136	ENSG00000110852.4	984.389	454.122	-1.11615	2.82509e-64	3.28261e-63	CLEC2B	protein_coding
chrX:40051246-40177329	ENSG00000183337.14	1894.65	874.072	-1.11611	1.32862e-60	1.47499e-59	BCOR	protein_coding
chr9:16409503-16870706	ENSG00000173068.15	133.291	61.5081	-1.11573	1.09191e-13	4.2181e-13	BNC2	protein_coding
chr16:629239-634116	ENSG00000127578.6	26.7596	12.3504	-1.11549	0.00155741	0.00325089	WFIKKN1	protein_coding
chr20:34704290-34713439	ENSG00000078804.10	249.874	115.378	-1.11483	2.29437e-23	1.21894e-22	TP53INP2	protein_coding
chr16:1444935-1475580	ENSG00000103249.15	2672.29	1234.72	-1.1139	2.34157e-181	7.98656e-180	CLCN7	protein_coding
chr21:41467734-41531116	ENSG00000184012.9	117.713	54.4393	-1.11255	1.46102e-12	5.38144e-12	TMPRSS2	protein_coding
chr15:43599398-43618800	ENSG00000242866.7	59.7526	27.6543	-1.1115	3.20066e-07	9.02552e-07	STRC	protein_coding
chr3:42708269-42773253	ENSG00000244607.3	31.7711	14.707	-1.11121	0.000219508	0.000499549	CCDC13	protein_coding
chr11:130866254-130870247	ENSG00000255455.2	456.863	211.546	-1.11079	6.56598e-40	5.16015e-39	RP11-890B15.3	lincRNA
chr12:68828118-68828553	ENSG00000256325.1	70.2348	32.528	-1.1105	1.47504e-07	4.2409e-07	RP11-611O2.1	antisense
chr5:135399280-135401296	ENSG00000270021.1	19.3909	8.98287	-1.11013	0.00607144	0.0116844	CTC-203F4.2	antisense
chr20:6767664-6780280	ENSG00000125845.6	1709.63	792.222	-1.10971	7.61541e-132	1.7866e-130	BMP2	protein_coding
chr11:114257831-114313285	ENSG00000166741.5	139.395	64.5961	-1.10966	1.15111e-18	5.29793e-18	NNMT	protein_coding
chr8:37695751-37700021	ENSG00000183779.6	239.227	110.9	-1.10913	8.24216e-24	4.43408e-23	ZNF703	protein_coding
chr10:27672875-27746060	ENSG00000150051.11	10.4779	4.85746	-1.10908	0.0197533	0.0352488	MKX	protein_coding
chr5:173020728-173020928	ENSG00000212402.1	118.569	55.0078	-1.10802	7.86255e-07	2.15947e-06	SNORA74B	snoRNA
chr6:31545276-31548427	ENSG00000213760.8	22.3771	10.3833	-1.10776	0.00175656	0.00364361	ATP6V1G2	protein_coding
chr13:23979805-24307069	ENSG00000182957.13	190.8	88.6109	-1.10651	2.06055e-18	9.3842e-18	SPATA13	protein_coding
chr11:46380756-46383799	ENSG00000110492.13	1298.16	603.467	-1.10512	2.097e-101	3.75225e-100	MDK	protein_coding
chr2:102311529-102396886	ENSG00000115604.8	74.1596	34.5003	-1.10403	1.78004e-10	5.97118e-10	IL18R1	protein_coding
chr20:34546854-34560345	ENSG00000101460.10	485.941	226.085	-1.10392	1.29358e-42	1.07291e-41	MAP1LC3A	protein_coding
chr12:974133-990041	ENSG00000250132.4	180.119	83.8286	-1.10344	2.82002e-17	1.239e-16	RP11-359B12.2	antisense
chr12:50112197-50165618	ENSG00000272368.2	26.6727	12.4153	-1.10325	0.00137538	0.00288669	RP4-605O3.4	antisense
chr20:48624252-48827883	ENSG00000124126.11	26.5835	12.3805	-1.10246	0.00277888	0.00560478	PREX1	protein_coding
chr9:3827698-4299916	ENSG00000107249.19	19.3251	9.0006	-1.10238	0.00241167	0.00490927	GLIS3	protein_coding
chr17:19648526-19677596	ENSG00000072210.16	34850	16239.1	-1.10169	0	0	ALDH3A2	protein_coding
chr19:55452985-55462343	ENSG00000063241.5	5067.1	2362.34	-1.10094	1.31162e-226	5.85082e-225	ISOC2	protein_coding
chr10:89414586-89421001	ENSG00000152778.8	1209.33	564.353	-1.09954	4.75018e-78	6.64007e-77	IFIT5	protein_coding
chr12:125326616-125662371	ENSG00000139364.8	30.5906	14.2822	-1.09887	3.54931e-05	8.65562e-05	TMEM132B	protein_coding
chr17:59220522-59275505	ENSG00000153982.8	102.162	47.734	-1.09776	1.20442e-12	4.45702e-12	GDPD1	protein_coding
chr21:42472486-42496354	ENSG00000160188.7	135.044	63.1141	-1.0974	1.3746e-11	4.83652e-11	RSPH1	protein_coding
chr12:93542463-93571768	ENSG00000246985.5	21.473	10.0381	-1.09704	0.001673	0.00348004	SOCS2-AS1	processed_transcript
chr9:33025211-33039907	ENSG00000086061.13	10198.7	4769.2	-1.09657	3.91417e-217	1.65922e-215	DNAJA1	protein_coding
chrX:72301647-72307187	ENSG00000125931.8	18.5625	8.6872	-1.09543	0.0132644	0.0243315	CITED1	protein_coding
chr6:52791664-52803910	ENSG00000243955.3	18.8993	8.84574	-1.09528	0.0242857	0.0425927	GSTA1	protein_coding
chrX:23075758-23076767	ENSG00000174028.6	192.827	90.3247	-1.09411	3.2492e-16	1.37445e-15	FAM3C2	processed_pseudogene
chr14:64939153-64942905	ENSG00000176153.11	4404.92	2063.37	-1.09411	4.92637e-177	1.635e-175	GPX2	protein_coding
chr19:16661127-16690029	ENSG00000072954.4	397.916	186.479	-1.09345	8.23753e-37	6.01535e-36	TMEM38A	protein_coding
chr8:22042398-22048806	ENSG00000158815.8	22.0276	10.3251	-1.09316	0.00169583	0.00352523	FGF17	protein_coding
chr20:56358915-56368663	ENSG00000124098.9	6044.48	2833.63	-1.09297	3.03646e-261	1.65808e-259	FAM210B	protein_coding
chr12:111766922-111809985	ENSG00000111275.10	8571.8	4021.31	-1.09193	1.98216e-307	1.36051e-305	ALDH2	protein_coding
chr17:81376001-81385360	ENSG00000262223.4	14.3688	6.74141	-1.09182	0.019396	0.0346418	RP11-1055B8.3	lincRNA
chr3:179017223-179072279	ENSG00000172667.8	5795.92	2721.59	-1.09059	8.67463e-201	3.40383e-199	ZMAT3	protein_coding
chr1:156637783-156641004	ENSG00000272068.1	15.5552	7.30447	-1.09054	0.0203113	0.0361426	RP11-284F21.9	lincRNA
chr6:31897785-31945521	ENSG00000166278.12	18.9142	8.88189	-1.09053	0.0053634	0.0103948	C2	protein_coding
chr5:154445957-154461054	ENSG00000164576.9	3140.59	1474.98	-1.09034	9.43216e-185	3.30349e-183	SAP30L	protein_coding
chr2:165794857-165846091	ENSG00000229195.1	18.2789	8.60216	-1.08741	0.00941497	0.0176635	AC009495.4	lincRNA
chr2:104703758-104705509	ENSG00000228528.1	45.5613	21.4502	-1.08682	1.51787e-05	3.81619e-05	AC068057.1	lincRNA
chr1:86634276-86655376	ENSG00000153923.8	132	62.1606	-1.08646	6.19666e-09	1.92679e-08	CLCA3P	transcribed_unprocessed_pseudogene
chr12:120302321-120313249	ENSG00000089163.4	47.2239	22.2496	-1.08574	1.61513e-05	4.05613e-05	SIRT4	protein_coding
chr15:23685400-23687330	ENSG00000182636.5	864.113	407.202	-1.08547	2.86384e-68	3.54898e-67	NDN	protein_coding
chr10:121478334-121598458	ENSG00000066468.18	5234.13	2467.38	-1.08497	2.74877e-246	1.38816e-244	FGFR2	protein_coding
chr6:133241351-133532120	ENSG00000112319.15	25.3766	11.9654	-1.08462	0.000471391	0.00103843	EYA4	protein_coding
chr19:7522626-7534009	ENSG00000090674.13	287.331	135.621	-1.08313	1.87959e-27	1.11478e-26	MCOLN1	protein_coding
chr20:25763466-25868150	ENSG00000175170.12	30.2056	14.2601	-1.08283	0.000260263	0.000587639	FAM182B	protein_coding
chr15:73735431-73752747	ENSG00000205363.5	522.271	246.691	-1.0821	9.28296e-34	6.37162e-33	C15orf59	protein_coding
chr3:49121114-49133118	ENSG00000172037.11	30391.8	14355.6	-1.08207	2.48233e-230	1.13705e-228	LAMB2	protein_coding
chr6:2245842-2412830	ENSG00000250903.6	513.257	242.467	-1.08189	5.15393e-42	4.23038e-41	GMDS-AS1	lincRNA
chr17:21238870-21253410	ENSG00000274180.1	465.803	220.157	-1.08119	4.13633e-21	2.0483e-20	NATD1	protein_coding
chr6:12290363-12297194	ENSG00000078401.6	2390.87	1130.04	-1.08117	1.0526e-118	2.20987e-117	EDN1	protein_coding
chr9:137423350-137434406	ENSG00000188747.6	728.801	344.477	-1.08112	5.96823e-55	6.08068e-54	NOXA1	protein_coding
chr15:100879376-100916626	ENSG00000184254.14	10960.1	5180.59	-1.08107	0	0	ALDH1A3	protein_coding
chr12:9827481-9845007	ENSG00000150045.9	43.7461	20.6863	-1.08048	0.000244108	0.000552287	KLRF1	protein_coding
chr8:142981738-143018390	ENSG00000247317.3	42.7422	20.2119	-1.08046	0.000458762	0.00101121	RP11-273G15.2	lincRNA
chr2:212999691-213151609	ENSG00000030419.14	10488.1	4962.79	-1.07953	3.3164e-302	2.20133e-300	IKZF2	protein_coding
chr18:9708165-9862551	ENSG00000168461.10	5302.04	2510.22	-1.07873	1.69769e-248	8.69235e-247	RAB31	protein_coding
chr12:118063593-118103948	ENSG00000176834.11	2311.4	1094.37	-1.07866	4.46702e-140	1.1165e-138	VSIG10	protein_coding
chr17:78107398-78111799	ENSG00000204282.4	248.689	117.772	-1.07835	4.85743e-20	2.33043e-19	TNRC6C-AS1	processed_transcript
chr2:190055697-190062729	ENSG00000138379.4	14.7204	6.97155	-1.07827	0.0224518	0.0396366	MSTN	protein_coding
chr2:108894471-108989372	ENSG00000135960.7	209.708	99.3445	-1.07787	3.75048e-17	1.64033e-16	EDAR	protein_coding
chr6:151690496-152103274	ENSG00000091831.19	414.354	196.538	-1.07605	7.03819e-29	4.31876e-28	ESR1	protein_coding
chr17:60677852-61392831	ENSG00000141376.18	2000.93	949.144	-1.07597	3.34624e-135	8.0288e-134	BCAS3	protein_coding
chr1:29236516-29326800	ENSG00000060656.17	8939.02	4240.34	-1.07594	2.76223e-232	1.28114e-230	PTPRU	protein_coding
chr9:95442984-95516965	ENSG00000185920.13	355.55	168.671	-1.07584	1.50225e-31	9.84769e-31	PTCH1	protein_coding
chr10:38383069-38402593	ENSG00000120555.11	25.2068	11.9654	-1.07494	0.00385772	0.0076403	SEPT7P9	transcribed_unprocessed_pseudogene
chr15:40906811-40910337	ENSG00000251161.3	85.2558	40.4827	-1.07449	4.49951e-08	1.33183e-07	RP11-540O11.1	lincRNA
chr22:50542305-50542906	ENSG00000272666.1	37.7159	17.9155	-1.07397	7.34601e-06	1.89254e-05	CTA-384D8.35	lincRNA
chr9:121338988-121370304	ENSG00000148175.10	15312.4	7286.87	-1.07132	0	0	STOM	protein_coding
chr4:131930031-131975952	ENSG00000251555.1	70.4506	33.5264	-1.07131	1.14734e-06	3.1134e-06	RP11-745L13.2	lincRNA
chr9:109640788-109946703	ENSG00000243444.5	27.6723	13.1694	-1.07125	0.000418157	0.00092511	PALM2	protein_coding
chr19:23255053-23257939	ENSG00000269837.1	445.074	211.864	-1.07091	2.08204e-32	1.39033e-31	IPO5P1	transcribed_processed_pseudogene
chr19:19865905-19894674	ENSG00000256771.2	538.336	256.265	-1.07087	2.29766e-45	1.99527e-44	ZNF253	protein_coding
chr17:1716523-1738599	ENSG00000167716.16	3515.27	1673.52	-1.07075	3.88947e-114	7.80357e-113	WDR81	protein_coding
chr19:6677704-6720682	ENSG00000125730.14	536.131	255.247	-1.07069	4.38581e-48	3.97845e-47	C3	protein_coding
chr19:32675407-32678300	ENSG00000186326.3	17.8466	8.49869	-1.07034	0.00716962	0.013672	RGS9BP	protein_coding
chr5:98769618-98773125	ENSG00000246763.4	31.0186	14.7761	-1.06986	0.00135141	0.00283934	RGMB-AS1	antisense
chr4:81459479-82044244	ENSG00000138670.14	147.339	70.1928	-1.06974	8.76188e-17	3.78288e-16	RASGEF1B	protein_coding
chr2:10783861-10837977	ENSG00000143870.10	67732.1	32276	-1.06938	0	0	PDIA6	protein_coding
chr19:12525720-12580975	ENSG00000269693.1	53.1522	25.3303	-1.06927	9.40994e-06	2.40621e-05	CTD-2192J16.20	protein_coding
chr10:102449837-102451543	ENSG00000120055.6	158.769	75.715	-1.06828	4.78584e-15	1.94006e-14	C10orf95	protein_coding
chr7:149003062-149028641	ENSG00000155660.8	73179.5	34904.8	-1.06801	0	0	PDIA4	protein_coding
chr19:44671452-44684359	ENSG00000186567.10	524.98	250.414	-1.06794	2.89765e-40	2.2935e-39	CEACAM19	protein_coding
chr9:135495181-135501734	ENSG00000160345.10	66.4579	31.7007	-1.06793	3.09416e-06	8.16637e-06	C9orf116	protein_coding
chr12:103930334-103947926	ENSG00000166598.10	183069	87350.7	-1.0675	0	0	HSP90B1	protein_coding
chr6:31945709-31952084	ENSG00000243649.6	17.2049	8.21099	-1.06719	0.00661697	0.0126715	CFB	protein_coding
chr16:4734272-4749396	ENSG00000166246.11	29.0512	13.8678	-1.06686	0.00272415	0.0055034	C16orf71	protein_coding
chr4:2247432-2262294	ENSG00000123933.12	5272.81	2517.13	-1.06679	8.14503e-140	2.02894e-138	MXD4	protein_coding
chr8:121612116-121641390	ENSG00000170961.6	230.655	110.12	-1.06665	2.02665e-14	8.05499e-14	HAS2	protein_coding
chrX:77826364-77895593	ENSG00000102158.17	23031.8	10996	-1.06664	0	0	MAGT1	protein_coding
chr13:100603927-100674879	ENSG00000125247.13	1642.13	784.276	-1.06614	1.04999e-117	2.17553e-116	TMTC4	protein_coding
chr5:135034521-135035894	ENSG00000277619.1	36.2336	17.3151	-1.0653	0.00110711	0.0023454	CTC-276P9.4	antisense
chr14:103331674-103332367	ENSG00000259775.1	25.5669	12.2195	-1.0651	0.00211575	0.00434236	RP11-45P15.4	antisense
chr8:66429028-66430733	ENSG00000179041.3	1298.9	621.282	-1.06397	1.92331e-96	3.26991e-95	RRS1	protein_coding
chr2:199760544-199851173	ENSG00000226124.4	64.5811	30.9031	-1.06336	2.62848e-07	7.45757e-07	FTCDNL1	protein_coding
chrX:48458537-48470256	ENSG00000017483.12	3698.29	1770.17	-1.06297	7.77123e-191	2.86193e-189	SLC38A5	protein_coding
chr6:81491439-81751812	ENSG00000112773.13	2576.01	1233.82	-1.06201	6.13518e-152	1.68755e-150	FAM46A	protein_coding
chr17:58337246-58415766	ENSG00000265148.3	25.1857	12.0664	-1.0616	0.00397616	0.00786294	BZRAP1-AS1	antisense
chrX:38006582-38128816	ENSG00000147041.9	89.0194	42.683	-1.06046	3.26842e-08	9.74067e-08	SYTL5	protein_coding
chr10:43643859-43648856	ENSG00000169740.11	721.581	346.084	-1.06004	2.49492e-57	2.62393e-56	ZNF32	protein_coding
chr1:6206176-6221299	ENSG00000158286.10	1331.93	639.34	-1.05886	3.36561e-58	3.58902e-57	RNF207	protein_coding
chr17:76274049-76307680	ENSG00000129646.11	206.188	98.9787	-1.05877	1.98886e-19	9.38547e-19	QRICH2	protein_coding
chr16:21794095-21795759	ENSG00000260306.1	22.3755	10.7419	-1.05866	0.0141668	0.02585	RP11-645C24.5	lincRNA
chr3:114314501-114316179	ENSG00000259976.1	108.217	51.9666	-1.05828	3.84154e-11	1.32824e-10	RP11-553L6.5	lincRNA
chr17:29560547-29567137	ENSG00000168792.4	1101.15	529.003	-1.05767	5.94053e-77	8.17514e-76	ABHD15	protein_coding
chr16:4788397-4796491	ENSG00000267795.3	526.907	253.408	-1.05609	1.23421e-35	8.77846e-35	SMIM22	protein_coding
chr7:150329789-150332721	ENSG00000188707.5	371.626	178.938	-1.0544	2.72565e-28	1.65013e-27	ZBED6CL	protein_coding
chr6:13279295-13295586	ENSG00000215022.5	20.4627	9.85932	-1.05343	0.00334574	0.00667462	RP1-257A7.4	antisense
chr4:1249451-1288291	ENSG00000196810.4	612.061	294.907	-1.05341	1.88914e-47	1.6929e-46	CTBP1-AS2	antisense
chr16:20610243-20775920	ENSG00000005187.9	224.441	108.183	-1.05286	1.08791e-18	5.01331e-18	ACSM3	protein_coding
chr2:60451167-60553567	ENSG00000119866.18	854.951	412.109	-1.05282	3.1367e-66	3.74277e-65	BCL11A	protein_coding
chr19:31274945-31349547	ENSG00000121297.6	736.398	355.253	-1.05164	1.25887e-44	1.08133e-43	TSHZ3	protein_coding
chr6:1312473-1314187	ENSG00000164379.5	6282.73	3033.47	-1.05042	1.493e-50	1.41391e-49	FOXQ1	protein_coding
chr2:130229379-130231613	ENSG00000213225.7	23.2898	11.2457	-1.05033	0.00362366	0.00720377	AC018804.7	transcribed_processed_pseudogene
chr17:8287763-8295343	ENSG00000125434.8	80.3229	38.7965	-1.04989	5.8319e-08	1.71636e-07	SLC25A35	protein_coding
chr17:78356778-78360077	ENSG00000184557.4	5075.64	2454.52	-1.04815	1.30877e-234	6.13434e-233	SOCS3	protein_coding
chr17:58301231-58328760	ENSG00000005379.13	309.355	149.622	-1.04794	7.30994e-25	4.05255e-24	BZRAP1	protein_coding
chr6:46549580-46652830	ENSG00000146233.5	835.782	404.718	-1.04621	9.80692e-70	1.23674e-68	CYP39A1	protein_coding
chr5:135033280-135344685	ENSG00000224186.6	343.705	166.45	-1.04608	3.2731e-24	1.78029e-23	C5orf66	protein_coding
chr9:122202579-122228941	ENSG00000106852.13	41.0267	19.8887	-1.04461	6.81767e-05	0.000162594	LHX6	protein_coding
chr10:95237572-95291024	ENSG00000107438.6	21369.5	10360.3	-1.04448	4.40939e-131	1.02793e-129	PDLIM1	protein_coding
chr12:71125085-71441898	ENSG00000127324.6	76.4739	37.0888	-1.04398	6.32363e-08	1.85762e-07	TSPAN8	protein_coding
chr15:90265705-90278141	ENSG00000182768.8	2093.43	1015.95	-1.04305	3.04385e-86	4.64753e-85	NGRN	protein_coding
chr3:146066344-146069185	ENSG00000240032.1	34.7827	16.8841	-1.04271	0.000553471	0.0012107	RP11-274H2.3	antisense
chr19:45001430-45038194	ENSG00000104856.11	466.753	226.723	-1.04173	6.87188e-39	5.28625e-38	RELB	protein_coding
chr11:121024121-121090775	ENSG00000154114.10	1328.85	645.513	-1.04166	6.81166e-98	1.1743e-96	TBCEL	protein_coding
chr9:133459967-133470848	ENSG00000160325.12	840.179	408.175	-1.04151	1.29116e-61	1.45674e-60	CACFD1	protein_coding
chr8:26379259-26382953	ENSG00000228451.3	161.044	78.2728	-1.04087	2.65076e-14	1.04942e-13	SDAD1P1	transcribed_processed_pseudogene
chr20:62305432-62306325	ENSG00000226332.2	348.998	169.696	-1.04027	1.90823e-25	1.07483e-24	RP11-157P1.4	antisense
chr11:68008578-68028696	ENSG00000006534.13	2523.69	1227.3	-1.04004	1.32034e-114	2.66593e-113	ALDH3B1	protein_coding
chr15:20128745-20147953	ENSG00000258410.1	18.6432	9.06792	-1.0398	0.0147359	0.0268135	RP11-173D3.1	lincRNA
chr17:75271369-75273895	ENSG00000263843.1	48.6324	23.6751	-1.03855	2.46109e-05	6.0848e-05	RP11-649A18.12	antisense
chr16:268301-275940	ENSG00000076344.13	52.5594	25.6013	-1.03773	7.01521e-05	0.000167054	RGS11	protein_coding
chr10:104129888-104232362	ENSG00000197748.10	65.8968	32.1071	-1.03732	9.29933e-07	2.53993e-06	CFAP43	protein_coding
chr19:15851993-15864904	ENSG00000267453.4	72.5622	35.3583	-1.03717	1.86252e-05	4.65264e-05	AC004791.2	lincRNA
chr22:31122923-31134696	ENSG00000185133.11	61.447	29.966	-1.03602	2.14697e-06	5.73129e-06	INPP5J	protein_coding
chr5:141636950-141641063	ENSG00000164620.6	438.631	213.957	-1.03569	6.75262e-39	5.19631e-38	RELL2	protein_coding
chr3:187721377-187745727	ENSG00000113916.15	2302.95	1123.37	-1.03565	4.34221e-145	1.11549e-143	BCL6	protein_coding
chr9:130444929-130501274	ENSG00000130707.15	20102	9807.32	-1.03541	0	0	ASS1	protein_coding
chr1:85018082-85048446	ENSG00000055732.10	260.767	127.24	-1.03521	9.56062e-22	4.84146e-21	MCOLN3	protein_coding
chr11:47980558-48170841	ENSG00000149177.10	571.771	279.042	-1.03495	3.31163e-43	2.78207e-42	PTPRJ	protein_coding
chr1:1232265-1235041	ENSG00000176022.4	2019.63	985.649	-1.03495	2.71711e-93	4.4621e-92	B3GALT6	protein_coding
chr5:83940554-84384793	ENSG00000164176.10	272.098	132.832	-1.03452	3.27101e-23	1.72786e-22	EDIL3	protein_coding
chr3:177816865-177899224	ENSG00000231574.3	79.8205	38.9679	-1.03447	6.29745e-06	1.62911e-05	RP11-91K9.1	lincRNA
chr17:1761959-1777574	ENSG00000132386.8	2266.02	1106.86	-1.03369	6.67435e-108	1.27122e-106	SERPINF1	protein_coding
chr22:17734142-17774495	ENSG00000015475.16	1471.78	719.062	-1.03338	9.05097e-91	1.44464e-89	BID	protein_coding
chrX:153793516-153798498	ENSG00000180879.11	11597.7	5674.66	-1.03123	1.24779e-226	5.5773e-225	SSR4	protein_coding
chr20:33666498-33668525	ENSG00000182584.4	155.377	76.0288	-1.03115	1.02296e-10	3.47147e-10	ACTL10	protein_coding
chr8:142727203-142736927	ENSG00000130193.7	1981.61	969.754	-1.03098	6.86604e-102	1.23455e-100	THEM6	protein_coding
chr1:212624474-212626778	ENSG00000162771.7	52.8585	25.8811	-1.03024	4.80699e-05	0.000116054	FAM71A	protein_coding
chr3:18347940-18438773	ENSG00000182568.14	3422.99	1676.35	-1.02993	1.40769e-180	4.75739e-179	SATB1	protein_coding
chr1:118883046-118989556	ENSG00000092607.11	24.8787	12.184	-1.02992	0.00198113	0.00408345	TBX15	protein_coding
chr8:64596135-64798761	ENSG00000172817.3	168.351	82.4803	-1.02935	1.86637e-14	7.42728e-14	CYP7B1	protein_coding
chrX:102153712-102156057	ENSG00000184515.8	13.2843	6.51127	-1.02872	0.0145676	0.0265269	BEX5	protein_coding
chr5:140175188-140282052	ENSG00000120306.7	2993.33	1468	-1.0279	9.17762e-140	2.28103e-138	CYSTM1	protein_coding
chr19:10304803-10309880	ENSG00000220201.5	17.9167	8.78998	-1.02737	0.00591765	0.0114062	ZGLP1	protein_coding
chr10:50624951-50641451	ENSG00000226200.4	324.427	159.191	-1.02713	9.85116e-18	4.39791e-17	SGMS1-AS1	antisense
chr11:5708208-5737089	ENSG00000132274.13	5504.69	2702.08	-1.02659	1.55451e-228	7.04777e-227	TRIM22	protein_coding
chr2:232343116-232343903	ENSG00000251485.1	14.3265	7.03271	-1.02653	0.0265873	0.046285	AC068134.10	processed_pseudogene
chr5:174724533-174730893	ENSG00000120149.8	246.697	121.16	-1.02582	4.01025e-22	2.05851e-21	MSX2	protein_coding
chrX:85244032-85273360	ENSG00000147180.14	357.118	175.4	-1.02575	6.80924e-33	4.59266e-32	ZNF711	protein_coding
chr1:183248237-183418602	ENSG00000157064.8	31.7521	15.603	-1.02503	0.0180651	0.0324379	NMNAT2	protein_coding
chr17:79074945-79086696	ENSG00000167280.14	1609.99	791.34	-1.02468	1.14554e-105	2.13238e-104	ENGASE	protein_coding
chr8:66432486-66468907	ENSG00000147576.13	329.708	162.093	-1.02437	1.63327e-25	9.21366e-25	ADHFE1	protein_coding
chr2:166081531-166301784	ENSG00000236107.5	440.023	216.409	-1.02382	4.1251e-30	2.61594e-29	AC010127.3	antisense
chr9:124517275-124771277	ENSG00000148200.14	591.174	290.91	-1.02301	3.12525e-39	2.42008e-38	NR6A1	protein_coding
chr22:38578120-38656629	ENSG00000184949.13	188.058	92.5587	-1.02274	4.10362e-15	1.66931e-14	FAM227A	protein_coding
chr7:99013165-99036477	ENSG00000242687.2	69.8153	34.3833	-1.02183	1.02372e-06	2.7906e-06	AC004893.11	antisense
chr7:128830377-128859272	ENSG00000128591.13	48.4824	23.8912	-1.02098	0.00032717	0.000731849	FLNC	protein_coding
chr9:64817870-64836341	ENSG00000197550.3	73.0448	36.0096	-1.0204	6.2566e-06	1.61911e-05	RP11-460N11.2	unprocessed_pseudogene
chr11:121101173-121191493	ENSG00000109927.7	31.8385	15.6978	-1.02021	0.000835915	0.00179454	TECTA	protein_coding
chr1:44674713-44725591	ENSG00000198520.8	29.8704	14.7345	-1.01952	0.0102675	0.0191656	C1orf228	protein_coding
chr8:22984596-23007531	ENSG00000245025.2	78.6514	38.8025	-1.01932	2.64044e-07	7.49054e-07	RP11-875O11.1	antisense
chr22:39097224-39104067	ENSG00000100298.13	34.709	17.1247	-1.01923	0.00206915	0.0042542	APOBEC3H	protein_coding
chr8:73991352-74029087	ENSG00000154589.4	23.7644	11.7273	-1.01893	0.000824277	0.00177144	LY96	protein_coding
chr9:128160260-128163928	ENSG00000171159.4	3094.26	1527.38	-1.01854	1.28536e-132	3.04125e-131	C9orf16	protein_coding
chr22:44668547-44737681	ENSG00000186654.18	527.96	260.649	-1.01832	6.9865e-38	5.24875e-37	PRR5	protein_coding
chr5:179698906-179730925	ENSG00000127022.12	132561	65461.4	-1.01794	0	0	CANX	protein_coding
chr2:176121611-176137013	ENSG00000237380.4	55.8489	27.6003	-1.01684	2.06618e-06	5.52028e-06	HOXD-AS2	antisense
chr17:410337-421097	ENSG00000187624.7	58.1298	28.7308	-1.01668	4.31778e-05	0.000104732	C17orf97	protein_coding
chr8:73294612-73325281	ENSG00000121039.7	2638.73	1304.22	-1.01666	2.41064e-154	6.73098e-153	RDH10	protein_coding
chr10:15211643-15371059	ENSG00000148468.14	659.464	325.976	-1.01653	1.99228e-56	2.0688e-55	FAM171A1	protein_coding
chr16:66614750-66696707	ENSG00000183723.10	10752.3	5317.7	-1.01578	3.26524e-302	2.17388e-300	CMTM4	protein_coding
chr12:3211663-3211917	ENSG00000227081.5	25.9143	12.8206	-1.01529	0.00252374	0.00512422	RP11-543P15.1	processed_pseudogene
chr19:58475355-58475763	ENSG00000269106.1	21.7482	10.7597	-1.01526	0.012082	0.0223067	CTD-2619J13.23	antisense
chr20:35267885-35280043	ENSG00000261582.1	32.5756	16.1245	-1.01454	0.0008152	0.00175313	RP4-614O4.11	antisense
chr8:142670321-142682299	ENSG00000167653.4	1097.4	543.794	-1.01296	1.12858e-67	1.38465e-66	PSCA	protein_coding
chr22:19969896-20016808	ENSG00000099889.11	2385.07	1181.91	-1.01291	1.43261e-114	2.88998e-113	ARVCF	protein_coding
chr12:52806549-52814551	ENSG00000170477.10	10851.9	5379.02	-1.01253	1.7825e-269	1.0345e-267	KRT4	protein_coding
chr16:83899126-83927026	ENSG00000103150.5	785.788	389.844	-1.01124	3.95794e-54	3.97588e-53	MLYCD	protein_coding
chr17:74950744-74972734	ENSG00000167861.13	998.531	495.427	-1.01113	1.92657e-65	2.28407e-64	HID1	protein_coding
chr6:30983718-30989903	ENSG00000204544.5	48.1684	23.9016	-1.01098	6.33323e-06	1.63817e-05	MUC21	protein_coding
chr1:212565334-212620772	ENSG00000162772.14	8304.19	4122.83	-1.0102	7.77494e-267	4.46556e-265	ATF3	protein_coding
chr9:95506235-95507636	ENSG00000271155.1	33.1918	16.4838	-1.00978	0.00186748	0.00386321	RP11-435O5.5	antisense
chr11:65386599-65413525	ENSG00000126391.11	8403.68	4173.95	-1.00961	2.63703e-161	7.74345e-160	FRMD8	protein_coding
chr17:28394756-28406210	ENSG00000076351.10	1866.41	927.348	-1.00908	3.33436e-114	6.70198e-113	SLC46A1	protein_coding
chr9:33252477-33264761	ENSG00000107262.14	9844.13	4891.81	-1.00889	1.03439e-275	6.21474e-274	BAG1	protein_coding
chr3:196596-409417	ENSG00000134121.7	169.666	84.3306	-1.00857	1.4525e-13	5.58674e-13	CHL1	protein_coding
chr14:60709528-60724134	ENSG00000100625.8	636.958	317.057	-1.00646	2.45659e-54	2.4767e-53	SIX4	protein_coding
chr1:161153760-161159349	ENSG00000224985.1	38.9637	19.4114	-1.00523	0.000249767	0.000564688	RP11-297K8.2	antisense
chr10:59246130-59362594	ENSG00000148541.10	97.9871	48.938	-1.00164	4.78936e-07	1.33493e-06	FAM13C	protein_coding
chr20:62309065-62367312	ENSG00000130702.11	59002.7	29486.3	-1.00074	4.37345e-59	4.74129e-58	LAMA5	protein_coding	1347 genes
chr14:20260480-20264308	ENSG00000258768.2	68.2902	34.1293	-1.00067	2.77967e-06	7.36088e-06	CTD-2292M16.8	lincRNA	FDR 0.05 + FC≥2

## Sheet: Up in P_L
Table S3. Genes upregulated by ≥2 fold and FDR<0.05 in PrEGM primarily cultured human benign luminal prostate epithelial cells compared to the corresponding basal cells in the RNA-Seq analysis.
Note:
1.exp1: Normalized average read counts across all P_B (PrEGM cultured basal cells) samples.
2.exp2: Normalized average read counts across all P_L (PrEGM cultured luminal cells) samples.
3. pval, the uncorrected p-value of the test statistic; padj, the FDR-adjusted p-value of the test statistic
locus	gene	exp1 (P_B)	exp2 (P_L)	log2ratio (L/B)	pvalue	FDR	gene_name	gene_type	Note
chr12:52285913-52291534	ENSG00000205426.8	126.092	17272.3	7.09784	0	0	KRT81	protein_coding
chr18:14222008-14222331	ENSG00000266145.1	0.271913	4.12672	3.92378	0.00269664	0.00636541	RHOT1P1	processed_pseudogene
chr3:141051402-141148611	ENSG00000175093.4	3.00478	42.694	3.8287	2.79e-15	1.61e-14	SPSB4	protein_coding
chr13:53028759-53052057	ENSG00000102837.6	2.77394	35.4953	3.67762	3.28e-19	2.31e-18	OLFM4	protein_coding
chr3:161426427-161448242	ENSG00000240567.1	0.333963	4.16458	3.64041	0.00560728	0.0125109	RP11-3P17.4	lincRNA
chr11:17013998-17052658	ENSG00000184669.7	0.815738	10.1015	3.63032	5.65e-05	0.000164789	OR7E14P	transcribed_unprocessed_pseudogene
chr11:93818232-93850531	ENSG00000214376.5	0.543825	6.47709	3.57413	0.00101283	0.00255113	VSTM5	protein_coding
chr1:145992435-145996600	ENSG00000265972.3	4565.27	53127.7	3.54069	0	0	TXNIP	protein_coding
chr4:81030965-81057531	ENSG00000152785.6	0.815738	9.22572	3.49948	0.00836852	0.0180748	BMP3	protein_coding
chr2:102311502-102352037	ENSG00000115602.14	97.8244	1081	3.46603	0	0	IL1RL1	protein_coding
chr20:33283135-33309878	ENSG00000125999.8	6.07073	66.8456	3.46089	8.46e-29	8.65e-28	BPIFB1	protein_coding
chr5:100806935-100903266	ENSG00000113532.10	10.2699	103.927	3.33908	4.93e-34	5.99e-33	ST8SIA4	protein_coding
chr14:71141125-71143253	ENSG00000269927.1	1.02198	10.0193	3.29333	0.000101592	0.000288155	RP6-91H8.3	lincRNA
chr3:46436201-46485234	ENSG00000012223.10	1.52474	14.037	3.20261	1.86e-07	6.75e-07	LTF	protein_coding
chr4:187995771-188005050	ENSG00000179059.7	4.90456	44.0487	3.16691	8.85e-16	5.26e-15	ZFP42	protein_coding
chr13:21628413-21629015	ENSG00000226525.5	1.45907	12.9141	3.14583	0.000653143	0.00168715	RPS7P10	processed_pseudogene
chr7:155799986-155812273	ENSG00000164690.5	8.47414	74.7378	3.1407	2.36e-23	1.99e-22	SHH	protein_coding
chr2:30722771-30807446	ENSG00000162949.14	0.877788	7.36328	3.0684	0.000470682	0.00123982	CAPN13	protein_coding
chr12:65934777-65948479	ENSG00000256083.1	2.25471	18.8168	3.061	0.000308161	0.000828586	RP11-366L20.3	antisense
chr12:64032412-64032665	ENSG00000255780.1	0.646948	5.33696	3.0443	0.00820297	0.0177467	RP11-1029F8.1	processed_pseudogene
chr20:63166797-63180903	ENSG00000231977.1	1.58679	11.7528	2.88883	0.000978819	0.00246939	RP5-963E22.4	lincRNA
chr21:42362282-42366594	ENSG00000160182.2	7.2423	53.5753	2.88705	2.88e-24	2.51e-23	TFF1	protein_coding
chr20:46008908-46016561	ENSG00000100985.7	4.36073	31.4252	2.84928	6.83e-13	3.51e-12	MMP9	protein_coding
chr4:139698144-139698554	ENSG00000178458.5	2.1753	15.5636	2.83888	0.00898747	0.019282	H3F3AP6	processed_pseudogene
chr4:25655844-25678748	ENSG00000157765.9	5.02777	35.5269	2.82092	2.31e-12	1.15e-11	SLC34A2	protein_coding
chr17:48635923-48647023	ENSG00000272763.1	1.31487	9.05079	2.78312	0.000211621	0.000580405	RP11-357H14.17	lincRNA
chr1:206928518-206946466	ENSG00000162896.5	63.9224	436.954	2.77309	6.18e-140	5.73e-138	PIGR	protein_coding
chr3:149162410-149221827	ENSG00000047457.11	12.9443	85.1948	2.71844	7.39e-31	8.12e-30	CP	protein_coding
chr8:105780246-106060524	ENSG00000251003.5	4.02677	25.3198	2.65257	3.64e-07	1.29e-06	ZFPM2-AS1	processed_transcript
chr16:19410723-19499113	ENSG00000103534.14	99.559	603.086	2.59874	2.27e-149	2.38e-147	TMC5	protein_coding
chr16:52438005-52547802	ENSG00000103460.14	14.3249	85.2022	2.57237	1.09e-20	8.16e-20	TOX3	protein_coding
chr15:97960698-97973838	ENSG00000140450.8	1113.28	6581.42	2.56359	0	0	ARRDC4	protein_coding
chr2:215360454-215436172	ENSG00000115414.16	63.0583	372.433	2.56222	1.73e-97	8.79e-96	FN1	protein_coding
chr4:7754090-7778928	ENSG00000272620.1	1.45907	8.44847	2.53364	0.00313654	0.00732576	AFAP1-AS1	antisense
chr14:64945816-64972414	ENSG00000139998.12	9.62296	55.666	2.53224	6.45e-24	5.54e-23	RAB15	protein_coding
chr8:29673922-29735223	ENSG00000251191.5	115.625	666.862	2.52794	1.86e-145	1.81e-143	LINC00589	lincRNA
chr7:107044649-107161811	ENSG00000005249.10	5.28321	29.8795	2.49967	1.33e-10	5.96e-10	PRKAR2B	protein_coding
chr6:132744196-132763447	ENSG00000112303.11	1.08403	6.13035	2.49956	0.00193061	0.00465387	VNN2	protein_coding
chr13:85792790-85799488	ENSG00000184564.8	415.818	2232.42	2.42459	0	0	SLITRK6	protein_coding
chr7:85050357-85186855	ENSG00000153993.11	237.107	1266.06	2.41673	2.62e-271	8.81e-269	SEMA3D	protein_coding
chr9:72114595-72252223	ENSG00000119125.14	6.53603	34.8519	2.41475	6.61e-09	2.64e-08	GDA	protein_coding
chr11:102520508-102530753	ENSG00000137673.6	17.3836	92.4888	2.41155	7.61e-27	7.33e-26	MMP7	protein_coding
chr4:73740506-73743716	ENSG00000169429.8	39.0758	202.827	2.3759	1.99e-78	7.09e-77	CXCL8	protein_coding
chr15:62163535-62165283	ENSG00000205502.3	4.36073	22.3856	2.35993	5.18e-07	1.81e-06	C2CD4B	protein_coding
chr10:10784438-10794980	ENSG00000225383.4	17.5077	89.7326	2.35764	1.61e-22	1.3e-21	SFTA1P	lincRNA
chr7:84194529-84492724	ENSG00000075213.8	117.876	602.934	2.35473	4.47e-148	4.63e-146	SEMA3A	protein_coding
chr15:62066977-62070917	ENSG00000198535.5	34.7315	173.583	2.3213	2.84e-43	4.55e-42	C2CD4A	protein_coding
chr2:120346143-120351808	ENSG00000163083.5	33.1766	164.445	2.30937	3.02e-40	4.5e-39	INHBB	protein_coding
chr9:37878116-37879493	ENSG00000226055.2	1.42161	7.02939	2.30587	0.00816665	0.0176802	PAICSP1	processed_pseudogene
chr11:1157953-1201138	ENSG00000215182.8	6.26412	30.8801	2.3015	1.86e-10	8.22e-10	MUC5AC	protein_coding
chr7:98211427-98212979	ENSG00000180535.3	5.98859	29.2482	2.28806	4.28e-08	1.62e-07	BHLHA15	protein_coding
chr5:96804353-96806102	ENSG00000272109.1	1.04296	5.08138	2.28454	0.0169519	0.0344891	CTD-2260A17.3	antisense
chr17:3923870-3964464	ENSG00000074370.15	2.52663	12.293	2.28255	7.59e-05	0.000218255	ATP2A3	protein_coding
chr20:48624252-48827883	ENSG00000124126.11	4.94563	23.9569	2.27622	1.06e-07	3.92e-07	PREX1	protein_coding
chr14:74903954-74923243	ENSG00000198208.9	37.072	178.2	2.2651	7.82e-40	1.15e-38	RPS6KL1	protein_coding
chr3:169839241-169869930	ENSG00000114248.7	1.8341	8.77908	2.25899	0.00266544	0.00629848	LRRC31	protein_coding
chr1:237877864-237890922	ENSG00000116996.7	2.15159	10.2659	2.25439	0.00311774	0.0072857	ZP4	protein_coding
chr17:34255285-34257203	ENSG00000108691.7	0.918861	4.33952	2.23962	0.0146199	0.0300984	CCL2	protein_coding
chr13:26044597-26051031	ENSG00000180730.4	9.7051	45.4469	2.22737	5.29e-10	2.28e-09	SHISA2	protein_coding
chr7:83363906-83649010	ENSG00000170381.10	2.48467	11.6295	2.22667	7.97e-05	0.000228633	SEMA3E	protein_coding
chr13:23570370-23676104	ENSG00000127863.13	49.2462	229.951	2.22324	1.62e-52	3.3e-51	TNFRSF19	protein_coding
chr2:32224456-32265854	ENSG00000091106.16	21.4559	97.8836	2.18969	1.19e-19	8.55e-19	NLRC4	protein_coding
chr10:110497838-110511544	ENSG00000138166.5	5256.3	23598.7	2.16659	0	0	DUSP5	protein_coding
chr6:165543533-165986603	ENSG00000112541.11	9.64482	42.8192	2.15043	2.11e-12	1.06e-11	PDE10A	protein_coding
chr11:69299274-69367003	ENSG00000172927.5	7.78886	34.5207	2.14798	4.46e-07	1.57e-06	MYEOV	protein_coding
chr20:61369879-61370855	ENSG00000276786.1	2.02387	8.88473	2.13421	0.00604563	0.0134066	WI2-8325B5.1	lincRNA
chr4:37588087-37588875	ENSG00000248936.1	1.2939	5.63696	2.1232	0.0252133	0.0493792	RP11-36B15.1	antisense
chr4:73869404-73871242	ENSG00000163739.4	15.8022	66.8423	2.08064	3.78e-19	2.65e-18	CXCL1	protein_coding
chr14:101552221-101560403	ENSG00000258498.4	1.9828	8.32355	2.06966	0.00362482	0.00837963	DIO3OS	lincRNA
chr11:110577054-110713189	ENSG00000137727.10	1.96182	8.19289	2.06218	0.00548836	0.0122778	ARHGAP20	protein_coding
chr18:59430940-59697380	ENSG00000183287.11	180.551	748.211	2.05104	3.99e-149	4.17e-147	CCBE1	protein_coding
chr6:28587378-28591747	ENSG00000246350.1	10.2918	42.6206	2.05006	2.25e-08	8.69e-08	RP5-1186N24.3	antisense
chr11:9020391-9091601	ENSG00000175356.10	6.15738	25.4505	2.04731	1.05e-07	3.86e-07	SCUBE2	protein_coding
chrX:80929500-80930347	ENSG00000073905.8	2.10602	8.53799	2.01938	0.00175478	0.00426014	VDAC1P1	processed_pseudogene	75 genes
chr8:40153455-40155308	ENSG00000176907.4	159.185	644.371	2.01719	9.99e-144	9.54e-142	C8orf4	protein_coding	FDR 0.05 + FC≥ 4
chr5:180590103-180591540	ENSG00000161055.3	14.2766	56.8869	1.99445	6.65e-16	3.98e-15	SCGB3A1	protein_coding
chr20:38127387-38165372	ENSG00000198959.9	155.51	618.025	1.99066	5.04e-121	3.54e-119	TGM2	protein_coding
chr5:140332843-140346631	ENSG00000113070.7	4060.25	16100.9	1.9875	0	0	HBEGF	protein_coding
chr6:75084326-75206051	ENSG00000111799.18	2287.88	9069.01	1.98694	0	0	COL12A1	protein_coding
chr7:143132077-143139746	ENSG00000159763.3	15.7639	62.1455	1.97903	1.59e-11	7.55e-11	PIP	protein_coding
chr4:80184285-80204329	ENSG00000152784.13	8.53981	33.6135	1.97676	2.08e-08	8.07e-08	PRDM8	protein_coding
chr5:9035026-9546075	ENSG00000112902.9	250.355	976.48	1.96362	2.16e-132	1.81e-130	SEMA5A	protein_coding
chr12:30795931-30802711	ENSG00000235884.3	42.6553	164.393	1.94635	2.48e-24	2.16e-23	LINC00941	lincRNA
chr7:142749479-142763997	ENSG00000204983.10	2.67444	10.2659	1.94056	0.00788934	0.01712	PRSS1	protein_coding
chr5:148389748-148390029	ENSG00000274799.1	1.92075	7.36724	1.93946	0.0157268	0.0321947	Metazoa_SRP	misc_RNA
chr18:34737795-34767663	ENSG00000268873.1	12.2737	47.0765	1.93944	3.29e-10	1.44e-09	RP11-138H11.1	antisense
chr4:73837187-73849064	ENSG00000124875.7	15.1298	57.3158	1.92154	8.89e-18	5.87e-17	CXCL6	protein_coding
chr4:56170195-56327820	ENSG00000109265.10	11.5401	43.2343	1.90552	1.39e-08	5.45e-08	KIAA1211	protein_coding
chr20:25680781-25681246	ENSG00000278383.1	3.92364	14.6667	1.90228	0.000557942	0.00145565	RP4-694B14.8	antisense
chr12:127147149-127150081	ENSG00000278266.1	17.6226	65.6393	1.89714	2.34e-12	1.17e-11	RP11-575F12.3	lincRNA
chr12:49292631-49324576	ENSG00000258334.1	4.59157	17.0825	1.89546	0.000528862	0.00138451	RP11-161H23.9	antisense
chr6:105158360-105179995	ENSG00000132429.7	72.7434	270.283	1.89358	2.25e-46	3.96e-45	POPDC3	protein_coding
chr8:127207866-127219088	ENSG00000247844.1	43.5963	161.926	1.89306	7.32e-16	4.36e-15	CCAT1	lincRNA
chr19:1752373-1780988	ENSG00000205922.4	1.68991	6.22315	1.8807	0.00857052	0.0184679	ONECUT3	protein_coding
chr4:99844138-99844696	ENSG00000279913.1	4.09243	14.9611	1.87018	0.000248808	0.000676869	AP001962.3	TEC
chr8:141224288-141226947	ENSG00000280035.1	6.41282	23.2958	1.86104	5.03e-05	0.000147209	RP11-10J21.2	TEC
chr10:17319874-17454330	ENSG00000148488.13	36.5081	132.601	1.86081	9.05e-22	7.12e-21	ST8SIA6	protein_coding
chr19:55181248-55209456	ENSG00000080031.7	243.693	883.375	1.85796	8.49e-153	9.32e-151	PTPRH	protein_coding
chr11:102317450-102339394	ENSG00000023445.11	179.625	650.174	1.85584	1.46e-132	1.23e-130	BIRC3	protein_coding
chr6:150600834-150605850	ENSG00000232891.1	3.837	13.821	1.84881	0.000595384	0.00154733	RP11-136K14.1	sense_intronic
chr16:23690376-23713500	ENSG00000134398.10	8.6402	31.0898	1.8473	5.28e-09	2.13e-08	ERN2	protein_coding
chr19:6677704-6720682	ENSG00000125730.14	177.441	630.914	1.83011	1.46e-126	1.13e-124	C3	protein_coding
chr3:46409514-46412997	ENSG00000121797.9	3.2767	11.6422	1.82906	0.00208477	0.00499953	CCRL2	protein_coding
chr7:29563811-29567295	ENSG00000176532.3	145.415	511.635	1.81494	9.34e-92	4.3e-90	PRR15	protein_coding
chr20:22581005-22585455	ENSG00000125798.12	402.818	1412.74	1.81029	3.34e-181	4.8e-179	FOXA2	protein_coding
chr8:121612116-121641390	ENSG00000170961.6	1.8587	6.49486	1.805	0.00866484	0.0186403	HAS2	protein_coding
chr14:102545254-102555826	ENSG00000259230.1	12.3567	43.1431	1.80384	1.12e-09	4.76e-09	CTD-2555C10.3	lincRNA
chr1:228687415-228687826	ENSG00000234975.6	4.76036	16.5013	1.79343	0.0123266	0.0257819	FTH1P2	processed_pseudogene
chr11:1554044-1571920	ENSG00000184545.8	64.0438	221.249	1.78854	1.7e-28	1.73e-27	DUSP8	protein_coding
chr4:168092515-168187690	ENSG00000109511.8	1.52474	5.24908	1.7835	0.0195753	0.0392641	ANXA10	protein_coding
chr2:240713764-240820308	ENSG00000130294.12	4.61528	15.8763	1.78238	0.000582201	0.00151535	KIF1A	protein_coding
chr1:246772301-246775772	ENSG00000260855.1	2.29579	7.87116	1.77759	0.0068174	0.0149757	RP11-439E19.10	antisense
chr8:123179047-123210079	ENSG00000147689.14	1369.05	4674.75	1.77171	0	0	FAM83A	protein_coding
chr2:169064789-169096167	ENSG00000073737.14	101.909	347.627	1.77026	7.04e-76	2.35e-74	DHRS9	protein_coding
chr5:93409809-93581219	ENSG00000237187.6	2.83961	9.67087	1.76795	0.00318651	0.00743306	NR2F1-AS1	antisense
chr13:36431830-36442882	ENSG00000133101.7	427.879	1456.09	1.76683	6.15e-186	9.27e-184	CCNA1	protein_coding
chr14:52004803-52069228	ENSG00000087303.14	72.0479	243.033	1.75412	3.67e-43	5.88e-42	NID2	protein_coding
chr1:202000094-202010353	ENSG00000234678.1	11.0035	37.02	1.75034	6.91e-08	2.58e-07	RP11-465N4.4	antisense
chr17:1711511-1716251	ENSG00000186594.10	1584.65	5306.21	1.74352	0	0	MIR22HG	lincRNA
chr9:94603141-94640249	ENSG00000165140.7	2.62975	8.80409	1.74325	0.00411094	0.00940918	FBP1	protein_coding
chr7:143353400-143362752	ENSG00000159784.15	55.2111	184.306	1.73908	6.67e-42	1.04e-40	FAM131B	protein_coding
chr7:94907637-95296413	ENSG00000158528.9	35.3245	117.666	1.73595	7.54e-19	5.22e-18	PPP1R9A	protein_coding
chr10:33211277-33213804	ENSG00000238258.1	2.90166	9.64586	1.73303	0.0053743	0.0120469	RP11-342D11.2	antisense
chr22:50548033-50551023	ENSG00000130487.5	16.6827	55.3339	1.72981	4.47e-11	2.06e-10	KLHDC7B	protein_coding
chr10:103277163-103290351	ENSG00000148798.7	13.6095	44.9422	1.72345	8.48e-10	3.62e-09	INA	protein_coding
chr8:30848727-30888706	ENSG00000133863.4	7.05526	23.2573	1.72091	0.000133798	0.00037471	TEX15	protein_coding
chr3:36380344-36548007	ENSG00000144681.8	9.60287	31.6347	1.71997	4.36e-06	1.41e-05	STAC	protein_coding
chr5:73444827-73446988	ENSG00000251493.3	88.5756	290.129	1.71172	1.48e-41	2.27e-40	FOXD1	protein_coding
chr6:132681590-132714049	ENSG00000112299.7	5.09706	16.5125	1.69582	0.000896748	0.00227607	VNN1	protein_coding
chr6:34537802-34556333	ENSG00000124664.8	119.314	384.826	1.68944	2.66e-62	6.67e-61	SPDEF	protein_coding
chr6:655939-656963	ENSG00000188996.4	9.54082	30.6308	1.6828	2.58e-05	7.8e-05	HUS1B	protein_coding
chr7:155458129-155464831	ENSG00000164778.4	3.11152	9.94422	1.67624	0.0190115	0.0382231	EN2	protein_coding
chr9:130902438-130939068	ENSG00000130720.10	11.9808	38.0078	1.66557	4.3e-07	1.52e-06	FIBCD1	protein_coding
chr5:159227715-159245127	ENSG00000253315.1	118.865	374.517	1.6557	8.88e-49	1.64e-47	CTB-11I22.2	lincRNA
chrX:148052233-148052746	ENSG00000219507.4	4.71929	14.8522	1.65403	0.0146192	0.0300984	FTH1P8	processed_pseudogene
chr12:6578622-6584739	ENSG00000247853.2	23.6084	74.1377	1.65091	3.17e-12	1.56e-11	RP5-940J5.6	antisense
chr12:31671137-31729174	ENSG00000151743.8	869.788	2724.63	1.64733	4.04e-279	1.44e-276	AMN1	protein_coding
chr3:196049284-196082189	ENSG00000072274.10	5994.55	18617.4	1.63493	0	0	TFRC	protein_coding
chr16:2999902-3000389	ENSG00000270097.1	12.438	38.5658	1.63257	3.69e-07	1.31e-06	LA16c-380H5.3	lincRNA
chr4:94757968-95158448	ENSG00000138696.8	157.434	485.637	1.62513	3.85e-64	1.02e-62	BMPR1B	protein_coding
chr15:99098217-99135593	ENSG00000182253.12	25.1979	77.5138	1.62115	1.89e-13	9.95e-13	SYNM	protein_coding
chr7:11370357-11832198	ENSG00000005108.13	22.54	69.1112	1.61643	6.03e-11	2.75e-10	THSD7A	protein_coding
chr21:39556442-39673137	ENSG00000183778.15	14.3833	44.0915	1.6161	1.25e-07	4.57e-07	B3GALT5	protein_coding
chr19:18374731-18386208	ENSG00000130513.6	8811.09	26950.8	1.61294	1.22e-134	1.05e-132	GDF15	protein_coding
chr4:138089014-138178177	ENSG00000250033.3	9.52345	29.111	1.61201	2.91e-05	8.73e-05	SLC7A11-AS1	processed_transcript
chr12:12890782-12917937	ENSG00000013588.5	1791.71	5456.06	1.60652	0	0	GPRC5A	protein_coding
chr5:51383391-51394738	ENSG00000016082.12	31.576	96.1399	1.60631	1.22e-15	7.22e-15	ISL1	protein_coding
chr7:151409161-151413354	ENSG00000243836.3	6.86638	20.802	1.5991	0.000208894	0.000573351	WDR86-AS1	processed_transcript
chr1:186671791-186680427	ENSG00000073756.9	430.736	1291.59	1.58427	1.47e-146	1.46e-144	PTGS2	protein_coding
chr2:53767792-53775196	ENSG00000143942.4	121.295	362.386	1.57901	5.3e-53	1.09e-51	CHAC2	protein_coding
chr12:130144315-130162223	ENSG00000250208.4	12.2728	36.6516	1.57841	2.38e-06	7.89e-06	FZD10-AS1	processed_transcript
chr7:131500262-131556563	ENSG00000128567.14	16.0285	47.8044	1.5765	1.39e-10	6.21e-10	PODXL	protein_coding
chr10:69451473-69507669	ENSG00000099282.7	77.4891	230.056	1.56992	3.01e-40	4.48e-39	TSPAN15	protein_coding
chr5:51372736-51379497	ENSG00000259663.2	20.6265	60.8158	1.55995	8.3e-09	3.3e-08	CTD-2314G24.2	antisense
chr16:1989945-1994275	ENSG00000127561.12	105.083	309.223	1.55711	3.5e-24	3.03e-23	SYNGR3	protein_coding
chr3:121631399-121660911	ENSG00000180353.8	148.46	433.819	1.54702	6.46e-48	1.18e-46	HCLS1	protein_coding
chr19:20340269-20424969	ENSG00000231205.9	33.4814	97.4825	1.54178	4.91e-13	2.54e-12	ZNF826P	transcribed_unprocessed_pseudogene
chr4:74097035-74099293	ENSG00000081041.8	120.107	346.214	1.52734	5.11e-64	1.35e-62	CXCL2	protein_coding
chr2:27392784-27393367	ENSG00000213453.3	4.11341	11.8529	1.52683	0.00954978	0.0203757	FTH1P3	processed_pseudogene
chr6:169286534-169289216	ENSG00000233085.3	7.32894	20.877	1.51024	0.00120326	0.00299976	XXyac-YX65C7_A.3	lincRNA
chr4:20253564-20620559	ENSG00000145147.17	79.0348	224.546	1.50645	2.99e-28	3.01e-27	SLIT2	protein_coding
chr19:48172318-48287576	ENSG00000178150.6	26.2062	74.4329	1.50603	1.97e-10	8.72e-10	ZNF114	protein_coding
chr8:23841915-23854807	ENSG00000159167.9	9.78902	27.7775	1.50468	2.58e-07	9.25e-07	STC1	protein_coding
chr12:7354960-7444185	ENSG00000177675.6	4.46747	12.6719	1.50411	0.0133734	0.027759	CD163L1	protein_coding
chr6:112108760-112254715	ENSG00000112769.16	8.24242	23.2829	1.49813	2.29e-06	7.58e-06	LAMA4	protein_coding
chr16:2989054-2993504	ENSG00000262152.4	18.5141	51.9522	1.48856	2.94e-08	1.13e-07	LINC00514	lincRNA
chr5:109687802-109688329	ENSG00000271849.1	3.17357	8.83799	1.47761	0.0250053	0.0490108	CTC-332L22.1	lincRNA
chr16:3046681-3060726	ENSG00000008516.14	4.13712	11.4762	1.47194	0.0142752	0.029457	MMP25	protein_coding
chr9:63112428-63127100	ENSG00000182021.7	14.2355	39.4769	1.47151	3.66e-07	1.3e-06	RP11-381O7.3	lincRNA
chr1:218344196-218345678	ENSG00000232480.1	7.34454	20.3626	1.47118	0.00112033	0.00280373	TGFB2-AS1	antisense
chr6:17281346-17293875	ENSG00000112183.12	14.4409	39.9865	1.46936	1.61e-06	5.4e-06	RBM24	protein_coding
chr3:161344792-161372880	ENSG00000196542.6	612.043	1693.58	1.46838	1.58e-150	1.7e-148	SPTSSB	protein_coding
chr10:114044056-114046908	ENSG00000043591.5	205.874	569.191	1.46715	4.27e-57	9.57e-56	ADRB1	protein_coding
chr17:44798448-44830811	ENSG00000182963.7	157.819	435.641	1.46487	1.26e-42	2e-41	GJC1	protein_coding
chr6:32439842-32445046	ENSG00000204287.11	5.97211	16.4552	1.46223	0.000158461	0.000440494	HLA-DRA	protein_coding
chr15:84622015-84623237	ENSG00000276278.1	8.68312	23.8419	1.45721	9.78e-05	0.000278243	RP11-182J1.3	antisense
chr8:20079305-20118442	ENSG00000253775.1	11.8942	32.5281	1.45144	0.000142454	0.000397893	AC100802.3	antisense
chr1:204198160-204214092	ENSG00000174567.7	70.3903	192.304	1.44994	1.58e-20	1.18e-19	GOLT1A	protein_coding
chr1:159951492-159954254	ENSG00000162723.7	156.031	426.113	1.4494	5.92e-47	1.06e-45	SLAMF9	protein_coding
chr17:64449115-64468642	ENSG00000271605.3	2.79854	7.64059	1.44901	0.0239694	0.047206	MILR1	protein_coding
chr2:232878686-233013272	ENSG00000066248.12	67.3106	183.31	1.44538	3.64e-30	3.88e-29	NGEF	protein_coding
chr14:93934153-93976791	ENSG00000100628.9	3.5933	9.72978	1.4371	0.0106205	0.0225001	ASB2	protein_coding
chr5:157395534-157575775	ENSG00000135074.13	80.2075	217.095	1.43652	1.67e-31	1.88e-30	ADAM19	protein_coding
chr14:55285227-55285558	ENSG00000278818.1	3.5687	9.65311	1.43559	0.0237872	0.0468846	Metazoa_SRP	misc_RNA
chr5:120464278-120687332	ENSG00000184838.12	23.2772	62.8599	1.43322	6.47e-09	2.6e-08	PRR16	protein_coding
chr3:160677159-160678452	ENSG00000179674.3	3.69642	9.96595	1.43088	0.0140045	0.0289439	ARL14	protein_coding
chr5:180441559-180443238	ENSG00000250509.1	22.4414	60.4829	1.43037	1.66e-07	6.04e-07	CTC-573N18.1	lincRNA
chr7:47987151-48029119	ENSG00000164744.10	82.4191	222.03	1.4297	3.85e-25	3.47e-24	SUN3	protein_coding
chr2:150566134-150568080	ENSG00000237220.1	18.8874	50.8653	1.42926	1.35e-06	4.56e-06	AC104777.3	lincRNA
chr21:30214006-30216073	ENSG00000156284.5	9.87478	26.4317	1.42045	5.19e-06	1.66e-05	CLDN8	protein_coding
chr5:159209921-159248796	ENSG00000253256.1	32.5872	87.0491	1.41752	4.5e-11	2.07e-10	CTB-11I22.1	antisense
chr2:87477495-87478034	ENSG00000273445.1	8.18487	21.8099	1.41395	0.000566851	0.00147803	RP11-1399P15.1	antisense
chr6:43722786-43737834	ENSG00000236961.1	10.2909	27.3952	1.41256	0.000165409	0.000459061	RP1-261G23.5	lincRNA
chr17:76140556-76154283	ENSG00000267128.1	6.05064	16.0996	1.41186	0.00513488	0.0115509	RNF157-AS1	antisense
chrX:118495898-118686163	ENSG00000147251.13	29.5559	78.2377	1.40442	3.74e-15	2.15e-14	DOCK11	protein_coding
chr11:70078302-70189528	ENSG00000131620.15	205.984	543.875	1.40075	3.36e-62	8.44e-61	ANO1	protein_coding
chr18:70335929-70337310	ENSG00000266304.1	59.0763	155.04	1.39199	1.4e-16	8.64e-16	RP11-484N16.1	lincRNA
chr2:196194370-196592611	ENSG00000138411.8	10.7526	28.1603	1.38898	6.92e-05	0.000199764	HECW2	protein_coding
chr1:119747996-119768894	ENSG00000134240.9	10.6869	27.9847	1.38879	2.07e-06	6.9e-06	HMGCS2	protein_coding
chr8:11423943-11474715	ENSG00000154319.12	83.7331	218.362	1.38285	7.54e-30	7.96e-29	FAM167A	protein_coding
chr17:4498838-4539035	ENSG00000183018.6	193.34	504.037	1.38239	4.09e-17	2.6e-16	SPNS2	protein_coding
chr5:33023055-33297910	ENSG00000250697.1	4.73577	12.3325	1.38079	0.0128161	0.0267149	CTD-2066L21.3	lincRNA
chr16:57372458-57385048	ENSG00000006210.6	23.9004	62.2036	1.37996	8.33e-11	3.77e-10	CX3CL1	protein_coding
chr9:64637845-64652556	ENSG00000176134.5	3.86159	9.98372	1.37038	0.0207848	0.0414873	RP11-574E24.3	transcribed_unprocessed_pseudogene
chr3:185713252-185729787	ENSG00000163915.5	29.2037	75.3352	1.36717	1.25e-09	5.27e-09	C3orf65	antisense
chr7:73433783-73436120	ENSG00000188763.4	5.88547	15.1594	1.36498	0.0055807	0.0124579	FZD9	protein_coding
chr11:128686535-128813266	ENSG00000151702.14	32.1383	82.604	1.36192	4.15e-11	1.91e-10	FLI1	protein_coding
chr1:95117338-95197607	ENSG00000152078.7	113.448	288.936	1.34872	3.73e-34	4.56e-33	TMEM56	protein_coding
chr20:34704290-34713439	ENSG00000078804.10	131.175	334.03	1.34848	1.06e-37	1.46e-36	TP53INP2	protein_coding
chr22:43110748-43129712	ENSG00000100290.2	164.173	418.045	1.34844	9.07e-51	1.77e-49	BIK	protein_coding
chr11:66244840-66246239	ENSG00000255320.1	7.84367	19.9352	1.34572	0.000492826	0.00129507	RP11-755F10.1	antisense
chr1:148295792-148297271	ENSG00000244252.1	44.5607	112.925	1.34152	9.54e-11	4.3e-10	RP11-495P10.7	lincRNA
chr17:18411159-18414380	ENSG00000220161.4	18.6227	47.0498	1.33713	2.27e-06	7.52e-06	FLJ35934	lincRNA
chrX:47571898-47619853	ENSG00000008056.10	5.97123	15.0829	1.33681	0.0177509	0.0359463	SYN1	protein_coding
chr2:9103440-9104581	ENSG00000242136.1	4.57059	11.5423	1.33648	0.0136925	0.0283682	RP11-734K21.2	processed_transcript
chr12:52168996-52192000	ENSG00000167767.11	2712.01	6848.41	1.33641	0	0	KRT80	protein_coding
chr10:86968490-86983934	ENSG00000148671.11	1723.6	4343.99	1.3336	4.41e-241	1.06e-238	ADIRF	protein_coding
chr2:238244038-238288609	ENSG00000132326.9	1021.01	2570.91	1.33228	6.58e-245	1.68e-242	PER2	protein_coding
chr20:4120980-4175104	ENSG00000088826.15	522.821	1314.01	1.32959	8.15e-128	6.34e-126	SMOX	protein_coding
chr7:45912245-45921272	ENSG00000146674.12	145.348	363.852	1.32384	3.45e-58	7.93e-57	IGFBP3	protein_coding
chr1:3069211-3438621	ENSG00000142611.14	10.9141	27.3008	1.32275	0.000461765	0.00121735	PRDM16	protein_coding
chr2:168922938-169031322	ENSG00000073734.8	5.4274	13.4903	1.31359	0.00570011	0.0126874	ABCB11	protein_coding
chr15:69160634-69272199	ENSG00000138604.7	2262.58	5621.99	1.31311	0	0	GLCE	protein_coding
chr3:112604560-112641269	ENSG00000091986.13	1223.83	3040.71	1.313	4.82e-173	6.35e-171	CCDC80	protein_coding
chr4:3766348-3768491	ENSG00000184160.7	4.86348	12.0624	1.31045	0.0171363	0.034828	ADRA2C	protein_coding
chr16:67660948-67662778	ENSG00000102981.7	53.2045	131.884	1.30965	3.86e-14	2.1e-13	PARD6A	protein_coding
chr6:106086320-106109938	ENSG00000057657.12	1085.79	2685.22	1.3063	5.3e-204	9.17e-202	PRDM1	protein_coding
chr3:46701333-46710886	ENSG00000181585.3	18.1829	44.76	1.29963	2.55e-06	8.4e-06	TMIE	protein_coding
chr4:83535914-83605872	ENSG00000138678.8	297.196	731.286	1.29902	2.75e-76	9.32e-75	AGPAT9	protein_coding
chr16:1528688-1555580	ENSG00000131634.11	11.2754	27.7298	1.29826	0.000208967	0.000573483	TMEM204	protein_coding
chr8:12958387-12962200	ENSG00000251468.2	18.9776	46.6071	1.29625	0.00039141	0.00104129	RP11-369K16.1	unprocessed_pseudogene
chr9:115019578-115118257	ENSG00000041982.12	14350.1	35207	1.29481	0	0	TNC	protein_coding
chr2:227813842-227817564	ENSG00000115009.9	81.5815	199.913	1.29306	4.41e-31	4.89e-30	CCL20	protein_coding
chr11:63573195-63614369	ENSG00000176485.8	26.6843	65.0831	1.28629	3.76e-07	1.33e-06	PLA2G16	protein_coding
chr15:57376505-57550727	ENSG00000128849.10	139.23	338.274	1.28073	1.42e-35	1.83e-34	CGNL1	protein_coding
chr17:16382152-16382669	ENSG00000265401.1	4.23751	10.2837	1.27907	0.0163978	0.033457	RP11-138I1.4	antisense
chr18:1883704-2240847	ENSG00000263745.3	10.5217	25.5149	1.27797	0.000200692	0.000551864	RP11-161I6.2	lincRNA
chr20:63547891-63555908	ENSG00000125531.6	4.50854	10.9311	1.27771	0.0197004	0.0394971	C20orf195	protein_coding
chr12:77021247-77065580	ENSG00000165891.13	1379.17	3343.57	1.27759	2.71e-230	5.94e-228	E2F7	protein_coding
chr11:28702615-29044871	ENSG00000249867.3	9.45505	22.904	1.27644	0.000296289	0.000798099	RP11-115J23.1	lincRNA
chr11:131877680-131897108	ENSG00000238117.1	8.01608	19.4046	1.27543	0.00223771	0.00534533	AP004372.1	antisense
chr14:58634068-58647200	ENSG00000165617.12	69.2604	167.456	1.27368	1.21e-15	7.15e-15	DACT1	protein_coding
chr1:6247346-6260975	ENSG00000158292.6	4398.65	10621.7	1.27189	1.73e-224	3.58e-222	GPR153	protein_coding
chr2:1631887-1744506	ENSG00000130508.8	1661.82	4012.22	1.27164	4.85e-262	1.56e-259	PXDN	protein_coding
chr4:105552622-105680913	ENSG00000236699.6	8.49424	20.4552	1.26791	0.00107237	0.00269223	ARHGEF38	protein_coding
chr10:20783906-21174187	ENSG00000078114.16	1660.21	3996.67	1.26743	6.57e-253	1.89e-250	NEBL	protein_coding
chr4:157076057-157172090	ENSG00000109738.8	208.057	500.357	1.26598	4.76e-44	7.8e-43	GLRB	protein_coding
chr11:100687653-100991937	ENSG00000165895.15	318.187	762.965	1.26174	2.02e-78	7.16e-77	ARHGAP42	protein_coding
chr11:100991989-100993941	ENSG00000170647.3	55.4318	132.602	1.25832	5.35e-16	3.21e-15	TMEM133	protein_coding
chr6:44000600-44005958	ENSG00000181577.13	61.9204	147.998	1.25709	9.18e-15	5.17e-14	C6orf223	protein_coding
chr3:43314951-43315255	ENSG00000241939.3	6.78335	16.2085	1.25668	0.011948	0.0250753	RN7SL517P	misc_RNA
chr17:40340867-40343136	ENSG00000265666.1	55.1316	131.454	1.2536	1.48e-16	9.14e-16	RARA-AS1	antisense
chr8:123851987-124120061	ENSG00000214814.4	155.887	370.441	1.24874	7.61e-34	9.17e-33	FER1L6	protein_coding
chr13:31846841-31953472	ENSG00000229715.4	26.386	62.5672	1.24563	4.5e-07	1.58e-06	EEF1DP3	transcribed_unprocessed_pseudogene
chr16:3156736-3157483	ENSG00000261889.1	33.9868	80.5787	1.24542	7.74e-10	3.32e-09	RP11-473M20.16	lincRNA
chr1:148295180-148297556	ENSG00000238107.1	12.1706	28.8304	1.2442	0.00179257	0.00434479	RP11-495P10.5	lincRNA
chr20:53943541-54070594	ENSG00000064787.10	10.2873	24.3392	1.24242	6.08e-05	0.00017671	BCAS1	protein_coding
chr9:129738331-129753047	ENSG00000148344.10	208.492	492.174	1.23918	2.04e-63	5.3e-62	PTGES	protein_coding
chr12:76032658-76033897	ENSG00000257839.1	17.743	41.8296	1.23727	2.19e-06	7.27e-06	RP11-290L1.2	antisense
chr6:31863195-31879046	ENSG00000204385.8	184.899	432.968	1.22752	1.21e-46	2.15e-45	SLC44A4	protein_coding
chr4:138164097-138242349	ENSG00000151012.11	18853.6	44078.3	1.22523	0	0	SLC7A11	protein_coding
chr22:19756703-19783593	ENSG00000184058.10	34.6731	80.9898	1.22392	1.8e-09	7.54e-09	TBX1	protein_coding
chr6:47715283-47715601	ENSG00000252711.1	8.51522	19.869	1.22241	0.00151279	0.00371294	RN7SKP116	misc_RNA
chr7:17434477-17460672	ENSG00000236039.1	36.3255	84.173	1.21237	2.53e-08	9.76e-08	AC019117.2	lincRNA
chr5:55851496-55922850	ENSG00000164509.11	6.59808	15.2828	1.21179	0.00406892	0.00932263	IL31RA	protein_coding
chr17:75818815-75820055	ENSG00000266980.1	8.45317	19.5779	1.21166	0.0116728	0.0245372	RP11-552F3.4	antisense
chr3:10816200-10940733	ENSG00000132164.7	151.016	349.333	1.20991	2.85e-43	4.58e-42	SLC6A11	protein_coding
chr19:7924485-7926166	ENSG00000178531.5	25.7792	59.5821	1.20867	1.19e-07	4.36e-07	CTXN1	protein_coding
chr22:41174591-41197456	ENSG00000231993.1	5.67922	13.1202	1.20803	0.0220995	0.0438743	EP300-AS1	antisense
chr7:29146597-29480356	ENSG00000106069.18	12.4215	28.6731	1.20686	0.000582258	0.00151535	CHN2	protein_coding
chr19:782796-785080	ENSG00000267530.2	24.4643	56.4544	1.20641	5.83e-07	2.03e-06	AC006273.5	lincRNA
chr11:827578-831986	ENSG00000177685.14	18.6748	43.0908	1.20629	1.55e-06	5.22e-06	CRACR2B	protein_coding
chr12:3318718-3325343	ENSG00000236908.2	10.081	23.2524	1.20574	0.00351409	0.00813893	RP5-1063M23.2	lincRNA
chr11:405716-417455	ENSG00000185187.10	323.604	745.811	1.20458	1.7e-72	5.33e-71	SIGIRR	protein_coding
chr11:61680433-61747001	ENSG00000134780.7	4.08882	9.42254	1.20443	0.0134137	0.0278374	DAGLA	protein_coding
chr5:173314713-173329503	ENSG00000113739.8	7908.15	18220.3	1.20413	0	0	STC2	protein_coding
chr2:159003975-159004320	ENSG00000213189.5	9.55729	21.9977	1.20268	0.00125907	0.0031315	BTF3L4P2	processed_pseudogene
chr4:154627072-154748320	ENSG00000121207.9	1054.88	2426.57	1.20184	3.69e-168	4.67e-166	LRAT	protein_coding
chr7:45574522-45723116	ENSG00000164742.12	90.6112	208.213	1.2003	1.45e-17	9.44e-17	ADCY1	protein_coding
chr3:37143512-37143958	ENSG00000224080.1	32.9421	75.6133	1.19871	4.04e-09	1.65e-08	UBE2FP1	processed_pseudogene
chr1:235975830-236065162	ENSG00000116962.12	166.392	381.886	1.19855	1.05e-48	1.94e-47	NID1	protein_coding
chr1:201893842-201899978	ENSG00000223774.3	25.7217	59.0266	1.19838	9.71e-06	3.05e-05	RP11-307B6.3	antisense
chr22:26429273-26445015	ENSG00000128203.6	99.0109	226.702	1.19514	2.34e-23	1.97e-22	ASPHD2	protein_coding
chr9:41006999-41074617	ENSG00000277778.1	30.8115	70.3353	1.19078	2.48e-08	9.57e-08	PGM5P2	lincRNA
chr15:40953149-40956519	ENSG00000128965.9	2248.45	5132.59	1.19076	5.39e-145	5.24e-143	CHAC1	protein_coding
chr1:78620403-78646145	ENSG00000137959.13	6.32255	14.4177	1.18926	0.00222018	0.00530687	IFI44L	protein_coding
chr1:115285918-115338236	ENSG00000134259.3	35.195	80.2455	1.18905	9.28e-07	3.18e-06	NGF	protein_coding
chr21:14371115-14383187	ENSG00000155304.5	8897.77	20287.1	1.18904	3.87e-288	1.51e-285	HSPA13	protein_coding
chrX:100673330-100673981	ENSG00000261295.1	6.01318	13.6903	1.18695	0.00478993	0.0108235	RP11-524D16__A.3	antisense
chr11:557595-560106	ENSG00000254815.3	40.1014	91.2581	1.1863	5.53e-09	2.22e-08	RP11-496I9.1	antisense
chr17:48621159-48626356	ENSG00000170689.9	52.8577	120.137	1.18449	9.17e-11	4.14e-10	HOXB9	protein_coding
chr16:70768967-70770221	ENSG00000279122.1	7.65841	17.3954	1.18359	0.00709188	0.0155325	RP11-394B2.3	TEC
chr1:117143588-117210960	ENSG00000134258.14	13.96	31.5936	1.17833	5.1e-05	0.000149217	VTCN1	protein_coding
chr17:41523617-41528308	ENSG00000171345.11	36245.6	82005.1	1.17791	3.35e-232	7.72e-230	KRT19	protein_coding
chr20:50184598-50191498	ENSG00000277449.1	6.22305	14.0693	1.17686	0.0176275	0.0357356	CEBPB-AS1	antisense
chr22:38734730-38738990	ENSG00000230149.2	8.22683	18.525	1.17106	0.00773249	0.0168059	RP3-508I15.19	antisense
chr4:78551519-78610421	ENSG00000138772.10	17752.3	39803	1.16487	0	0	ANXA3	protein_coding
chr22:41209122-41217627	ENSG00000235513.1	163.47	366.418	1.16446	2.45e-31	2.74e-30	RP4-756G23.5	antisense
chr8:23678693-23682927	ENSG00000167034.9	262.241	587.358	1.16335	4.6e-48	8.43e-47	NKX3-1	protein_coding
chr19:751126-764319	ENSG00000099812.7	3705.04	8296.45	1.163	0	0	MISP	protein_coding
chr22:30694206-30907824	ENSG00000184792.13	2301.25	5151.16	1.16248	1.2e-254	3.59e-252	OSBP2	protein_coding
chr5:90558800-91164221	ENSG00000164199.13	27.6013	61.7642	1.16203	3.65e-07	1.29e-06	GPR98	protein_coding
chr5:128258037-128659185	ENSG00000138829.8	4150.87	9271.07	1.15932	0	0	FBN2	protein_coding
chr15:34233259-34338060	ENSG00000140199.9	2604.97	5815.39	1.15861	5.88e-281	2.17e-278	SLC12A6	protein_coding
chr6:75291859-75493629	ENSG00000118407.12	6.80433	15.1739	1.15707	0.0208685	0.0416467	FILIP1	protein_coding
chr1:204218851-204359916	ENSG00000143850.10	617.142	1373.43	1.1541	6.69e-105	3.72e-103	PLEKHA6	protein_coding
chr10:14518559-14774897	ENSG00000065809.11	1376.81	3057.13	1.15085	5.24e-183	7.69e-181	FAM107B	protein_coding
chr6:53561289-53617007	ENSG00000231683.4	104.131	230.809	1.14831	1.34e-20	1.01e-19	RP1-27K12.2	lincRNA
chr3:194632923-194645401	ENSG00000229334.1	10.749	23.8136	1.14759	0.000431089	0.00114191	AC046143.3	antisense
chr10:77927372-77929824	ENSG00000233871.1	11.4607	25.3544	1.14554	0.00160836	0.00392706	DLG5-AS1	antisense
chr16:88718615-88720459	ENSG00000260121.1	6.15826	13.567	1.13951	0.0140279	0.0289814	RP5-1142A6.9	antisense
chr16:3001300-3002016	ENSG00000270168.1	28.8569	63.4856	1.13751	1.12e-06	3.83e-06	LA16c-380H5.4	lincRNA
chr7:17463445-17558909	ENSG00000226598.1	23.6486	51.911	1.13429	2.18e-05	6.62e-05	AC017060.1	lincRNA
chr1:34759741-34763724	ENSG00000189433.5	243.107	533.401	1.13363	1.63e-51	3.24e-50	GJB4	protein_coding
chr5:61201309-61252889	ENSG00000249279.3	60.5308	132.807	1.13359	2.61e-15	1.51e-14	CTC-436P18.3	lincRNA
chr3:142596387-142713664	ENSG00000120756.10	1982.31	4337.7	1.12975	9.61e-226	2.03e-223	PLS1	protein_coding
chr10:16721352-16748377	ENSG00000225213.2	6.30608	13.7943	1.12926	0.0195479	0.0392126	RP11-197M22.2	sense_intronic
chr15:25708470-25710869	ENSG00000274307.1	5.88547	12.8614	1.12782	0.0227805	0.0451251	RP11-345J18.2	sense_intronic
chr12:54058254-54122234	ENSG00000248265.1	18.0378	39.3882	1.12674	0.000161128	0.000447684	FLJ12825	lincRNA
chr2:176129694-176132695	ENSG00000175879.8	422.433	921.474	1.12522	2.29e-66	6.31e-65	HOXD8	protein_coding
chr4:6693069-6697169	ENSG00000163993.6	32358.6	70552.8	1.12456	4.93e-232	1.12e-229	S100P	protein_coding
chr6:24544104-24646155	ENSG00000137261.11	50.7654	110.531	1.12253	2.97e-09	1.22e-08	KIAA0319	protein_coding
chr17:75827225-75844717	ENSG00000092929.9	1124.01	2444.95	1.12115	1.26e-141	1.19e-139	UNC13D	protein_coding
chr1:89524903-89597864	ENSG00000197147.10	1494.56	3250	1.12072	4.65e-189	7.31e-187	LRRC8B	protein_coding
chr1:207372559-207373252	ENSG00000274245.1	12.593	27.3751	1.12024	0.00599409	0.013299	RP11-357P18.2	lincRNA
chr19:42527048-42561234	ENSG00000079385.19	489.687	1064.44	1.12016	2.38e-89	1.05e-87	CEACAM1	protein_coding
chr5:142310427-142325001	ENSG00000187678.8	357.542	776.748	1.11934	1.32e-56	2.93e-55	SPRY4	protein_coding
chr12:46764761-46825997	ENSG00000139209.13	16.3415	35.4899	1.11886	3.1e-05	9.27e-05	SLC38A4	protein_coding
chr2:19351485-19358653	ENSG00000143867.6	66.8252	145.073	1.11831	1.66e-15	9.69e-15	OSR1	protein_coding
chr4:78057570-78446558	ENSG00000138759.15	1994.03	4324.51	1.11685	1.96e-106	1.13e-104	FRAS1	protein_coding
chr1:198807658-198937410	ENSG00000229989.3	85.726	185.649	1.11478	3.31e-10	1.44e-09	MIR181A1HG	lincRNA
chr12:25052272-25108308	ENSG00000118308.12	9.36841	20.2658	1.11317	0.00065533	0.0016924	LRMP	protein_coding
chr5:160251653-160339650	ENSG00000135083.12	238.639	515.266	1.11049	2.66e-32	3.07e-31	CCNJL	protein_coding
chr9:111686573-111783493	ENSG00000165181.14	4.90456	10.586	1.10997	0.0197378	0.0395613	C9orf84	protein_coding
chr2:151357592-151380048	ENSG00000123610.4	10.9378	23.5919	1.10896	0.00145742	0.00358897	TNFAIP6	protein_coding
chr4:38966744-39032421	ENSG00000121895.7	54.9584	118.391	1.10714	1.27e-11	6.03e-11	TMEM156	protein_coding
chr20:60055925-60072953	ENSG00000176659.6	37.7554	81.2236	1.10522	9.02e-09	3.58e-08	C20orf197	protein_coding
chr2:231395543-231401164	ENSG00000156966.6	32.943	70.7528	1.10282	4.6e-08	1.74e-07	B3GNT7	protein_coding
chr6:138161921-138344663	ENSG00000112379.8	1971.41	4233.35	1.10257	8.93e-166	1.07e-163	KIAA1244	protein_coding
chr3:170037929-170085403	ENSG00000173890.14	41.3233	88.6159	1.10061	7.25e-07	2.5e-06	GPR160	protein_coding
chr12:20810726-20916724	ENSG00000111700.10	55.3434	118.566	1.0992	3.98e-10	1.73e-09	SLCO1B3	protein_coding
chr11:77066941-77126155	ENSG00000149260.12	173.34	371.096	1.09819	9.31e-28	9.19e-27	CAPN5	protein_coding
chr4:139618136-139623232	ENSG00000261268.1	92.8431	198.719	1.09787	1.48e-13	7.85e-13	RP11-308D13.3	lincRNA
chr11:612559-615999	ENSG00000185507.17	933.552	1996.34	1.09655	8.56e-120	5.95e-118	IRF7	protein_coding
chr4:74036589-74038689	ENSG00000163734.4	42.7521	91.4185	1.09649	2.23e-11	1.04e-10	CXCL3	protein_coding
chr6:43770209-43786484	ENSG00000112715.18	39666.8	84756.9	1.0954	0	0	VEGFA	protein_coding
chrX:134566510-134764263	ENSG00000170965.7	129.998	277.592	1.09447	2.4e-07	8.63e-07	PLAC1	protein_coding
chr18:21242242-21522830	ENSG00000141449.12	23.7973	50.8137	1.09442	1.86e-05	5.67e-05	GREB1L	protein_coding
chr15:80404351-80597937	ENSG00000172379.16	121.021	258.34	1.09401	8.48e-19	5.86e-18	ARNT2	protein_coding
chr1:28147166-28193936	ENSG00000169403.9	1007.16	2146.13	1.09145	3.52e-150	3.75e-148	PTAFR	protein_coding
chr18:63871692-63897143	ENSG00000197632.6	855.659	1819.79	1.08866	7.51e-125	5.6e-123	SERPINB2	protein_coding
chr13:22696023-22696574	ENSG00000232187.1	45.1993	96.1072	1.08834	2.02e-08	7.84e-08	FTH1P7	processed_pseudogene
chr12:31959419-31993107	ENSG00000174718.9	3866.1	8209.21	1.08636	8.96e-269	2.96e-266	KIAA1551	protein_coding
chr21:39405844-39445777	ENSG00000157578.11	71.9085	152.612	1.08563	3.81e-14	2.08e-13	LCA5L	protein_coding
chr17:49132460-49169989	ENSG00000167080.6	134.337	284.051	1.08029	5.73e-20	4.19e-19	B4GALNT2	protein_coding
chr19:48748011-48755390	ENSG00000174951.8	940.338	1988.01	1.08007	5.28e-118	3.59e-116	FUT1	protein_coding
chr1:155978799-155982986	ENSG00000273002.1	31.5934	66.7189	1.07847	9.21e-06	2.9e-05	RP11-336K24.12	antisense
chrX:115003975-115018973	ENSG00000123496.5	882.464	1860.68	1.07622	4.44e-57	9.95e-56	IL13RA2	protein_coding
chr18:13710249-13710484	ENSG00000279962.1	8.98976	18.929	1.07424	0.0125245	0.0261736	RP11-720L3.1	TEC
chr14:63642143-63642696	ENSG00000274015.1	22.8566	48.0576	1.07216	4.04e-05	0.000119486	CTD-2302E22.6	lincRNA
chr6:133241351-133532120	ENSG00000112319.15	46.0243	96.754	1.07193	6.55e-09	2.62e-08	EYA4	protein_coding
chr17:27351858-27352584	ENSG00000265683.1	10.5391	22.1317	1.07036	0.0112377	0.0236831	RP11-173M1.5	processed_pseudogene
chr1:236348262-236482319	ENSG00000186197.10	126.362	265.116	1.06906	2.26e-25	2.06e-24	EDARADD	protein_coding
chr1:67307364-67396900	ENSG00000081985.8	5.92654	12.4269	1.0682	0.0229473	0.0454069	IL12RB2	protein_coding
chr14:77028086-77031572	ENSG00000273729.1	6.11992	12.8235	1.06721	0.0246938	0.0484818	RP11-7F17.8	antisense
chr16:19168249-19268334	ENSG00000103528.14	76.1787	159.471	1.06584	8.12e-13	4.15e-12	SYT17	protein_coding
chr16:268301-275940	ENSG00000076344.13	9.75068	20.3803	1.0636	0.00443141	0.0100792	RGS11	protein_coding
chr1:93752924-93775444	ENSG00000230439.2	735.308	1536.33	1.06307	3.58e-81	1.36e-79	RP11-488P3.1	sense_intronic
chr7:29514225-29563670	ENSG00000223813.2	20.996	43.8221	1.06154	7.36e-05	0.000212028	AC007255.8	antisense
chr8:120125108-120372036	ENSG00000187955.9	41.0001	85.43	1.05911	2.12e-11	9.93e-11	COL14A1	protein_coding
chr10:70098223-70124102	ENSG00000042286.12	1668.29	3475.18	1.05872	2.73e-166	3.34e-164	AIFM2	protein_coding
chr7:130876809-130913310	ENSG00000226380.5	510.329	1060.2	1.05484	6.35e-71	1.91e-69	MIR29B1	lincRNA
chr11:124747472-124752238	ENSG00000019102.9	10.6285	22.0639	1.05375	0.00235292	0.00560119	VSIG2	protein_coding
chr21:45293285-45297354	ENSG00000223768.1	207.724	430.005	1.04969	2.85e-32	3.29e-31	LINC00205	lincRNA
chr19:5842891-5851474	ENSG00000171124.10	1036.93	2143.37	1.04756	5.42e-107	3.15e-105	FUT3	protein_coding
chr5:154824484-154859252	ENSG00000170271.8	43.2156	89.1061	1.04397	3.05e-10	1.33e-09	FAXDC2	protein_coding
chr17:40517026-40527002	ENSG00000266088.3	84.2396	173.403	1.04156	8.31e-13	4.25e-12	RP5-1028K7.2	lincRNA
chr16:85690170-85751129	ENSG00000154102.8	2361.44	4855.57	1.03998	2.09e-211	3.77e-209	C16orf74	protein_coding
chr6:138692548-138697288	ENSG00000225177.3	337.148	692.987	1.03944	5.95e-44	9.71e-43	FLJ46906	antisense
chr13:106506046-106506713	ENSG00000274204.1	13.1716	27.0041	1.03575	0.00064653	0.00167123	RP11-272L14.2	sense_intronic
chr10:133262403-133276868	ENSG00000151651.13	2768.89	5672.79	1.03475	7.66e-132	6.36e-130	ADAM8	protein_coding
chr10:92689951-92695646	ENSG00000152804.8	11.4616	23.4547	1.03307	0.00821923	0.0177766	HHEX	protein_coding
chr14:73591706-73596496	ENSG00000177465.4	30.1427	61.4909	1.02856	2.17e-06	7.21e-06	ACOT4	protein_coding
chr13:30103178-30108868	ENSG00000224511.1	31.8161	64.8708	1.02781	6.07e-07	2.11e-06	LINC00365	lincRNA
chr6:28124560-28130082	ENSG00000196812.4	210.511	428.963	1.02696	9.56e-30	1.01e-28	ZSCAN16	protein_coding
chr8:29815004-29854543	ENSG00000248964.4	8.51883	17.3526	1.02642	0.0186147	0.037507	RP11-94H18.1	lincRNA
chr18:79117207-79117920	ENSG00000267655.1	8.93494	18.196	1.02609	0.0177574	0.035953	CTD-2286N8.2	sense_intronic
chr8:93857807-93921348	ENSG00000164951.13	6530.19	13292.6	1.02543	0	0	PDP1	protein_coding
chr1:200969390-201023700	ENSG00000116852.12	833.525	1696.23	1.02503	1.55e-83	6.23e-82	KIF21B	protein_coding
chr9:12775021-12822131	ENSG00000153714.5	1036.74	2106.14	1.02255	1.16e-93	5.51e-92	LURAP1L	protein_coding
chr2:32165046-32165757	ENSG00000272716.1	14.9244	30.3189	1.02255	0.00208483	0.00499953	RP11-563N4.1	lincRNA
chr17:61393458-61411555	ENSG00000267280.3	15.0066	30.4801	1.02227	0.00159596	0.00389892	TBX2-AS1	antisense
chr2:176077472-176083913	ENSG00000174279.4	12.3193	24.9932	1.02062	0.00241415	0.00573688	EVX2	protein_coding
chr2:102619707-102711318	ENSG00000115616.2	7.11731	14.4378	1.02044	0.0253219	0.0495612	SLC9A2	protein_coding
chr9:12700100-12814345	ENSG00000235448.1	131.037	265.709	1.01988	4.84e-18	3.23e-17	LURAP1L-AS1	antisense
chr2:130830978-130836994	ENSG00000233221.4	77.6458	157.437	1.0198	1.25e-05	3.89e-05	AC133785.1	antisense
chr6:166460663-166465383	ENSG00000232082.1	22.4807	45.5824	1.01979	0.00035866	0.00095657	RPS6KA2-IT1	sense_intronic
chr17:45545900-45563230	ENSG00000267198.1	11.9224	24.1619	1.01907	0.00980693	0.0208724	RP11-798G7.6	lincRNA
chr12:123969990-123970344	ENSG00000270061.1	16.4438	33.3215	1.01891	0.000666443	0.0017189	RP11-214K3.19	sense_intronic
chr19:6748293-6751467	ENSG00000269680.1	26.7976	54.2398	1.01725	8.45e-06	2.66e-05	CTD-3128G10.6	antisense
chr10:27672875-27746060	ENSG00000150051.11	124.335	251.466	1.01613	3.66e-14	2e-13	MKX	protein_coding
chr13:106489731-106535114	ENSG00000125266.6	3148.76	6367.53	1.01595	1.02e-245	2.66e-243	EFNB2	protein_coding
chr11:125445761-125496310	ENSG00000149557.10	3692.54	7456.71	1.01393	1.01e-239	2.38e-237	FEZ1	protein_coding
chr5:10226330-10249896	ENSG00000150756.11	321.935	650.105	1.0139	5.07e-49	9.48e-48	FAM173B	protein_coding
chr3:39142338-39154562	ENSG00000144655.12	927.34	1872.62	1.01389	7.42e-125	5.55e-123	CSRNP1	protein_coding
chr15:73909772-73927942	ENSG00000261801.3	123.093	247.438	1.00732	9.73e-21	7.31e-20	LOXL1-AS1	antisense
chr12:52948871-52952900	ENSG00000111057.8	9763.35	19626	1.00732	0	0	KRT18	protein_coding
chr19:48872392-48876057	ENSG00000087074.7	15358.7	30869.5	1.00713	6.87e-216	1.3e-213	PPP1R15A	protein_coding
chr2:191834302-191847255	ENSG00000168497.4	199.117	399.904	1.00604	3.13e-34	3.83e-33	SDPR	protein_coding
chrY:6918682-6920791	ENSG00000273906.1	481.16	965.863	1.0053	4.93e-58	1.13e-56	RP11-115H13.1	sense_intronic
chr1:71063291-71081297	ENSG00000132485.10	4235.25	8500.79	1.00515	3.11e-258	9.56e-256	ZRANB2	protein_coding
chr8:56300010-56320175	ENSG00000170786.10	540.898	1085.31	1.00468	1.49e-64	3.98e-63	SDR16C5	protein_coding	413 genes
chr2:235505751-235507566	ENSG00000235529.1	27.3241	54.7854	1.00362	7.77e-05	0.000223086	AGAP1-IT1	sense_intronic	FDR 0.05 + FC≥2

## Sheet: Up in P_B
Table S3. Genes upregulated by ≥2 fold and FDR<0.05 in PrEGM primarily cultured human benign basal prostate epithelial cells compared to the correspondingluminall cells in the RNA-Seq analysis.
Note:
1.exp1: Normalized average read counts across all P_B (PrEGM cultured basal cells) samples.
2.exp2: Normalized average read counts across all P_L (PrEGM cultured luminal cells) samples.
3. pval, the uncorrected p-value of the test statistic; padj, the FDR-adjusted p-value of the test statistic
locus	gene	exp1 (P_B)	exp2 (P_L)	log2ratio (L/B)	pvalue	FDR	gene_name	gene_type	Note
chr12:52674736-52680407	ENSG00000167768.4	10.5427	0.305602	-5.10845	6.5e-09	2.61e-08	KRT1	protein_coding
chr19:34788582-34816900	ENSG00000267767.2	7.03067	0.28059	-4.64713	1.14e-05	3.57e-05	CTC-523E23.4	lincRNA
chr2:153871913-154453849	ENSG00000144278.12	26.5712	1.17963	-4.49346	5.88e-16	3.52e-15	GALNT13	protein_coding
chr1:86468368-86500259	ENSG00000016490.13	36.643	1.75694	-4.3824	4.35e-16	2.62e-15	CLCA1	protein_coding
chr16:25692026-26137688	ENSG00000182601.6	5.95113	0.296718	-4.326	9.92e-05	0.000282029	HS3ST4	protein_coding
chr4:9153296-9165451	ENSG00000163612.10	5.38633	0.28059	-4.26277	0.000545451	0.00142525	FAM86KP	unprocessed_pseudogene
chr11:61496440-61500076	ENSG00000255931.1	5.13901	0.28059	-4.19495	0.00434385	0.00990034	RP11-286N22.10	lincRNA
chr3:54122547-55074473	ENSG00000157445.12	5.42829	0.296718	-4.19333	0.000242173	0.000659627	CACNA2D3	protein_coding
chr10:46370759-46382626	ENSG00000279458.1	5.38271	0.305602	-4.13861	0.000656187	0.00169437	CH17-335B8.4	protein_coding
chr2:178723457-178727046	ENSG00000267784.1	5.28682	0.305602	-4.11268	0.0253389	0.0495902	RP11-171I2.1	antisense
chr1:43358955-43363203	ENSG00000117399.11	377.736	21.9961	-4.10206	4.56e-194	7.48e-192	CDC20	protein_coding
chr4:54657918-54740715	ENSG00000157404.13	33.017	2.05365	-4.00694	3.87e-19	2.71e-18	KIT	protein_coding
chr12:106954029-106955497	ENSG00000260329.1	4.73577	0.305602	-3.95387	0.00169934	0.0041337	RP11-412D9.4	antisense
chr7:29806554-29917066	ENSG00000122574.8	4.23751	0.28059	-3.91668	0.0021129	0.00506466	WIPF3	protein_coding
chr1:211658657-211675630	ENSG00000117650.10	69.3471	4.7274	-3.87472	9.19e-47	1.64e-45	NEK2	protein_coding
chr3:158962928-159262677	ENSG00000214216.8	8.53619	0.586192	-3.86415	0.000275039	0.000744025	IQCJ	protein_coding
chr19:35901561-35903855	ENSG00000280194.1	7.97139	0.56118	-3.82829	0.00322603	0.00751654	AD000864.6	TEC
chr5:177554824-177555364	ENSG00000272459.1	3.88257	0.296718	-3.70985	0.00775654	0.0168532	RP11-1277A3.3	lincRNA
chr1:153297862-153310718	ENSG00000159527.3	25.4908	2.06254	-3.62749	2.88e-14	1.58e-13	PGLYRP3	protein_coding
chrX:54920563-54931429	ENSG00000067445.18	14.074	1.1635	-3.59648	1.59e-09	6.67e-09	TRO	protein_coding
chr9:87011652-87013151	ENSG00000231007.5	3.38344	0.28059	-3.59195	0.00648175	0.0142908	CDC20P1	processed_pseudogene
chr20:45812576-45816957	ENSG00000175063.14	188.391	15.8512	-3.57106	2.93e-87	1.25e-85	UBE2C	protein_coding
chr10:65912518-67696169	ENSG00000183230.14	7.03517	0.593436	-3.56742	0.000727936	0.00186926	CTNNA3	protein_coding
chr12:105704203-105744062	ENSG00000257859.1	7.17936	0.611204	-3.55413	0.000257977	0.000700692	CASC18	lincRNA
chr15:74337759-74367740	ENSG00000140459.15	6.61818	0.593436	-3.47927	0.000979064	0.00246973	CYP11A1	protein_coding
chr3:167240287-167380301	ENSG00000169064.10	3.40441	0.305602	-3.47768	0.00928472	0.019862	ZBBX	protein_coding
chr11:48985871-48991881	ENSG00000254764.1	6.32979	0.586192	-3.43271	0.00130563	0.00324075	TRIM53CP	unprocessed_pseudogene
chr20:24469199-24666616	ENSG00000101463.5	3.21465	0.305602	-3.39493	0.0204123	0.0407952	SYNDIG1	protein_coding
chr12:564296-663779	ENSG00000171840.9	3.11152	0.296718	-3.39046	0.0184997	0.0372922	NINJ2	protein_coding
chr1:89394033-89394665	ENSG00000215874.3	3.13162	0.305602	-3.35718	0.0171374	0.034828	CAPNS1P1	processed_pseudogene
chr11:126652852-126682103	ENSG00000254607.2	11.6259	1.14737	-3.34093	4.99e-06	1.61e-05	RP11-115C10.1	antisense
chr16:50884209-50901061	ENSG00000261241.3	20.9988	2.08919	-3.32929	6.95e-09	2.78e-08	RP11-883G14.1	lincRNA
chr1:163266576-163336786	ENSG00000143228.10	49.1832	4.95072	-3.31246	1.39e-29	1.45e-28	NUF2	protein_coding
chr19:8052767-8062622	ENSG00000131142.11	9.10011	0.916806	-3.3112	0.000489945	0.00128765	CCL25	protein_coding
chr11:66314487-66317044	ENSG00000174807.3	5.77873	0.593436	-3.28359	0.000614731	0.00159518	CD248	protein_coding
chr3:112120841-112133305	ENSG00000174500.10	246.948	25.4899	-3.27621	2.05e-78	7.24e-77	GCSAM	protein_coding
chr17:43680273-43705884	ENSG00000267440.1	14.1351	1.4691	-3.26628	5.68e-06	1.81e-05	CTC-501O10.1	lincRNA
chr5:112228283-112257309	ENSG00000251076.1	145.639	15.2061	-3.25967	1.18e-81	4.51e-80	RP11-526F3.1	antisense
chr1:67166400-67259979	ENSG00000162594.12	2.83961	0.296718	-3.25853	0.0247721	0.0486096	IL23R	protein_coding
chr1:196774816-196795406	ENSG00000116785.11	11.0619	1.17963	-3.2292	5.43e-06	1.74e-05	CFHR3	protein_coding
chr11:45240301-45286319	ENSG00000019505.5	8.05353	0.874027	-3.20387	0.000166827	0.000462704	SYT13	protein_coding
chr7:142855061-142871094	ENSG00000106123.9	648.318	70.4949	-3.20111	2.25e-291	8.91e-289	EPHB6	protein_coding
chr22:19124309-19128449	ENSG00000272682.1	5.11442	0.56118	-3.18803	0.00212448	0.0050902	AC004471.10	lincRNA
chr22:50059391-50085902	ENSG00000100427.13	5.21754	0.577308	-3.17596	0.00283799	0.00667419	MLC1	protein_coding
chr12:54497711-54548238	ENSG00000123338.10	19.8527	2.31976	-3.09729	5.14e-08	1.94e-07	NCKAP1L	protein_coding
chr7:97020392-97025097	ENSG00000105880.4	50.895	5.95869	-3.09446	1.67e-24	1.47e-23	DLX5	protein_coding
chr20:45123425-45124465	ENSG00000168703.5	41.7949	4.92571	-3.08492	6.14e-14	3.31e-13	WFDC12	protein_coding
chr2:206939554-206969474	ENSG00000144410.4	15.2455	1.81584	-3.06967	3.59e-05	0.000106952	CPO	protein_coding
chr5:177384444-177398848	ENSG00000131183.8	14.2738	1.74081	-3.03554	1.88e-07	6.81e-07	SLC34A1	protein_coding
chr17:13495689-13601927	ENSG00000153976.2	5.00768	0.611204	-3.03442	0.00299722	0.00702331	HS3ST3A1	protein_coding
chr5:6448623-6494909	ENSG00000215218.3	4.90456	0.60232	-3.02552	0.00963673	0.0205377	UBE2QL1	protein_coding
chr2:136765545-137677717	ENSG00000144229.9	54.1945	6.6754	-3.02122	2.72e-18	1.83e-17	THSD7B	protein_coding
chr20:32052188-32101852	ENSG00000101336.10	7.24503	0.899038	-3.01054	8.16e-05	0.00023381	HCK	protein_coding
chr7:34346512-34758234	ENSG00000197085.9	7.18025	0.891794	-3.00925	0.0031382	0.00732886	NPSR1-AS1	processed_transcript
chr17:8204733-8210582	ENSG00000178999.10	37.6916	4.72904	-2.99463	1.38e-20	1.03e-19	AURKB	protein_coding
chr7:43508728-43522542	ENSG00000231638.1	18.2047	2.33588	-2.96227	2.33e-08	9e-08	AC011738.4	antisense
chr16:75108601-75110712	ENSG00000247033.1	6.78512	0.874027	-2.95662	0.00996043	0.0211767	RP11-252E2.1	antisense
chr1:153457744-153460701	ENSG00000143556.6	102.013	13.2098	-2.94907	6.63e-37	8.96e-36	S100A7	protein_coding
chr5:151949571-152270448	ENSG00000254226.3	6.74316	0.874027	-2.94768	0.00734631	0.016039	CTB-12O2.1	lincRNA
chr7:142871203-142885762	ENSG00000165125.15	142.564	18.6178	-2.93685	1.13e-58	2.62e-57	TRPV6	protein_coding
chr21:30165564-30166756	ENSG00000156282.4	9.01708	1.17963	-2.93433	0.00020966	0.000575312	CLDN17	protein_coding
chr5:138473744-138474361	ENSG00000241458.1	22.101	2.90431	-2.92785	1.32e-08	5.18e-08	RPL7P19	processed_pseudogene
chr19:44613630-44636781	ENSG00000216588.6	20.1839	2.68823	-2.90848	0.000120044	0.000337641	IGSF23	protein_coding
chr1:212686418-212699985	ENSG00000123685.6	8.84829	1.18851	-2.89624	0.000662755	0.00171038	BATF3	protein_coding
chr5:473310-524332	ENSG00000066230.8	6.55339	0.88291	-2.8919	0.00222707	0.00532163	SLC9A3	protein_coding
chr17:35918066-35930773	ENSG00000278023.2	4.50943	0.611204	-2.88322	0.00409491	0.00937829	RDM1	protein_coding
chr6:134428240-134520585	ENSG00000231971.3	67.0093	9.09193	-2.8817	1.68e-24	1.47e-23	RP11-557H15.3	lincRNA
chr5:171419656-171457623	ENSG00000156427.7	25.7144	3.50663	-2.87442	4.51e-08	1.71e-07	FGF18	protein_coding
chr19:46143106-46161288	ENSG00000204866.6	25.5127	3.51551	-2.85941	1.55e-10	6.88e-10	IGFL2	protein_coding
chr20:9537389-9839041	ENSG00000101349.14	61.2024	8.44847	-2.85683	2.02e-25	1.84e-24	PAK7	protein_coding
chr11:67403915-67410089	ENSG00000175463.9	6.24041	0.866782	-2.8479	0.00147809	0.00363624	TBC1D10C	protein_coding
chr1:31365891-31376850	ENSG00000121769.5	6.24314	0.874027	-2.83652	0.00310937	0.00726919	FABP3	protein_coding
chr17:20493634-20494155	ENSG00000230088.1	136.485	19.1556	-2.8329	9.71e-24	8.28e-23	KRT16P5	processed_pseudogene
chr17:16817983-16822579	ENSG00000226145.5	12792.5	1811.48	-2.82006	0	0	KRT16P6	transcribed_unprocessed_pseudogene
chr1:202193901-202319781	ENSG00000133067.15	4.07146	0.586192	-2.7961	0.00950465	0.0202914	LGR6	protein_coding
chr8:66460304-66515930	ENSG00000169085.9	20.318	2.9382	-2.78975	5.27e-09	2.13e-08	C8orf46	protein_coding
chr17:65528563-65561647	ENSG00000168646.10	20.2149	2.9382	-2.78241	5.03e-09	2.03e-08	AXIN2	protein_coding
chr12:94148723-94307675	ENSG00000136040.6	26.1168	3.82111	-2.77291	1.16e-12	5.88e-12	PLXNC1	protein_coding
chr10:84173738-84185294	ENSG00000188373.4	130.899	19.2079	-2.76868	5.22e-54	1.1e-52	C10orf99	protein_coding
chr6:30983718-30989903	ENSG00000204544.5	265.287	39.1852	-2.75917	1.18e-67	3.32e-66	MUC21	protein_coding
chr9:34958324-34982544	ENSG00000122733.12	256.726	38.0474	-2.75436	8.71e-74	2.8e-72	KIAA1045	protein_coding
chr5:96390415-96433280	ENSG00000175426.8	24.155	3.59779	-2.74714	8.93e-12	4.29e-11	PCSK1	protein_coding
chr6:34263311-34263673	ENSG00000220583.1	9.8784	1.47635	-2.74225	0.000676206	0.00174367	RPL35P2	processed_pseudogene
chr1:156525405-156572604	ENSG00000183856.8	503.548	75.5207	-2.73718	1.5e-168	1.93e-166	IQGAP3	protein_coding
chr18:5393103-5628991	ENSG00000082397.13	322.099	48.4956	-2.73158	3.75e-88	1.61e-86	EPB41L3	protein_coding
chr5:178237618-178590555	ENSG00000050767.13	121.375	18.275	-2.73153	1.34e-44	2.24e-43	COL23A1	protein_coding
chr7:44104361-44114560	ENSG00000106624.6	9.85468	1.48523	-2.73012	4.21e-05	0.000124454	AEBP1	protein_coding
chr16:46580554-46621626	ENSG00000171241.6	84.7788	12.8074	-2.72673	4.71e-36	6.14e-35	SHCBP1	protein_coding
chr8:69466624-69660915	ENSG00000137573.11	1494.38	225.973	-2.72532	0	0	SULF1	protein_coding
chr5:160187367-160238735	ENSG00000170231.13	11.3539	1.72468	-2.71879	8.13e-06	2.57e-05	FABP6	protein_coding
chr10:75094434-75109221	ENSG00000079393.18	181.263	27.5491	-2.718	8.55e-61	2.06e-59	DUSP13	protein_coding
chr1:153330120-153348840	ENSG00000163218.12	40.0759	6.12871	-2.70908	1.42e-15	8.36e-15	PGLYRP4	protein_coding
chrX:51356944-51396462	ENSG00000229151.1	9.27614	1.41908	-2.70857	0.00900928	0.0193232	RP11-348F1.3	antisense
chr19:12898786-12919276	ENSG00000161860.7	11.3101	1.73193	-2.70717	6.7e-05	0.00019393	SYCE2	protein_coding
chr18:11745626-11747581	ENSG00000267333.1	3.98931	0.611204	-2.70641	0.0131216	0.0272901	ASNSP6	processed_pseudogene
chr11:65068044-65083900	ENSG00000146670.7	96.6502	15.1151	-2.67678	1.02e-43	1.66e-42	CDCA5	protein_coding
chr5:148202794-148215136	ENSG00000178172.4	23.8512	3.75496	-2.66719	7.47e-12	3.61e-11	SPINK6	protein_coding
chr17:28506260-28537436	ENSG00000109101.5	51.9014	8.184	-2.66489	4.44e-25	3.99e-24	FOXN1	protein_coding
chr13:28820348-29505947	ENSG00000132938.16	3.71378	0.586192	-2.66344	0.023797	0.0468997	MTUS2	protein_coding
chr11:125903376-125923083	ENSG00000109832.10	3.65535	0.577308	-2.6626	0.0186843	0.037637	DDX25	protein_coding
chr11:118161951-118176673	ENSG00000149575.5	64.4734	10.2732	-2.64982	1.5e-24	1.33e-23	SCN2B	protein_coding
chr19:46163893-46180647	ENSG00000269729.1	5.34614	0.866782	-2.62476	0.00440751	0.010031	AC006262.4	lincRNA
chr5:139846779-140043299	ENSG00000158458.17	5.48945	0.890155	-2.62453	0.0020827	0.0049966	NRG2	protein_coding
chr2:158795358-158862958	ENSG00000163331.8	28.606	4.654	-2.61977	2.83e-14	1.55e-13	DAPL1	protein_coding
chr11:18706537-18740568	ENSG00000254966.1	5.34526	0.874027	-2.61251	0.00485596	0.010966	RP11-1081L13.4	antisense
chr9:35673856-35681159	ENSG00000107159.10	250.706	41.071	-2.6098	1.22e-71	3.76e-70	CA9	protein_coding
chr13:22915651-22916523	ENSG00000234685.1	25.0912	4.12672	-2.60412	1.45e-10	6.47e-10	NUS1P2	processed_pseudogene
chr1:156298624-156299299	ENSG00000189030.9	10.9798	1.8086	-2.60191	0.00071833	0.00184649	VHLL	protein_coding
chr12:54353661-54497688	ENSG00000258137.3	6.9941	1.15462	-2.59872	0.001676	0.00407917	RP11-753H16.3	antisense
chr2:126655935-126696675	ENSG00000136732.12	19.7378	3.2777	-2.59021	9.26e-06	2.91e-05	GYPC	protein_coding
chr16:85489813-85490831	ENSG00000278716.1	5.04875	0.841771	-2.58443	0.00690852	0.0151593	LA16c-352F7.1	lincRNA
chr4:151139991-151141103	ENSG00000270681.1	278.772	46.878	-2.5721	1.41e-70	4.23e-69	RP11-372K14.2	antisense
chr3:20388249-20390562	ENSG00000261734.1	8.68401	1.4691	-2.56343	0.0015895	0.00388444	RP11-669C19.1	lincRNA
chr2:233836701-233854566	ENSG00000123485.9	35.0124	5.93368	-2.56087	3.31e-17	2.12e-16	HJURP	protein_coding
chr1:201408864-201429866	ENSG00000159173.16	6.95302	1.17963	-2.55931	0.00266483	0.0062977	TNNI1	protein_coding
chr3:14818962-14934565	ENSG00000154783.8	161.302	27.4347	-2.55569	3.46e-46	6.08e-45	FGD5	protein_coding
chr22:18605815-18611919	ENSG00000275793.1	10.5427	1.79808	-2.55172	8.84e-05	0.000252435	RIMBP3	protein_coding
chr6:167679626-167683787	ENSG00000203688.4	10.1886	1.74081	-2.54913	0.00119028	0.00297006	RP11-351J23.1	lincRNA
chr17:18450637-18475920	ENSG00000229526.2	92.2073	15.7673	-2.54794	1.84e-31	2.06e-30	KRT16P4	transcribed_processed_pseudogene
chr1:209528455-209567673	ENSG00000224260.4	96.1501	16.4503	-2.54718	1.52e-24	1.34e-23	RP1-272L16.1	lincRNA
chr12:137411-149169	ENSG00000249695.4	6.8499	1.17238	-2.54664	0.00188027	0.00454088	RP11-598F7.4	antisense
chr17:43025241-43032036	ENSG00000108830.9	16.9483	2.9382	-2.52813	3.94e-07	1.39e-06	RND2	protein_coding
chr12:116533435-116536513	ENSG00000196668.3	25.3631	4.39842	-2.52767	1.6e-09	6.69e-09	LINC00173	processed_transcript
chr16:54851640-54852733	ENSG00000273615.1	13.4444	2.33588	-2.52496	0.000250131	0.000679883	RP11-1136G4.2	lincRNA
chr11:114257831-114313285	ENSG00000166741.5	706.079	122.838	-2.52308	1.6e-217	3.23e-215	NNMT	protein_coding
chr3:120165481-120285094	ENSG00000175697.8	20.2067	3.53164	-2.51643	1.7e-07	6.18e-07	GPR156	protein_coding
chr13:109281973-109287733	ENSG00000223617.1	8.49062	1.48523	-2.51518	0.00135421	0.00335345	LINC00370	lincRNA
chrX:86148458-86832602	ENSG00000126733.18	11.8366	2.07142	-2.51456	8.89e-05	0.000253876	DACH2	protein_coding
chr11:60850940-60855971	ENSG00000183134.4	21.7899	3.83	-2.50824	2.18e-06	7.24e-06	PTGDR2	protein_coding
chr22:23580880-23583859	ENSG00000272733.1	10.0235	1.76582	-2.50497	0.00035543	0.000948297	KB-208E9.1	lincRNA
chr14:20999290-21001871	ENSG00000165794.7	10.0355	1.7747	-2.49945	6.36e-05	0.00018465	SLC39A2	protein_coding
chr21:42599280-42615058	ENSG00000225431.1	43.0852	7.64059	-2.49544	4.87e-16	2.92e-15	AP001626.1	lincRNA
chr7:132123341-132577301	ENSG00000221866.7	14.9481	2.65761	-2.49176	6.03e-05	0.000175488	PLXNA4	protein_coding
chr2:18547386-18548204	ENSG00000260331.1	6.5771	1.17238	-2.48801	0.00874854	0.018804	RP11-111J6.2	lincRNA
chr12:6789472-6820808	ENSG00000010610.7	16.6207	2.96322	-2.48774	1.08e-07	3.98e-07	CD4	protein_coding
chr17:40388516-40417950	ENSG00000131747.12	1368.6	244.101	-2.48715	1.61e-249	4.53e-247	TOP2A	protein_coding
chr8:90063299-90095475	ENSG00000104327.5	372.337	66.5988	-2.48304	6.87e-83	2.71e-81	CALB1	protein_coding
chr12:108129471-108250119	ENSG00000075035.7	29.1324	5.28133	-2.46365	2.26e-10	9.96e-10	WSCD2	protein_coding
chr4:184088706-184217961	ENSG00000164303.8	4.76398	0.874027	-2.44642	0.0179045	0.0362239	ENPP6	protein_coding
chr7:96955141-97014065	ENSG00000231764.6	20.6849	3.7961	-2.44599	7.7e-08	2.87e-07	DLX6-AS1	antisense
chr2:157876702-158136154	ENSG00000007001.10	18.9722	3.50663	-2.43573	1.11e-05	3.48e-05	UPP2	protein_coding
chr3:52433053-52445027	ENSG00000010319.4	65.7646	12.1818	-2.43258	3.52e-23	2.93e-22	SEMA3G	protein_coding
chr13:22894656-22916369	ENSG00000262619.1	7.99599	1.48523	-2.42859	0.00137763	0.00340572	LINC00621	lincRNA
chr1:205913048-205943460	ENSG00000174502.16	33.4203	6.21987	-2.42577	7.59e-09	3.03e-08	SLC26A9	protein_coding
chr19:51056206-51065110	ENSG00000167759.10	31.3316	5.83363	-2.42515	8.62e-11	3.89e-10	KLK13	protein_coding
chr17:78214186-78225636	ENSG00000089685.12	159.076	29.9205	-2.41051	2.56e-57	5.76e-56	BIRC5	protein_coding
chr1:34865436-34929585	ENSG00000116544.9	7.72319	1.45297	-2.41019	0.00231596	0.00551736	DLGAP3	protein_coding
chr18:31318089-31357029	ENSG00000134760.5	28.1116	5.29746	-2.40779	2.49e-11	1.16e-10	DSG1	protein_coding
chr6:88139864-88166359	ENSG00000118432.12	15.5294	2.94545	-2.39844	1.94e-05	5.92e-05	CNR1	protein_coding
chr10:78238255-78675109	ENSG00000230417.8	6.26412	1.18851	-2.39796	0.00792423	0.0171839	LINC00856	lincRNA
chr9:128316337-128316909	ENSG00000272696.1	9.14119	1.74081	-2.39262	0.00546105	0.0122265	RP11-339B21.13	antisense
chr22:39743044-39893790	ENSG00000176177.9	9.35466	1.78195	-2.39223	0.00246082	0.00584237	ENTHD1	protein_coding
chr19:17402939-17405648	ENSG00000130303.10	35.5581	6.77381	-2.39214	5.41e-14	2.92e-13	BST2	protein_coding
chr14:69484754-69531551	ENSG00000175985.9	9.37203	1.79083	-2.38773	0.000475799	0.00125241	PLEKHD1	protein_coding
chr2:216672105-216695525	ENSG00000115461.4	5.95113	1.13849	-2.38604	0.00177614	0.00430824	IGFBP5	protein_coding
chr6:80003887-80042527	ENSG00000112742.7	107.199	20.5553	-2.38271	2.56e-34	3.14e-33	TTK	protein_coding
chr12:5948874-6124675	ENSG00000110799.11	6.1409	1.17963	-2.38012	0.00128799	0.00319877	VWF	protein_coding
chr2:85685175-85696730	ENSG00000115523.14	13.564	2.60759	-2.37899	0.000510255	0.00133849	GNLY	protein_coding
chr19:43166256-43186536	ENSG00000204941.11	6.21943	1.19576	-2.37886	0.00260382	0.00616206	PSG5	protein_coding
chr3:132386522-132389074	ENSG00000240890.2	6.22031	1.1974	-2.37709	0.0109495	0.0231329	RP11-65E22.2	processed_pseudogene
chr10:26943323-26944418	ENSG00000236983.1	8.98887	1.74081	-2.36838	0.00549901	0.0122991	LINC00614	lincRNA
chrX:66162549-66268867	ENSG00000089472.14	31.6482	6.13035	-2.36808	4.17e-12	2.04e-11	HEPH	protein_coding
chr5:163460550-163491945	ENSG00000072571.17	264.979	51.8523	-2.3534	1.95e-84	7.95e-83	HMMR	protein_coding
chr20:43667019-43716495	ENSG00000101057.13	211.887	41.534	-2.35093	1.36e-67	3.82e-66	MYBL2	protein_coding
chr19:45149750-45160150	ENSG00000179846.8	345.585	67.8273	-2.3491	1.41e-108	8.35e-107	NKPD1	protein_coding
chr5:148312423-148315922	ENSG00000145879.8	559.121	109.739	-2.34908	5.41e-81	2.02e-79	SPINK7	protein_coding
chr11:1852970-1892263	ENSG00000130592.11	6.00507	1.17963	-2.34785	0.0120633	0.0252859	LSP1	protein_coding
chr17:4897774-4903074	ENSG00000108556.7	11.9397	2.35201	-2.3438	6.13e-05	0.000178216	CHRNE	protein_coding
[truncated: 1,164 more rows]
