# Supplementary material for: Developing a Novel Two‐Dimensional Culture System to Enrich Human Prostate Luminal Progenitors that Can Function as a Cell of Origin for Prostate Cancer
Source: Stem Cells Transl Med. 2016 Sep 29;6(3):748–60. doi: 10.5966/sctm.2016-0243 (PMC5442765; doi:10.5966/sctm.2016-0243)
Supplement: Supplementary file 3 — Supporting Information [file SCT3-6-0748-s003.xlsm]

## Sheet: WL DEGs
Supplementary Table 3. DEGs (≥2 fold; FDR<0.05) in WIT-cultured (W_L) luminal cells compared to uncultured (N_L) human benign luminal prostate epithelial cells in the RNA-Seq analysis.
Note:
1.exp1: Normalized average read counts across all N_L (freshly purified unperturbed luminal cells) samples.
2.exp2: Normalized average read counts across all W_L (WIT cultured luminal cells) samples.
3. pval, the uncorrected p-value of the test statistic; FDR, adjusted p-value (padj) of the test statistic.
locus	gene	exp1 (N_L)	exp2-(W_L)	log2ratio (WL/NL)	pvalue	FDR	gene_name	gene_type
chr5:176620210-176630556	ENSG00000074317.8	0	42.1462	Inf	6.21079e-05	0.00050378	SNCB	protein_coding
chr3:186635969-186652631	ENSG00000090512.9	0	25.5183	Inf	0.00147765	0.00791701	FETUB	protein_coding
chr17:41393724-41397592	ENSG00000094796.4	0	26.6679	Inf	3.87573e-05	0.000330215	KRT31	protein_coding
chr1:152409243-152414263	ENSG00000143536.7	0	177.007	Inf	6.12932e-24	4.57429e-22	CRNN	protein_coding
chr16:769428-783370	ENSG00000162006.7	0	31.4158	Inf	5.06568e-06	5.14873e-05	MSLNL	protein_coding
chr7:48035511-48061304	ENSG00000164746.11	0	133.742	Inf	1.92656e-14	6.1701e-13	C7orf57	protein_coding
chrX:134566510-134764263	ENSG00000170965.7	0	50.0383	Inf	2.00407e-07	2.61655e-06	PLAC1	protein_coding
chr14:85524432-85529988	ENSG00000205562.2	0	32.2869	Inf	6.41818e-06	6.42084e-05	RP11-497E19.1	lincRNA
chr20:62732566-62735347	ENSG00000223669.1	0	68.466	Inf	1.88132e-07	2.47096e-06	RP11-93B14.4	antisense
chrX:3271820-3284653	ENSG00000228459.3	0	63.4174	Inf	5.05216e-09	8.44822e-08	CXorf28	lincRNA
chr2:104703758-104705509	ENSG00000228528.1	0	24.3166	Inf	9.17439e-06	8.88769e-05	AC068057.1	lincRNA
chr10:5616862-5618161	ENSG00000228951.1	0	219.483	Inf	3.41079e-24	2.59348e-22	RP11-336A10.4	lincRNA
chr17:20481330-20483991	ENSG00000229586.2	0	145.224	Inf	1.04146e-15	3.86233e-14	TNPO1P3	processed_pseudogene
chr21:26378552-26471102	ENSG00000232692.1	0	29.447	Inf	2.24211e-05	0.000200422	AP001596.6	antisense
chr11:1991096-1993469	ENSG00000232987.1	0	21.4173	Inf	0.000465557	0.00295433	LINC01219	lincRNA
chrY:7742595-7809261	ENSG00000234795.7	0	29.4102	Inf	9.59235e-05	0.000737732	RFTN1P1	transcribed_unprocessed_pseudogene
chr3:69471452-69472532	ENSG00000239263.1	0	21.1016	Inf	0.000628779	0.00382007	RBM43P1	processed_pseudogene
chr3:118004819-118557668	ENSG00000243276.3	0	34.8716	Inf	0.000124794	0.000937119	RP11-384F7.1	lincRNA
chr4:43340875-43345600	ENSG00000250657.1	0	99.4525	Inf	5.0562e-11	1.10143e-09	RP11-1E6.1	processed_transcript
chr4:81164940-81193395	ENSG00000251059.3	0	29.9737	Inf	2.16017e-07	2.8022e-06	RP11-100N20.1	antisense
chr11:88061774-88098147	ENSG00000255102.1	0	31.3173	Inf	2.08985e-05	0.000188343	RP11-164N3.2	lincRNA
chr11:105137721-105139726	ENSG00000255501.1	0	42.8268	Inf	8.25708e-07	9.78227e-06	CARD18	protein_coding
chr19:1748056-1748741	ENSG00000267073.1	0	40.4842	Inf	4.53376e-05	0.00038078	AC005256.1	lincRNA
chr17:35918066-35930773	ENSG00000278023.2	0	64.5523	Inf	3.61028e-07	4.50912e-06	RDM1	protein_coding
chr5:168128856-168130422	ENSG00000279739.1	0	23.9712	Inf	0.000909402	0.00525307	CTB-105N12.2	TEC
chr10:116427867-116477957	ENSG00000203837.4	0.973891	4328.17	12.1177	1.76618e-73	1.42354e-69	PNLIPRP3	protein_coding
chr17:16817983-16822579	ENSG00000226145.5	8.01838	24778.4	11.5935	1.59426e-87	3.85492e-83	KRT16P6	transcribed_unprocessed_pseudogene
chr17:18432051-18441869	ENSG00000214856.9	0.949673	1633.89	10.7486	1.35571e-56	2.04881e-53	KRT16P1	transcribed_unprocessed_pseudogene
chr7:128241284-128257628	ENSG00000174697.4	0.315517	453.815	10.4902	2.47334e-29	2.94608e-27	LEP	protein_coding
chr12:27958090-27972705	ENSG00000087494.13	8.95321	11404.8	10.3149	7.62883e-75	9.22326e-71	PTHLH	protein_coding
chr19:56272769-56302043	ENSG00000267710.3	0.318639	354.837	10.121	2.21718e-28	2.44801e-26	AC006116.20	protein_coding
chr17:20493634-20494155	ENSG00000230088.1	0.327626	343.936	10.0359	3.55553e-28	3.78734e-26	KRT16P5	processed_pseudogene
chr5:148202794-148215136	ENSG00000178172.4	1.26519	1291.2	9.99514	1.1731e-46	7.09138e-44	SPINK6	protein_coding
chr1:152302175-152325203	ENSG00000143631.10	1.2984	1294.41	9.96135	5.61764e-49	4.1162e-46	FLG	protein_coding
chr20:62708837-62762771	ENSG00000101188.4	0.315517	272.875	9.7563	5.34394e-21	3.16707e-19	NTSR1	protein_coding
chr17:18450637-18475920	ENSG00000229526.2	0.327626	278.555	9.7317	8.57747e-25	6.84499e-23	KRT16P4	transcribed_processed_pseudogene
chr10:5594991-5596118	ENSG00000242147.1	0.315517	257.401	9.67208	7.11415e-22	4.54946e-20	RP13-463N16.6	lincRNA
chr17:16829999-16832753	ENSG00000227300.10	7.31858	5897.28	9.65427	9.22942e-67	2.78959e-63	KRT16P2	transcribed_unprocessed_pseudogene
chr19:50996008-51002711	ENSG00000129455.13	0.655252	521.64	9.63679	7.99704e-41	2.92982e-38	KLK8	protein_coding
chr5:167284799-168262996	ENSG00000145934.13	9.93646	7121.26	9.48518	6.77457e-67	2.34013e-63	TENM2	protein_coding
chr2:158795358-158862958	ENSG00000163331.8	3.52225	2188.18	9.27902	2.53177e-56	3.60107e-53	DAPL1	protein_coding
chrX:70423031-70433390	ENSG00000130055.11	1.30152	783.762	9.23408	8.95309e-39	2.54689e-36	GDPD2	protein_coding
chr13:20221971-20232395	ENSG00000121742.13	34.7855	20884.8	9.22975	2.23006e-69	1.34807e-65	GJB6	protein_coding
chr17:20502539-20512357	ENSG00000214822.6	1.27418	723.319	9.14892	1.05623e-40	3.70139e-38	KRT16P3	transcribed_unprocessed_pseudogene
chr19:50943303-50953093	ENSG00000167754.10	28.0383	15136.1	9.07638	1.2823e-67	6.20119e-64	KLK5	protein_coding
chr1:86424086-86456558	ENSG00000137975.7	145.186	64569.5	8.7968	2.34761e-67	9.46087e-64	CLCA2	protein_coding
chr17:19678315-19718979	ENSG00000180638.15	0.327626	132.973	8.66487	6.8434e-17	2.82861e-15	SLC47A2	protein_coding
chr5:135570683-135579279	ENSG00000145824.10	3.84401	1543.12	8.64902	4.32384e-47	2.68078e-44	CXCL14	protein_coding
chr14:77116568-77218884	ENSG00000165548.8	2.22697	878.577	8.62394	2.63622e-39	8.17227e-37	TMEM63C	protein_coding
chr10:84173738-84185294	ENSG00000188373.4	14.2222	5432.84	8.57742	3.64231e-58	6.77469e-55	C10orf99	protein_coding
chr11:123069865-123195281	ENSG00000166250.9	22.3916	8454.52	8.56062	1.37142e-60	3.31609e-57	CLMP	protein_coding
chr10:84194650-84219621	ENSG00000148600.12	11.1798	4169.39	8.5428	8.65925e-57	1.49558e-53	CDHR1	protein_coding
chr18:31318089-31357029	ENSG00000134760.5	9.61508	3574.77	8.53834	7.77019e-54	9.39416e-51	DSG1	protein_coding
chr6:41158507-41163186	ENSG00000095970.14	0.318639	110	8.43137	7.68185e-11	1.64669e-09	TREM2	protein_coding
chr19:51000550-51009581	ENSG00000269741.3	0.318639	104.884	8.36265	6.92179e-16	2.61106e-14	KLK9	protein_coding
chr19:55158939-55177540	ENSG00000267577.1	0.315517	102.059	8.33747	3.23878e-10	6.39295e-09	CTD-2587H24.5	antisense
chr18:63496989-63497400	ENSG00000214318.3	1.94154	550.195	8.1466	2.00249e-32	3.20663e-30	ATP5G1P6	processed_pseudogene
chr12:52487174-52493257	ENSG00000205420.8	2158.43	595702	8.10846	2.66281e-61	7.15408e-58	KRT6A	protein_coding
chr3:165206960-165581028	ENSG00000244128.3	0.327626	88.386	8.07562	6.3815e-13	1.73767e-11	LINC01322	lincRNA
chr12:52674736-52680407	ENSG00000167768.4	0.327626	85.7435	8.03183	3.3978e-08	5.00054e-07	KRT1	protein_coding
chr1:38047425-38119025	ENSG00000224592.3	0.315517	82.3765	8.02837	2.51223e-13	7.09931e-12	RP5-884C9.2	lincRNA
chr10:5524009-5526771	ENSG00000178363.4	50.7488	13141.9	8.01658	3.30624e-58	6.66207e-55	CALML3	protein_coding
chr2:206175320-206218047	ENSG00000183671.10	0.970769	249.134	8.00358	7.66942e-25	6.18155e-23	GPR1	protein_coding
chr3:111592900-111595443	ENSG00000177494.5	16.1675	4109.07	7.98957	9.89377e-53	1.1392e-49	ZBED2	protein_coding
chr4:67739328-67754360	ENSG00000109163.6	0.318639	80.9206	7.98844	8.59654e-09	1.38669e-07	GNRHR	protein_coding
chr1:152514502-152516010	ENSG00000169509.5	0.327626	78.0804	7.89677	5.76172e-08	8.12352e-07	CRCT1	protein_coding
chr12:52468516-52473785	ENSG00000170465.9	30.3068	7161.7	7.88452	4.40443e-54	5.60522e-51	KRT6C	protein_coding
chr21:40010999-40847139	ENSG00000171587.12	0.315517	73.4066	7.86205	3.26063e-08	4.82509e-07	DSCAM	protein_coding
chr11:109422120-109429114	ENSG00000185742.6	0.327626	70.8837	7.75726	1.02945e-08	1.64305e-07	C11orf87	protein_coding
chr12:40692552-41072418	ENSG00000018236.12	10.507	2257.27	7.74709	1.87041e-45	1.00503e-42	CNTN1	protein_coding
chr2:218607765-218637181	ENSG00000115556.11	10.0056	2094.31	7.70952	1.80858e-45	9.93895e-43	PLCD4	protein_coding
chr12:65602878-65612997	ENSG00000256268.1	1.26519	258.694	7.67575	3.90531e-18	1.81597e-16	RP11-221N13.3	lincRNA
chr12:52514575-52520687	ENSG00000186081.9	8517.64	1.67804e+06	7.62211	1.11483e-56	1.79711e-53	KRT5	protein_coding
chr18:61585746-61606657	ENSG00000267279.1	0.634156	124.086	7.61229	9.39533e-12	2.25376e-10	RP11-879F14.2	lincRNA
chr6:133502252-133888982	ENSG00000227954.4	0.318639	61.9522	7.60309	8.57651e-11	1.82714e-09	TARID	antisense
chr17:74877299-74893610	ENSG00000172782.9	0.655252	124.364	7.5683	8.17791e-12	1.97151e-10	FADS6	protein_coding
chr19:55132794-55149354	ENSG00000105048.14	11.1892	2118.44	7.56475	1.93033e-45	1.01468e-42	TNNT1	protein_coding
chr1:89364058-89386461	ENSG00000183347.14	18.9686	3570.24	7.55627	2.30259e-49	1.85589e-46	GBP6	protein_coding
chr10:104031286-104086002	ENSG00000065618.14	1466.43	266794	7.50727	2.27257e-55	3.05282e-52	COL17A1	protein_coding
chr19:46466498-46471563	ENSG00000182013.15	7.94611	1434.3	7.49588	3.46366e-41	1.28848e-38	PNMAL1	protein_coding
chr5:151652275-151655449	ENSG00000260581.1	0.949673	170.351	7.48687	1.17411e-18	5.7703e-17	CTB-113P19.4	antisense
chr6:169215780-169254044	ENSG00000186340.12	33.4184	5774.95	7.43302	9.48317e-52	9.17212e-49	THBS2	protein_coding
chr18:63485601-63486018	ENSG00000269989.1	5.47902	944.864	7.43005	2.62261e-37	6.67524e-35	RP11-635N19.3	sense_intronic
chr11:66314487-66317044	ENSG00000174807.3	0.315517	54.3066	7.42727	5.45445e-06	5.50683e-05	CD248	protein_coding
chr11:73248779-73249867	ENSG00000256347.1	0.327626	54.0788	7.36687	1.37731e-08	2.15145e-07	OR8R1P	unprocessed_pseudogene
chr1:55039548-55064852	ENSG00000169174.10	54.6421	8976.3	7.35997	1.00116e-50	9.31078e-48	PCSK9	protein_coding
chr11:94021361-94113751	ENSG00000181333.11	6.08933	994.615	7.35171	8.74142e-36	1.87051e-33	HEPHL1	protein_coding
chr6:149883375-149896059	ENSG00000164520.9	12.5841	2004.67	7.31562	4.83978e-44	2.20804e-41	RAET1E	protein_coding
chr1:93752924-93775444	ENSG00000230439.2	14.1105	2239.93	7.31054	5.24907e-43	2.18832e-40	RP11-488P3.1	sense_intronic
chr16:35335277-35336889	ENSG00000260846.2	0.643143	100.677	7.29038	3.3403e-10	6.58796e-09	RP11-488I20.7	unprocessed_pseudogene
chr15:83255903-83284714	ENSG00000169594.10	156.566	24481.3	7.28877	1.75636e-52	1.93039e-49	BNC1	protein_coding
chr17:62627401-62693597	ENSG00000011028.11	145.765	22058.2	7.24152	6.01453e-52	6.05964e-49	MRC2	protein_coding
chr19:50976482-50984099	ENSG00000169035.9	29.5399	4427.05	7.22753	7.90431e-50	6.82594e-47	KLK7	protein_coding
chr1:205976740-206003413	ENSG00000276600.2	33.127	4852.26	7.19451	1.0905e-48	7.53382e-46	RAB7B	protein_coding
chr5:150297214-150339307	ENSG00000183876.8	8.6041	1257.15	7.19091	1.18624e-41	4.48175e-39	ARSI	protein_coding
chr9:68228651-68229312	ENSG00000226904.1	0.315517	45.6046	7.17532	6.84603e-07	8.1949e-06	RP11-561O23.8	antisense
chr8:112222928-113437099	ENSG00000164796.15	1.3105	189.156	7.17331	7.09314e-16	2.66737e-14	CSMD3	protein_coding
chr1:153031202-153032900	ENSG00000169469.8	53.0743	7643.49	7.17008	7.62535e-49	5.42297e-46	SPRR1B	protein_coding
chr7:66606738-66607107	ENSG00000225573.4	1.29253	184.629	7.15829	5.97235e-20	3.27464e-18	RPL35P5	processed_pseudogene
chr10:75094434-75109221	ENSG00000079393.18	0.634156	90.2623	7.15314	5.59584e-17	2.34096e-15	DUSP13	protein_coding
chr20:61252426-61940617	ENSG00000179242.13	0.949673	134.991	7.15122	2.18557e-16	8.64927e-15	CDH4	protein_coding
chr16:82626803-83800640	ENSG00000140945.13	67.9355	9262.46	7.09109	1.22915e-49	1.02485e-46	CDH13	protein_coding
chr17:62626437-62627590	ENSG00000274565.1	0.637278	84.2329	7.04632	1.76789e-10	3.64429e-09	CTD-3035K23.7	antisense
chrX:134543337-134546632	ENSG00000223749.5	1.2773	168.738	7.04555	1.0998e-13	3.25098e-12	MIR503HG	lincRNA
chr18:63588731-63604639	ENSG00000197641.9	51.8115	6595.74	6.99212	5.02473e-48	3.37494e-45	SERPINB13	protein_coding
chr5:138178998-138187715	ENSG00000112984.9	41.5689	5288.77	6.99128	1.67373e-45	9.41183e-43	KIF20A	protein_coding
chr9:87011652-87013151	ENSG00000231007.5	0.315517	39.8897	6.98216	0.000129389	0.000969215	CDC20P1	processed_pseudogene
chr17:41582279-41586921	ENSG00000186847.5	1854.34	233953	6.97917	2.92795e-50	2.62214e-47	KRT14	protein_coding
chr19:10512947-10517931	ENSG00000180739.13	14.1038	1775.25	6.97579	1.12041e-42	4.44122e-40	S1PR5	protein_coding
chr15:89575482-89628023	ENSG00000140534.11	15.9258	1968.92	6.94989	1.61486e-39	5.34896e-37	TICRR	protein_coding
chr17:74916084-74923256	ENSG00000182040.6	3.48592	429.468	6.94487	3.87321e-27	3.79167e-25	USH1G	protein_coding
chr1:68474152-68497221	ENSG00000024526.14	34.243	4127.44	6.91329	1.019e-43	4.545e-41	DEPDC1	protein_coding
chr5:148063972-148137289	ENSG00000133710.13	43.2724	5204.68	6.91022	2.21464e-46	1.3061e-43	SPINK5	protein_coding
chr12:53935328-53939643	ENSG00000249641.2	0.631034	75.4299	6.90127	9.13482e-10	1.70039e-08	HOXC13-AS	antisense
chr7:134527592-134541408	ENSG00000198074.7	355.81	42461.9	6.89892	5.45909e-49	4.1162e-46	AKR1B10	protein_coding
chr2:153871913-154453849	ENSG00000144278.12	0.318639	36.4724	6.83874	0.000281805	0.0019103	GALNT13	protein_coding
chr12:76259905-76305131	ENSG00000257219.3	1.28629	146.15	6.8281	2.02708e-15	7.33755e-14	RP11-54A9.1	lincRNA
chr3:183895900-183910936	ENSG00000233441.4	0.982878	110.953	6.81872	2.89709e-12	7.31991e-11	CYP2AB1P	transcribed_unprocessed_pseudogene
chr7:43508728-43522542	ENSG00000231638.1	0.637278	71.511	6.8101	2.64695e-08	3.98031e-07	AC011738.4	antisense
chr12:84859488-84912876	ENSG00000072041.14	6.06237	679.982	6.80947	3.3812e-30	4.39556e-28	SLC6A15	protein_coding
chr17:20449395-20467534	ENSG00000170298.13	1.61703	174.363	6.7526	2.08189e-15	7.52467e-14	LGALS9B	protein_coding
chr7:101127089-101139266	ENSG00000106366.8	596.795	63238.3	6.72742	1.32707e-47	8.67257e-45	SERPINE1	protein_coding
chr4:1793312-1808872	ENSG00000068078.15	254.729	26468.5	6.69917	4.00396e-47	2.54778e-44	FGFR3	protein_coding
chr14:99169287-99271485	ENSG00000127152.15	33.6221	3374.01	6.64891	4.00863e-43	1.7005e-40	BCL11B	protein_coding
chrX:115840964-115843048	ENSG00000229335.1	0.327626	32.5791	6.63575	5.1782e-05	0.000428621	RP1-241P17.1	antisense
chr19:1752373-1780988	ENSG00000205922.4	0.970769	92.9098	6.58056	8.6812e-08	1.19336e-06	ONECUT3	protein_coding
chr2:112736607-112764677	ENSG00000169607.10	19.4796	1846.07	6.56635	5.22868e-36	1.18158e-33	CKAP2L	protein_coding
chr1:197084128-197146694	ENSG00000066279.14	94.8995	8907.3	6.55244	1.03381e-43	4.545e-41	ASPM	protein_coding
chr5:148312423-148315922	ENSG00000145879.8	1.94466	182.511	6.55232	2.61863e-18	1.24643e-16	SPINK7	protein_coding
chr18:31447795-31478702	ENSG00000134757.4	860.867	80069.3	6.53931	4.31387e-46	2.48356e-43	DSG3	protein_coding
chr14:55148136-55191678	ENSG00000126787.10	44.8288	4146.91	6.53147	8.45136e-41	3.05006e-38	DLGAP5	protein_coding
chr1:154321116-154325325	ENSG00000143595.10	1.30152	119.819	6.52452	5.28717e-12	1.30187e-10	AQP10	protein_coding
chr1:149197992-149321732	ENSG00000215861.5	0.973891	88.8376	6.51127	2.2568e-11	5.1872e-10	WI2-1896O14.1	unprocessed_pseudogene
chr10:122461525-122514908	ENSG00000166033.9	185.722	16940.3	6.51118	8.20049e-45	4.04669e-42	HTRA1	protein_coding
chr1:204828654-205022821	ENSG00000163531.13	13.1307	1191.11	6.50322	2.21019e-35	4.49096e-33	NFASC	protein_coding
chr9:6215786-6257982	ENSG00000137033.9	70.9219	6402.85	6.49634	4.46589e-39	1.33315e-36	IL33	protein_coding
chr8:32996178-33044855	ENSG00000247134.4	1.29253	113.013	6.45014	5.86215e-13	1.60529e-11	RP11-11N9.4	lincRNA
chr8:27809620-27838095	ENSG00000168078.7	24.8805	2174.65	6.44962	1.8206e-36	4.274e-34	PBK	protein_coding
chr8:29815004-29854543	ENSG00000248964.4	0.315517	27.5546	6.44843	0.000866227	0.00504221	RP11-94H18.1	lincRNA
chr17:40388516-40417950	ENSG00000131747.12	266.213	23229.1	6.44721	2.57335e-44	1.22007e-41	TOP2A	protein_coding
chr20:62774128-62775412	ENSG00000228705.1	0.643143	56.0864	6.44637	2.74703e-05	0.000241364	LINC00659	antisense
chr15:64815632-64825668	ENSG00000140451.10	9.00826	776.652	6.42988	3.58392e-27	3.5516e-25	PIF1	protein_coding
chr1:112850028-112877871	ENSG00000224167.1	0.318639	27.4107	6.42667	0.00214146	0.0108418	RP3-522D1.1	lincRNA
chr14:104937317-104978357	ENSG00000185567.6	1054.94	90064.5	6.41572	6.45084e-45	3.24961e-42	AHNAK2	protein_coding
chr3:136957865-137011085	ENSG00000174564.10	268.465	22775.9	6.40663	2.11941e-44	1.02495e-41	IL20RB	protein_coding
chr5:111277517-111302567	ENSG00000248268.1	0.95866	81.1762	6.40389	2.39938e-12	6.14588e-11	CTC-499J9.1	antisense
chr17:74935719-74949992	ENSG00000182938.4	0.95866	79.718	6.37774	6.64648e-08	9.30584e-07	OTOP3	protein_coding
chr11:46846427-46874396	ENSG00000247675.4	0.315517	26.1722	6.37417	0.00141684	0.00763694	LRP4-AS1	antisense
chr16:55566672-55567687	ENSG00000256812.1	26.0205	2149.89	6.36847	6.13062e-38	1.62899e-35	CAPNS2	protein_coding
chr10:6779598-6842906	ENSG00000238266.1	13.1065	1073.77	6.35627	4.53068e-31	6.29608e-29	LINC00707	lincRNA
chr3:48564073-48595267	ENSG00000114270.13	1008.1	82426.9	6.3534	3.46668e-44	1.61201e-41	COL7A1	protein_coding
chr2:173354861-173368997	ENSG00000144354.11	27.7761	2268.66	6.35186	4.99271e-38	1.37186e-35	CDCA7	protein_coding
chr19:11131520-11155782	ENSG00000161888.9	21.4849	1736.67	6.33686	3.36465e-34	6.11709e-32	SPC24	protein_coding
chr11:88113242-88175467	ENSG00000123892.9	124.276	10027.4	6.33425	8.45923e-43	3.40907e-40	RAB38	protein_coding
chr8:38143649-38151265	ENSG00000147465.9	2.8826	231.062	6.32476	1.04656e-18	5.18249e-17	STAR	protein_coding
chr1:147756200-147773362	ENSG00000265107.2	0.318639	25.3082	6.31154	0.00315849	0.0151532	GJA5	protein_coding
chr8:24950955-24957110	ENSG00000277586.1	3.81742	302.165	6.30659	1.54238e-20	8.81685e-19	NEFL	protein_coding
chr8:20246165-20303963	ENSG00000061337.13	9.25349	729.752	6.30126	2.49066e-33	4.36406e-31	LZTS1	protein_coding
chr11:59781318-59781722	ENSG00000234964.4	2.87362	226.287	6.29914	1.65313e-17	7.29429e-16	FABP5P7	processed_pseudogene
chr1:44739820-44767767	ENSG00000142945.10	48.3405	3803.62	6.298	1.3721e-38	3.81351e-36	KIF2C	protein_coding
chr5:112228283-112257309	ENSG00000251076.1	3.50427	275.673	6.2977	4.1319e-28	4.36285e-26	RP11-526F3.1	antisense
chr12:49323279-49331731	ENSG00000135451.10	14.112	1098.42	6.28236	6.31935e-30	7.87639e-28	TROAP	protein_coding
chr16:46580554-46621626	ENSG00000171241.6	38.0577	2926.34	6.26477	5.15155e-37	1.27107e-34	SHCBP1	protein_coding
chr2:197693106-197774823	ENSG00000222017.1	0.327626	25.0527	6.25677	0.000343449	0.00226963	AC011997.1	antisense
chr7:36389806-36453791	ENSG00000011426.8	191.721	14534.5	6.24432	6.45506e-42	2.51748e-39	ANLN	protein_coding
chr15:40161026-40221136	ENSG00000156970.10	37.702	2839.11	6.23466	1.09605e-36	2.62402e-34	BUB1B	protein_coding
chr14:24311499-24316946	ENSG00000213903.6	86.7027	6439.12	6.21464	8.68751e-41	3.08918e-38	LTB4R	protein_coding
chr2:111491273-111510990	ENSG00000240350.1	0.327626	24.2568	6.21019	0.000264081	0.00180738	AC017002.1	lincRNA
chr16:675666-678268	ENSG00000103269.11	20.8488	1538.72	6.20562	7.17032e-36	1.56197e-33	RHBDL1	protein_coding
chr5:151504094-151568944	ENSG00000086570.10	887.774	65449.4	6.20404	6.6774e-43	2.7366e-40	FAT2	protein_coding
chr4:61201258-62078335	ENSG00000150471.13	3.48592	255.877	6.19777	2.77439e-23	1.96729e-21	LPHN3	protein_coding
chr17:8204733-8210582	ENSG00000178999.10	18.5085	1352.01	6.19078	3.34301e-31	4.74577e-29	AURKB	protein_coding
chr1:17249098-17284233	ENSG00000142619.4	61.4157	4417.76	6.16856	3.11209e-39	9.4063e-37	PADI3	protein_coding
chr4:74308473-74315307	ENSG00000182585.7	66.7726	4763.12	6.15651	2.05788e-39	6.6346e-37	EPGN	protein_coding
chr19:46143106-46161288	ENSG00000204866.6	0.634156	45.2298	6.15629	0.000192572	0.00137275	IGFL2	protein_coding
chr2:210477709-210679107	ENSG00000021826.12	22.1784	1569.33	6.14485	2.16176e-34	4.10181e-32	CPS1	protein_coding
chr15:100400395-100544720	ENSG00000154227.11	71.2184	5004.39	6.1348	2.1908e-40	7.56766e-38	CERS3	protein_coding
chr3:165772904-165837472	ENSG00000114200.7	1.28042	89.9042	6.1337	6.32864e-11	1.36875e-09	BCHE	protein_coding
chr6:41267926-41286665	ENSG00000124731.10	1.90559	133.347	6.1288	2.2127e-12	5.71615e-11	TREM1	protein_coding
chr12:108129471-108250119	ENSG00000075035.7	0.631034	44.0963	6.1268	3.79954e-06	3.96517e-05	WSCD2	protein_coding
chr3:122325244-122341972	ENSG00000121552.3	410.893	28606.9	6.12146	6.86099e-42	2.63331e-39	CSTA	protein_coding
chr19:45149750-45160150	ENSG00000179846.8	12.7671	888.408	6.12072	2.64899e-30	3.46231e-28	NKPD1	protein_coding
chr16:56191390-56357444	ENSG00000087258.11	3.19188	220.066	6.10739	6.6298e-14	2.01646e-12	GNAO1	protein_coding
chr6:134428240-134520585	ENSG00000231971.3	0.95866	65.9794	6.10485	4.65997e-07	5.7139e-06	RP11-557H15.3	lincRNA
chr1:153039744-153041931	ENSG00000163216.6	2.24533	151.84	6.07949	1.01042e-10	2.13379e-09	SPRR2D	protein_coding
chr17:40697991-40703750	ENSG00000167916.4	0.949673	63.9962	6.07441	7.23261e-06	7.17327e-05	KRT24	protein_coding
chr4:69810780-69847786	ENSG00000109193.8	0.982878	65.754	6.06392	1.82473e-12	4.7494e-11	SULT1E1	protein_coding
chr20:44619522-44651742	ENSG00000196839.10	28.1279	1875.87	6.05941	6.61338e-36	1.45374e-33	ADA	protein_coding
chr1:211658657-211675630	ENSG00000117650.10	28.8421	1898.66	6.04066	9.09834e-33	1.52776e-30	NEK2	protein_coding
chr1:214603195-214664588	ENSG00000117724.10	178.873	11713	6.03303	1.14512e-39	3.84569e-37	CENPF	protein_coding
chr11:128934731-128942927	ENSG00000120471.12	37.6142	2457.38	6.0297	5.34415e-36	1.1965e-33	TP53AIP1	protein_coding
chr4:121816444-121823932	ENSG00000145386.7	65.5451	4269.08	6.02529	5.75923e-37	1.40665e-34	CCNA2	protein_coding
chr22:37225261-37244270	ENSG00000128340.12	44.7285	2907.9	6.02264	1.63318e-36	3.87159e-34	RAC2	protein_coding
chr11:118161951-118176673	ENSG00000149575.5	1.27418	81.6502	6.00182	4.75119e-11	1.04061e-09	SCN2B	protein_coding
chr3:58742006-59050084	ENSG00000163689.16	14.7637	945.929	6.0016	2.76346e-28	2.98306e-26	C3orf67	protein_coding
chr1:143944179-143964898	ENSG00000263513.3	0.95866	61.1106	5.99426	1.86417e-05	0.000169585	FAM72C	protein_coding
chr2:166081531-166301784	ENSG00000236107.5	3.85299	245.343	5.99268	1.01457e-21	6.4053e-20	AC010127.3	antisense
chr7:134416290-134432431	ENSG00000273297.1	1.28629	81.6124	5.9875	2.37577e-08	3.60843e-07	RP11-38M8.1	lincRNA
chrX:70290090-70420832	ENSG00000090889.11	47.9851	2993.09	5.96291	6.55147e-35	1.29241e-32	KIF4A	protein_coding
chr20:45109452-45115172	ENSG00000175121.9	5.73437	357.398	5.96175	1.13917e-24	8.88549e-23	WFDC5	protein_coding
chr13:59665583-60163987	ENSG00000139734.15	32.4046	2003.44	5.95014	9.72431e-33	1.62161e-30	DIAPH3	protein_coding
chr18:59430940-59697380	ENSG00000183287.11	11.559	712.05	5.94489	7.02733e-26	6.24709e-24	CCBE1	protein_coding
chr20:31739271-31801805	ENSG00000088325.13	97.938	5992.13	5.93506	2.13497e-37	5.49187e-35	TPX2	protein_coding
chr15:42139034-42156636	ENSG00000168907.11	153.15	9369.54	5.93496	5.19861e-39	1.53295e-36	PLA2G4F	protein_coding
chr19:15851993-15864904	ENSG00000267453.4	0.655252	40.0864	5.93492	5.39959e-07	6.57081e-06	AC004791.2	lincRNA
chrX:24558087-24672677	ENSG00000102230.11	1.6018	97.0339	5.92072	1.78868e-10	3.68401e-09	PCYT1B	protein_coding
chr10:6737382-6739026	ENSG00000223784.1	7.09018	426.17	5.90946	1.39616e-21	8.72331e-20	RP11-554I8.2	lincRNA
chr2:40115250-40611053	ENSG00000183023.16	10.2094	605.87	5.89104	1.57809e-25	1.36279e-23	SLC8A1	protein_coding
chr10:93496632-93529092	ENSG00000138180.13	71.3307	4205.53	5.88162	9.68955e-36	2.01977e-33	CEP55	protein_coding
chr6:149916878-149923078	ENSG00000203722.5	29.6731	1744.66	5.87765	2.27307e-34	4.26069e-32	RAET1G	protein_coding
chr10:12896627-13099652	ENSG00000151468.10	34.7151	2033.93	5.87256	6.57427e-35	1.29241e-32	CCDC3	protein_coding
chr8:41261958-41309497	ENSG00000104332.9	345.364	19909.9	5.84922	5.54894e-39	1.61655e-36	SFRP1	protein_coding
chr3:189631427-189897279	ENSG00000073282.10	610.117	35055.5	5.84441	2.80882e-39	8.59713e-37	TP63	protein_coding
chr16:28599241-28601881	ENSG00000278665.1	0.315517	17.9915	5.83345	0.00407003	0.0187062	RP11-666O2.4	unprocessed_pseudogene
chr4:88090264-88231322	ENSG00000118777.8	3.83502	217.634	5.82653	1.46065e-14	4.7535e-13	ABCG2	protein_coding
chr7:128350326-128361685	ENSG00000224940.6	2.88222	162.789	5.81967	3.3607e-12	8.45595e-11	PRRT4	protein_coding
chr4:17810902-17844862	ENSG00000109805.7	63.3229	3576.35	5.81962	1.22396e-34	2.34884e-32	NCAPG	protein_coding
chr7:5592823-5606655	ENSG00000075618.15	577.63	32354	5.80765	7.2267e-39	2.08026e-36	FSCN1	protein_coding
chr1:158025550-158031166	ENSG00000226520.1	0.315517	17.5557	5.79807	0.00537106	0.0237037	KIRREL-IT1	sense_intronic
chr17:40473554-40475289	ENSG00000279806.1	16.0555	889.499	5.79185	4.45977e-30	5.67565e-28	RP11-58O9.2	TEC
chr12:65758020-65826974	ENSG00000241749.4	7.37874	408.563	5.79104	1.14487e-20	6.65456e-19	RPSAP52	transcribed_processed_pseudogene
chr2:101345551-101387595	ENSG00000175874.7	21.1917	1170.71	5.78775	4.58114e-30	5.79959e-28	CREG2	protein_coding
chr14:97925610-97978124	ENSG00000246223.6	2.89121	159.698	5.78753	1.82838e-14	5.87121e-13	C14orf64	lincRNA
chr6:46852599-46954943	ENSG00000069122.16	22.3814	1233.66	5.7845	2.95311e-32	4.60684e-30	GPR116	protein_coding
chrX:101100437-101163681	ENSG00000102384.11	22.0581	1209.94	5.77749	3.39356e-28	3.63081e-26	CENPI	protein_coding
chr4:103105806-103198409	ENSG00000138778.9	110.971	6081.91	5.77627	4.22796e-36	9.64453e-34	CENPE	protein_coding
chr15:83447228-83618743	ENSG00000140600.14	8.34639	456.422	5.77307	2.50651e-25	2.10442e-23	SH3GL3	protein_coding
chr17:18377662-18389647	ENSG00000214860.4	16.9353	924.7	5.77088	1.26325e-28	1.43405e-26	EVPLL	protein_coding
chr13:20187470-20192898	ENSG00000165474.5	2911.16	158051	5.76265	9.64089e-39	2.71066e-36	GJB2	protein_coding
chr1:3652520-3736201	ENSG00000078900.12	14.9449	811.051	5.76207	1.52124e-29	1.84842e-27	TP73	protein_coding
chr11:88165575-88167691	ENSG00000279733.1	2.86699	154.038	5.74761	1.22798e-12	3.24509e-11	RP11-685B24.1	TEC
chr1:153056113-153057537	ENSG00000241794.1	2.21486	118.611	5.74287	1.52123e-08	2.36701e-07	SPRR2A	protein_coding
chr1:27379176-27383380	ENSG00000174950.8	20.5337	1095.34	5.73724	3.75272e-30	4.81906e-28	CD164L2	protein_coding
chr4:40191053-40243995	ENSG00000168421.10	11.1903	592.546	5.72661	1.24381e-21	7.79151e-20	RHOH	protein_coding
chr10:5517281-5526246	ENSG00000205488.6	10.6968	559.958	5.71007	3.67182e-27	3.62386e-25	CALML3-AS1	antisense
chr12:119685790-119877291	ENSG00000122966.11	51.9124	2707.12	5.70454	1.32091e-32	2.15809e-30	CIT	protein_coding
chr2:170178145-170654481	ENSG00000071909.16	5.4915	285.719	5.70125	6.08532e-16	2.30632e-14	MYO3B	protein_coding
chr17:41612543-41615899	ENSG00000186832.6	2585.44	133388	5.68907	5.4805e-38	1.47243e-35	KRT16	protein_coding
chr8:23297189-23404240	ENSG00000134013.13	122.145	6236.75	5.67413	1.54251e-35	3.16083e-33	LOXL2	protein_coding
chr11:11570084-11573782	ENSG00000255462.1	0.655252	33.4374	5.67327	0.00139677	0.0075388	RP11-483L5.1	antisense
chr7:107923818-108003255	ENSG00000091136.11	413.141	20958.1	5.66473	2.80194e-37	7.05738e-35	LAMB1	protein_coding
chr12:27958517-27969813	ENSG00000257042.1	0.318639	16.0544	5.6549	0.0125471	0.0478176	RP11-993B23.3	antisense
chr1:156525405-156572604	ENSG00000183856.8	75.1361	3761.24	5.64556	1.73251e-33	3.10312e-31	IQGAP3	protein_coding
chr16:85697335-85697868	ENSG00000275393.1	3.50115	175.215	5.64515	5.45664e-14	1.66803e-12	RP11-568J23.8	sense_intronic
chr12:65830750-65831050	ENSG00000277945.1	0.95866	47.7087	5.63709	3.02489e-05	0.000263669	RP11-677M24.1	sense_intronic
chr3:112120841-112133305	ENSG00000174500.10	8.37335	416.554	5.63655	5.18617e-22	3.34404e-20	GCSAM	protein_coding
chr13:77535674-77645259	ENSG00000136155.14	117.904	5806.1	5.62189	8.08753e-36	1.74604e-33	SCEL	protein_coding
chr2:173811076-173811392	ENSG00000270460.1	0.318639	15.6246	5.61575	0.00709404	0.0299256	RP11-796E10.1	lincRNA
chr3:69535664-69536693	ENSG00000240265.1	0.95866	46.7134	5.60667	2.14261e-05	0.000192739	RP11-62G11.1	processed_pseudogene
chr2:110637698-110678107	ENSG00000169679.12	71.1453	3455.58	5.60202	7.81648e-33	1.3217e-30	BUB1	protein_coding
chr1:200551500-200620734	ENSG00000118193.9	83.1705	4024.93	5.59675	2.08987e-33	3.71567e-31	KIF14	protein_coding
chr9:35673856-35681159	ENSG00000107159.10	127.045	6127.47	5.59188	7.83941e-35	1.52869e-32	CA9	protein_coding
chr11:1838989-1841678	ENSG00000130598.13	2.90644	140.096	5.59102	1.18002e-13	3.47539e-12	TNNI2	protein_coding
chr2:55865967-55924139	ENSG00000115380.16	535.311	25737.5	5.58735	7.95915e-37	1.92452e-34	EFEMP1	protein_coding
chr17:19737984-19748433	ENSG00000108602.15	163.12	7797.83	5.57907	2.83287e-36	6.58642e-34	ALDH3A1	protein_coding
chr10:52451314-52470533	ENSG00000231131.4	18.4333	873.297	5.56609	1.48357e-27	1.51362e-25	LINC01468	lincRNA
chr14:85530144-85654426	ENSG00000185070.8	40.949	1935.12	5.56246	2.05554e-32	3.26993e-30	FLRT2	protein_coding
chr16:23677656-23690366	ENSG00000166851.12	48.8987	2309.54	5.56167	8.84178e-31	1.20788e-28	PLK1	protein_coding
chr10:60778454-60794852	ENSG00000170312.13	128.846	6070.27	5.55804	2.87521e-34	5.26687e-32	CDK1	protein_coding
chr12:56923154-56934405	ENSG00000170426.1	3.84675	180.788	5.55451	5.7826e-12	1.41522e-10	SDR9C7	protein_coding
chr22:32413847-32464484	ENSG00000184459.6	0.95866	44.9891	5.55241	0.00039369	0.00256144	BPIFC	protein_coding
chr8:143718246-143718891	ENSG00000254548.1	0.655252	30.7391	5.55188	0.000550658	0.00340966	RP11-429J17.5	antisense
chr6:43450354-43456632	ENSG00000171462.12	53.5829	2512.06	5.55096	3.04179e-33	5.21635e-31	DLK2	protein_coding
chr8:81280363-81284777	ENSG00000164687.8	330.568	15428.7	5.54453	3.52884e-36	8.12641e-34	FABP5	protein_coding
chr20:2296001-2341078	ENSG00000125780.11	4.8179	224.539	5.54242	1.97405e-12	5.11604e-11	TGM3	protein_coding
chr4:55595317-55636698	ENSG00000109255.9	14.5385	676.744	5.54067	3.38033e-23	2.37606e-21	NMU	protein_coding
chr15:52082302-52086574	ENSG00000259178.1	0.95866	44.5832	5.53934	9.56035e-06	9.20993e-05	CTD-2184D3.3	lincRNA
chr8:85463852-85481493	ENSG00000104267.7	93.8446	4349.44	5.53441	1.02931e-33	1.85737e-31	CA2	protein_coding
chr5:60596912-60700161	ENSG00000035499.10	49.9213	2299.05	5.52524	1.36791e-30	1.8274e-28	DEPDC1B	protein_coding
chr7:24698353-24758113	ENSG00000105928.11	107.539	4935.75	5.52034	2.66459e-34	4.95614e-32	DFNA5	protein_coding
chr12:52446651-52452126	ENSG00000185479.5	476.747	21852.5	5.51843	9.07575e-36	1.92309e-33	KRT6B	protein_coding
chr5:151661096-151687165	ENSG00000113140.8	53.6386	2449.93	5.51332	8.23703e-32	1.23709e-29	SPARC	protein_coding
chr17:6444415-6451469	ENSG00000129195.13	16.3054	743.25	5.51043	2.03525e-22	1.34094e-20	FAM64A	protein_coding
chr5:150219491-150290291	ENSG00000070808.13	1.90247	86.1857	5.5015	1.3604e-10	2.84062e-09	CAMK2A	protein_coding
chr17:20555427-20559410	ENSG00000263946.1	1.94466	88.0713	5.50108	9.2867e-09	1.49204e-07	RP11-434D2.11	transcribed_processed_pseudogene
chr22:21015027-21028830	ENSG00000099957.14	4.42935	199.602	5.49389	6.90614e-15	2.3553e-13	P2RX6	protein_coding
chr1:163266576-163336786	ENSG00000143228.10	30.4122	1367.78	5.49104	5.29169e-27	5.15939e-25	NUF2	protein_coding
chrX:108155607-108439472	ENSG00000197565.13	483.639	21728.7	5.48953	9.14622e-36	1.92309e-33	COL4A6	protein_coding
chr2:10122328-10131418	ENSG00000171848.11	121.097	5420.56	5.4842	2.3829e-33	4.20573e-31	RRM2	protein_coding
chr7:74027789-74069907	ENSG00000049540.14	19.0837	844.45	5.4676	6.70876e-25	5.42535e-23	ELN	protein_coding
chr10:100347124-100364834	ENSG00000099194.5	6784.9	299047	5.4619	5.46941e-36	1.2133e-33	SCD	protein_coding
chr2:17539126-17655528	ENSG00000163032.9	78.8916	3443.75	5.44797	2.57812e-33	4.48481e-31	VSNL1	protein_coding
chr8:37405439-37406724	ENSG00000253746.1	8.96219	390.067	5.44373	6.12532e-20	3.35091e-18	RP11-527N22.2	lincRNA
chr15:59105078-59125045	ENSG00000157456.5	76.8242	3342.39	5.44318	1.59727e-31	2.35499e-29	CCNB2	protein_coding
chr4:177309836-177362943	ENSG00000109674.3	11.5262	500.392	5.44007	2.6885e-20	1.51181e-18	NEIL3	protein_coding
chr2:130830978-130836994	ENSG00000233221.4	0.637278	27.6057	5.4369	0.0011534	0.00642166	AC133785.1	antisense
chrY:8068896-8070723	ENSG00000239893.1	8.35888	361.882	5.43607	2.413e-19	1.26018e-17	ZNF736P9Y	processed_pseudogene
chr2:170783786-170798971	ENSG00000204334.7	1.26831	54.8978	5.43577	4.59977e-09	7.71307e-08	ERICH2	protein_coding
chr14:24305734-24311145	ENSG00000213906.7	37.1823	1603.6	5.43055	8.61785e-30	1.06316e-27	LTB4R2	protein_coding
chr6:80003887-80042527	ENSG00000112742.7	62.4232	2684.2	5.42627	1.99005e-30	2.62947e-28	TTK	protein_coding
chr17:8072636-8087703	ENSG00000179477.7	9.94583	426.463	5.42218	1.83893e-17	8.06992e-16	ALOX12B	protein_coding
chr10:5524976-5525742	ENSG00000256462.1	1.62914	69.8527	5.42213	1.12738e-09	2.06986e-08	RP11-116G8.5	antisense
chr1:43358955-43363203	ENSG00000117399.11	158.107	6731.49	5.41195	2.95242e-33	5.09925e-31	CDC20	protein_coding
chr5:137867791-137887851	ENSG00000120729.7	0.646265	27.4724	5.40971	0.000189714	0.00135678	MYOT	protein_coding
chr9:121884636-121963719	ENSG00000237548.1	3.49216	148.259	5.40785	2.37689e-10	4.80545e-09	TTLL11-IT1	lincRNA
chr19:38770971-38773492	ENSG00000205076.4	47.4761	2000.71	5.39716	3.27016e-32	5.06875e-30	LGALS7	protein_coding
chr15:41309268-41332621	ENSG00000104147.6	8.9446	376.12	5.39403	2.45589e-16	9.67158e-15	OIP5	protein_coding
chr6:117288300-117425855	ENSG00000047936.8	13.0764	548.657	5.39087	4.19964e-21	2.49502e-19	ROS1	protein_coding
chr21:26405943-26569252	ENSG00000197934.6	0.637278	26.7286	5.39032	0.000518153	0.00323578	CYYR1-AS1	antisense
chr20:43667019-43716495	ENSG00000101057.13	30.0772	1260.02	5.38863	5.975e-26	5.3312e-24	MYBL2	protein_coding
chr9:92493554-92536092	ENSG00000106823.10	2.56983	107.639	5.38838	2.64757e-09	4.57928e-08	ECM2	protein_coding
chr13:37142967-37146718	ENSG00000279511.1	0.315517	13.2142	5.38823	0.0112518	0.043776	RP11-676B18.1	TEC
chr17:35757199-35758325	ENSG00000271392.1	1.2984	54.2141	5.38387	5.39626e-10	1.03804e-08	RP1-161P9.5	sense_intronic
chr7:97020392-97025097	ENSG00000105880.4	2.53937	105.772	5.38034	1.13799e-08	1.79847e-07	DLX5	protein_coding
chr11:72114869-72139628	ENSG00000110203.6	0.949673	39.37	5.37352	2.94215e-06	3.14089e-05	FOLR3	protein_coding
chr10:23267195-23343964	ENSG00000179133.9	3.19226	132.17	5.37167	5.93856e-12	1.45192e-10	C10orf67	protein_coding
chr14:105140981-105168824	ENSG00000184916.6	275.876	11226.2	5.34671	2.81292e-34	5.19209e-32	JAG2	protein_coding
chr21:26466209-26573284	ENSG00000166265.9	4.74212	191.225	5.33359	1.48595e-09	2.6714e-08	CYYR1	protein_coding
chr21:43805758-43812567	ENSG00000215458.6	30.3777	1220.08	5.32782	1.01473e-28	1.16839e-26	AP001053.11	antisense
chr20:23045633-23049741	ENSG00000178726.6	74.6238	2993.5	5.32605	1.98594e-31	2.87546e-29	THBD	protein_coding
chr8:22219721-22232341	ENSG00000168490.11	43.8558	1751.51	5.31969	1.34219e-30	1.803e-28	PHYHIP	protein_coding
chr19:13931472-13953381	ENSG00000132000.9	5.76133	228.42	5.30915	6.29399e-13	1.71577e-11	PODNL1	protein_coding
chr19:38251237-38256591	ENSG00000167641.8	0.634156	25.1358	5.30876	0.00829938	0.0340827	PPP1R14A	protein_coding
chr13:52377167-52406494	ENSG00000136114.13	96.0965	3808.38	5.30855	1.53406e-32	2.4895e-30	THSD1	protein_coding
chr2:233836701-233854566	ENSG00000123485.9	36.3298	1435.27	5.30403	3.30308e-26	3.01693e-24	HJURP	protein_coding
chr12:117208144-117361802	ENSG00000089250.16	151.847	5985.77	5.30084	1.96294e-32	3.16425e-30	NOS1	protein_coding
chr10:97572499-97583884	ENSG00000165887.9	0.970769	38.2424	5.2999	1.01637e-05	9.75235e-05	ANKRD2	protein_coding
chr1:121168585-121185539	ENSG00000188610.10	5.13342	201.55	5.29508	2.9669e-11	6.69838e-10	FAM72B	protein_coding
chr12:57234905-57240692	ENSG00000185633.8	36.0563	1399.04	5.27805	1.99645e-27	2.01984e-25	NDUFA4L2	protein_coding
chr1:159951492-159954254	ENSG00000162723.7	6.07997	235.275	5.27414	5.74244e-13	1.57608e-11	SLAMF9	protein_coding
chr12:53938765-53946544	ENSG00000123364.4	2.85801	110.594	5.27412	4.7434e-10	9.21989e-09	HOXC13	protein_coding
chr20:63253978-63261615	ENSG00000275620.1	0.643143	24.8269	5.27062	2.393e-06	2.59824e-05	FLJ16779	antisense
chr17:50373220-50381483	ENSG00000154920.12	10.9131	419.733	5.26534	6.35572e-17	2.64057e-15	EME1	protein_coding
chr6:33391536-33409924	ENSG00000237649.5	57.2535	2198.24	5.26284	2.3836e-28	2.59619e-26	KIFC1	protein_coding
chr10:128096659-128126385	ENSG00000148773.10	172.614	6613.28	5.25975	5.9176e-32	9.05618e-30	MKI67	protein_coding
chr1:84999147-85133138	ENSG00000162643.10	2.56671	98.0171	5.25504	2.25931e-11	5.18804e-10	WDR63	protein_coding
chr11:1828307-1835934	ENSG00000149043.14	17.687	674.557	5.25318	1.07855e-24	8.46731e-23	SYT8	protein_coding
chr18:50374995-50394173	ENSG00000154839.7	35.0155	1332.23	5.24971	1.85329e-25	1.58348e-23	SKA1	protein_coding
chr6:53561289-53617007	ENSG00000231683.4	2.92754	111.035	5.24518	2.47638e-11	5.64896e-10	RP1-27K12.2	lincRNA
chr2:132671799-133568460	ENSG00000176771.13	12.8847	487.04	5.24031	1.68383e-21	1.04398e-19	NCKAP5	protein_coding
chr2:130916651-131047263	ENSG00000136002.14	230.889	8714.72	5.23819	1.10868e-32	1.82367e-30	ARHGEF4	protein_coding
chr17:18426927-18431848	ENSG00000186831.9	10.8889	410.837	5.23764	7.73452e-19	3.8561e-17	KRT17P2	transcribed_unprocessed_pseudogene
chr2:232878686-233013272	ENSG00000066248.12	20.3184	763.511	5.23179	5.72171e-22	3.66979e-20	NGEF	protein_coding
chr15:32615490-32639949	ENSG00000198826.8	125.051	4684.07	5.22718	5.8023e-31	8.01713e-29	ARHGAP11A	protein_coding
chr20:35172073-35177362	ENSG00000101000.4	114.798	4294.61	5.22536	1.81927e-31	2.65e-29	PROCR	protein_coding
chr1:72748921-72899140	ENSG00000225087.1	6.09832	228.067	5.2249	1.03099e-16	4.20395e-15	RP4-660H19.1	lincRNA
chr4:57030773-57110385	ENSG00000163453.9	93.531	3478.59	5.21691	4.03439e-21	2.41464e-19	IGFBP7	protein_coding
chr5:55851496-55922850	ENSG00000164509.11	3.19188	118.7	5.21677	6.23417e-08	8.74883e-07	IL31RA	protein_coding
chr10:69220303-69267559	ENSG00000156510.12	23.51	874.258	5.21671	3.02442e-25	2.52174e-23	HKDC1	protein_coding
chr15:90966077-90995629	ENSG00000198901.11	242.158	9004.28	5.21659	3.7405e-32	5.76084e-30	PRC1	protein_coding
chr4:5748084-5888471	ENSG00000072832.12	13.8074	513.232	5.21609	3.61686e-19	1.85288e-17	CRMP1	protein_coding
chr3:121431427-121546641	ENSG00000051341.11	47.4135	1761.8	5.21561	3.34104e-27	3.33828e-25	POLQ	protein_coding
chr22:18527802-18530571	ENSG00000278558.2	0.973891	36.1481	5.21401	0.000245294	0.00169706	TMEM191B	protein_coding
chr16:50390916-50395133	ENSG00000261092.1	3.57967	131.847	5.20289	2.51994e-10	5.06924e-09	RP11-21B23.2	lincRNA
chr4:68053198-68129880	ENSG00000198092.5	3.54372	130.251	5.19989	8.78762e-10	1.64208e-08	TMPRSS11F	protein_coding
chr5:181193924-181205172	ENSG00000146054.15	73.2	2679.76	5.19411	3.5438e-30	4.5823e-28	TRIM7	protein_coding
chr11:35432113-35530300	ENSG00000149090.9	5.48838	199.821	5.18618	5.94313e-20	3.26602e-18	PAMR1	protein_coding
chr12:8637346-8662073	ENSG00000197614.8	7.43304	270.13	5.18356	9.98458e-14	2.97324e-12	MFAP5	protein_coding
chr7:110432239-110534754	ENSG00000226965.1	0.327626	11.8685	5.17895	0.00417518	0.0190915	AC003088.1	lincRNA
chr16:84192558-84197053	ENSG00000250685.5	6.72898	242.966	5.17422	1.54796e-17	6.85527e-16	RP11-486L19.2	antisense
chr1:120197085-120319680	ENSG00000274642.1	0.634156	22.7615	5.16562	0.00203722	0.0104122	CH17-472G23.1	unprocessed_pseudogene
chr1:201283452-201332993	ENSG00000081277.9	2240.44	80181.6	5.16142	3.54404e-33	6.03486e-31	PKP1	protein_coding
chrY:2789827-2790328	ENSG00000237659.1	0.643143	22.7916	5.14722	0.00016087	0.00117767	RNASEH2CP1	processed_pseudogene
chrX:135421943-135428074	ENSG00000178947.8	39.2081	1388.75	5.14649	3.61701e-29	4.26631e-27	LINC00086	lincRNA
chr17:44924709-44947637	ENSG00000186185.11	17.3609	614.537	5.14559	2.49556e-19	1.29749e-17	KIF18B	protein_coding
chr15:69414246-69448427	ENSG00000137807.11	113.501	4016.47	5.14515	6.39193e-30	7.92599e-28	KIF23	protein_coding
chr1:13583465-13617957	ENSG00000162493.14	59.4235	2087.05	5.13429	1.56265e-25	1.3543e-23	PDPN	protein_coding
chr19:41350911-41384083	ENSG00000142046.12	30.3327	1063.06	5.13121	1.26551e-26	1.20472e-24	TMEM91	protein_coding
chr2:112829751-112836903	ENSG00000125538.9	84.0311	2938.04	5.12779	6.64107e-07	7.96929e-06	IL1B	protein_coding
chr19:18572220-18594435	ENSG00000006016.8	11.53	401.311	5.12125	5.51331e-18	2.53927e-16	CRLF1	protein_coding
chr2:218880363-218893931	ENSG00000135925.6	171.867	5974.85	5.11954	1.62763e-31	2.38521e-29	WNT10A	protein_coding
chr19:45212621-45234211	ENSG00000130201.5	0.655252	22.6937	5.1141	0.0105529	0.0415493	EXOC3L2	protein_coding
chr2:9757496-9770341	ENSG00000243491.1	2.26642	78.4438	5.11317	3.44791e-07	4.32868e-06	RP11-521D12.5	lincRNA
chr2:236567787-236581097	ENSG00000144476.5	74.3165	2547.44	5.09922	1.21048e-30	1.63516e-28	ACKR3	protein_coding
chr16:70755098-70773251	ENSG00000214353.5	1.62602	55.5153	5.09347	3.10414e-05	0.000269702	VAC14-AS1	antisense
chr20:45812576-45816957	ENSG00000175063.14	104.391	3558.91	5.09136	6.0754e-29	7.02886e-27	UBE2C	protein_coding
chr17:18476756-18494940	ENSG00000171916.14	8.30107	281.736	5.0849	2.51388e-15	9.01863e-14	LGALS9C	protein_coding
chr19:18607430-18621039	ENSG00000105696.6	1.26831	42.8499	5.07831	6.24943e-05	0.000506404	TMEM59L	protein_coding
chr7:121873089-122062036	ENSG00000106278.9	129.205	4351.12	5.07365	5.27e-30	6.63691e-28	PTPRZ1	protein_coding
chr1:115836692-115843917	ENSG00000177551.5	2.87012	96.3803	5.06956	4.33179e-11	9.52207e-10	NHLH2	protein_coding
chr1:153390032-153391188	ENSG00000143546.7	781.419	26090.4	5.06128	8.75692e-32	1.29903e-29	S100A8	protein_coding
chr11:128899565-128905697	ENSG00000174370.7	17.8974	597.385	5.06084	1.61268e-22	1.08018e-20	C11orf45	protein_coding
chr3:48223347-48225491	ENSG00000164047.4	3.82916	127.131	5.05314	3.09207e-14	9.73518e-13	CAMP	protein_coding
chr1:109279565-109283186	ENSG00000134222.14	36.764	1214.74	5.0462	1.79418e-24	1.39049e-22	PSRC1	protein_coding
chr5:75363760-75364242	ENSG00000271815.1	2.2422	73.7399	5.03946	1.14468e-06	1.32814e-05	CTD-2235C13.3	lincRNA
chr22:40678750-40682814	ENSG00000128285.4	2.85801	93.8334	5.03702	2.92638e-07	3.72812e-06	MCHR1	protein_coding
chr16:88803213-88809258	ENSG00000167513.6	33.6292	1098.8	5.03007	1.00505e-23	7.34203e-22	CDT1	protein_coding
chr11:66330242-66336008	ENSG00000174791.8	306.085	9996.9	5.02948	3.43749e-31	4.83247e-29	RIN1	protein_coding
chrX:2752050-2815927	ENSG00000124343.10	20.8929	679.381	5.02314	2.77372e-25	2.32071e-23	XG	protein_coding
chr13:36431830-36442882	ENSG00000133101.7	10.5593	342.79	5.02074	3.42205e-16	1.3176e-14	CCNA1	protein_coding
chr16:28605582-28623586	ENSG00000196502.9	67.3302	2180.85	5.01749	1.62957e-28	1.82422e-26	SULT1A1	protein_coding
chr6:150143076-150250357	ENSG00000198729.4	187.223	6056.56	5.01567	1.4977e-30	1.9898e-28	PPP1R14C	protein_coding
chr1:150549369-150560932	ENSG00000143382.11	47.7382	1539.01	5.01072	1.95314e-26	1.8305e-24	ADAMTSL4	protein_coding
chr22:19479459-19520612	ENSG00000093009.7	27.4898	882.127	5.00402	1.80504e-21	1.11341e-19	CDC45	protein_coding
chr17:41626327-41640199	ENSG00000214514.5	12.5778	402.92	5.00154	2.34334e-17	1.01545e-15	KRT42P	transcribed_unprocessed_pseudogene
chr19:49018247-49019484	ENSG00000268655.1	0.655252	20.974	5.00041	0.00750766	0.0314075	CTB-60B18.10	lincRNA
chr3:58192627-58214697	ENSG00000163687.11	5.08848	162.741	4.9992	7.73537e-11	1.65511e-09	DNASE1L3	protein_coding
chr3:49803254-49805030	ENSG00000185614.4	32.7013	1032.05	4.98002	1.44995e-25	1.2657e-23	FAM212A	protein_coding
chr17:78214186-78225636	ENSG00000089685.12	131.31	4073.61	4.95526	2.66947e-28	2.89452e-26	BIRC5	protein_coding
chr1:209428820-209432545	ENSG00000230937.7	1125	34874.7	4.95419	3.74726e-31	5.2375e-29	MIR205HG	processed_transcript
chr9:23690107-23826065	ENSG00000107105.12	39.1891	1214.54	4.95382	6.62617e-25	5.37654e-23	ELAVL2	protein_coding
chr6:26269405-26271815	ENSG00000273983.1	75.6612	2326.88	4.9427	2.73136e-26	2.53043e-24	HIST1H3G	protein_coding
chr11:125063117-125090516	ENSG00000134955.9	140.079	4284.56	4.93484	1.20821e-29	1.47548e-27	SLC37A2	protein_coding
chr12:4273772-4305350	ENSG00000118971.5	1141.98	34458.5	4.91526	9.55126e-31	1.29747e-28	CCND2	protein_coding
chr14:57604008-57982194	ENSG00000151812.12	1.29253	38.9873	4.91474	7.19526e-06	7.13916e-05	SLC35F4	protein_coding
chr5:1963609-1967154	ENSG00000248597.1	0.973891	29.3117	4.91157	0.0047003	0.0211605	RP11-259O2.2	lincRNA
chr9:33580695-33605282	ENSG00000226562.3	1.29253	38.8233	4.90865	0.000143072	0.00105698	CYP4F26P	lincRNA
chr18:68734732-69055189	ENSG00000150636.13	7.37562	220.568	4.90232	6.05892e-15	2.08103e-13	CCDC102B	protein_coding
chr17:8002594-8020339	ENSG00000132518.6	7.39397	220.732	4.8998	4.16729e-14	1.29685e-12	GUCY2D	protein_coding
chr2:112773915-112784590	ENSG00000115008.5	163.615	4852.41	4.89033	1.72019e-19	9.12153e-18	IL1A	protein_coding
chr16:55389700-55506237	ENSG00000087245.10	49.1976	1458.25	4.8895	3.3064e-26	3.01693e-24	MMP2	protein_coding
chr1:157993273-158100261	ENSG00000183853.15	293.158	8683.35	4.8885	9.90187e-30	1.21537e-27	KIRREL	protein_coding
chr4:89724099-89838315	ENSG00000145335.13	50.111	1479.06	4.88341	2.27015e-26	2.11124e-24	SNCA	protein_coding
chr15:40594020-40664342	ENSG00000137812.17	149.146	4379.42	4.87594	7.2025e-28	7.47453e-26	CASC5	protein_coding
chr12:40225074-40369281	ENSG00000188906.11	79.0182	2312.4	4.87106	2.7844e-26	2.56973e-24	LRRK2	protein_coding
chr19:39083913-39111493	ENSG00000183760.8	1.60493	46.9563	4.87074	5.63301e-05	0.00046156	PAPL	protein_coding
chr17:6653464-6655009	ENSG00000261996.1	3.22508	94.2226	4.86867	8.66642e-08	1.192e-06	CTC-281F24.1	lincRNA
chr9:124452091-124478589	ENSG00000180264.8	2.24807	65.6056	4.86706	4.6117e-07	5.66045e-06	GPR144	protein_coding
chr17:45168800-45171485	ENSG00000267288.2	5.14552	148.928	4.85515	1.91842e-12	4.97719e-11	RP13-890H12.2	antisense
chr22:18912777-18936553	ENSG00000100033.14	132.084	3794.75	4.84448	1.82322e-28	2.03159e-26	PRODH	protein_coding
chr2:87755955-87825952	ENSG00000185304.13	0.955917	27.082	4.82431	0.000574246	0.00353135	RGPD2	protein_coding
chr10:92593286-92655395	ENSG00000138160.5	171.35	4845.81	4.82172	9.93021e-28	1.02612e-25	KIF11	protein_coding
chr10:97713724-97718152	ENSG00000155254.10	130.278	3681.27	4.82054	3.20263e-28	3.44176e-26	MARVELD1	protein_coding
chr19:49054275-49058860	ENSG00000196337.8	4.7968	135.461	4.81966	5.53641e-10	1.06415e-08	CGB7	protein_coding
chr10:68632371-68632727	ENSG00000213025.2	2.23908	63.221	4.81943	2.62873e-06	2.82878e-05	COX20P1	processed_pseudogene
chr2:55287847-55419921	ENSG00000115355.13	253.091	7126.85	4.81554	1.20842e-28	1.38481e-26	CCDC88A	protein_coding
chr12:2857683-2877040	ENSG00000111206.10	76.6098	2156.2	4.81482	5.16046e-25	4.24421e-23	FOXM1	protein_coding
chr5:138285580-138338355	ENSG00000158402.16	23.6868	664.411	4.80992	2.94246e-18	1.39234e-16	CDC25C	protein_coding
chr5:65517766-65563171	ENSG00000123219.10	31.6724	878.793	4.79423	1.27659e-20	7.36704e-19	CENPK	protein_coding
chr12:77021247-77065580	ENSG00000165891.13	80.182	2205.63	4.78177	1.70031e-25	1.46311e-23	E2F7	protein_coding
chr19:38433699-38587564	ENSG00000196218.9	25.9521	713.578	4.78115	2.06095e-24	1.58707e-22	RYR1	protein_coding
chr8:25458997-25507920	ENSG00000184661.11	76.3108	2092.67	4.77731	1.08806e-24	8.5143e-23	CDCA2	protein_coding
chr19:46163893-46180647	ENSG00000269729.1	0.95866	26.2844	4.77705	0.0105411	0.0415121	AC006262.4	lincRNA
chr11:2163929-2171877	ENSG00000180176.12	4.88119	133.679	4.7754	8.53176e-08	1.17632e-06	TH	protein_coding
chr4:152613875-152614333	ENSG00000240669.1	0.970769	26.5633	4.77416	0.00556038	0.0243922	RP11-555K12.2	processed_pseudogene
chr1:6461151-6466195	ENSG00000215788.7	201.742	5514.89	4.77275	3.57596e-28	3.7924e-26	TNFRSF25	protein_coding
chr11:33015864-33033582	ENSG00000121690.7	41.0848	1115.07	4.76239	4.27082e-25	3.53659e-23	DEPDC7	protein_coding
chr5:69167010-69178245	ENSG00000134057.12	366.497	9930.45	4.75999	2.30588e-28	2.53437e-26	CCNB1	protein_coding
chr12:50057548-50083611	ENSG00000110881.9	10.3125	279.27	4.75919	4.41615e-14	1.37253e-12	ASIC1	protein_coding
chr15:86296868-86316963	ENSG00000260125.1	1.90559	51.5251	4.75697	5.15254e-05	0.000426673	AGBL1-AS1	antisense
chr18:55776727-55781721	ENSG00000267325.1	1.57759	42.6307	4.7561	6.68108e-05	0.000534929	LINC01415	lincRNA
chr3:44117299-44122365	ENSG00000261786.1	16.387	441.445	4.75161	1.52046e-16	6.12747e-15	RP4-555D20.2	lincRNA
chr16:85676198-85688999	ENSG00000131153.6	36.6128	984.674	4.74922	1.83421e-21	1.12853e-19	GINS2	protein_coding
chr19:49055793-49065076	ENSG00000225950.5	42.1733	1133.77	4.74865	2.88777e-24	2.20272e-22	NTF4	protein_coding
chr17:75721436-75757818	ENSG00000132470.11	6300.38	169308	4.74806	1.7662e-29	2.13534e-27	ITGB4	protein_coding
chr3:20160593-20186191	ENSG00000129810.12	26.8244	719.91	4.7462	1.39263e-18	6.80281e-17	SGOL1	protein_coding
chr3:111998739-112013887	ENSG00000144834.10	15.0293	402.673	4.74376	1.92371e-10	3.94533e-09	TAGLN3	protein_coding
chr1:25831913-25859458	ENSG00000127423.8	12.1365	324.693	4.74165	6.99837e-14	2.12589e-12	AUNIP	protein_coding
chr1:145096000-145112696	ENSG00000215784.5	2.55772	68.3514	4.74004	6.33519e-05	0.000511982	FAM72D	protein_coding
chr6:85449584-85495791	ENSG00000135318.9	1263.52	33729.4	4.73849	4.60975e-29	5.41086e-27	NT5E	protein_coding
chr5:136028895-136063817	ENSG00000120708.14	354.168	9421.54	4.73346	1.46595e-28	1.64868e-26	TGFBI	protein_coding
chr15:64365868-64387684	ENSG00000166803.8	53.8957	1426.71	4.72638	4.10611e-23	2.85304e-21	KIAA0101	protein_coding
chr18:2571511-2616635	ENSG00000080986.10	60.6371	1599.23	4.72103	4.48606e-23	3.10811e-21	NDC80	protein_coding
chr1:74198235-74543982	ENSG00000259030.4	3.54959	93.4749	4.71886	1.45004e-07	1.92861e-06	FPGT-TNNI3K	protein_coding
chr16:85690170-85751129	ENSG00000154102.8	135.782	3560.33	4.71265	3.28688e-27	3.29779e-25	C16orf74	protein_coding
chr5:177384444-177398848	ENSG00000131183.8	2.24807	58.9099	4.71175	6.31907e-06	6.32954e-05	SLC34A1	protein_coding
chr2:191834302-191847255	ENSG00000168497.4	21.162	552.606	4.70671	1.67462e-22	1.11549e-20	SDPR	protein_coding
chr11:119308986-119318377	ENSG00000076706.12	182.689	4711.61	4.68876	3.20095e-27	3.22495e-25	MCAM	protein_coding
chr8:54554361-54558914	ENSG00000254142.2	0.955917	24.6092	4.68617	0.00503663	0.0224448	RP11-53M11.3	lincRNA
chr7:40134977-40860763	ENSG00000175600.13	29.9542	768.88	4.68193	7.66333e-22	4.8763e-20	SUGCT	protein_coding
chr12:75563202-75984015	ENSG00000258077.2	3.19462	81.6779	4.67623	6.10292e-07	7.36738e-06	RP11-114H23.1	lincRNA
chr1:156641666-156644887	ENSG00000272405.1	0.961782	24.5507	4.67391	0.000610792	0.00372765	RP11-284F21.10	antisense
chr4:1721490-1745176	ENSG00000013810.16	105.384	2686.61	4.67206	6.42306e-25	5.22928e-23	TACC3	protein_coding
chr17:16840743-16845883	ENSG00000131885.14	9.60571	244.254	4.66835	4.28325e-13	1.19045e-11	KRT17P1	transcribed_unprocessed_pseudogene
chr1:112911847-112956353	ENSG00000155380.9	2169.33	55148.2	4.66799	1.24598e-28	1.42112e-26	SLC16A1	protein_coding
chr7:84194529-84492724	ENSG00000075213.8	28.1285	713.787	4.66539	6.30017e-20	3.42333e-18	SEMA3A	protein_coding
chr2:26764289-26794589	ENSG00000115163.12	27.7374	703.576	4.6648	5.81711e-18	2.6741e-16	CENPA	protein_coding
chr18:63476761-63505085	ENSG00000206075.11	4986.7	125879	4.65781	1.33696e-28	1.51064e-26	SERPINB5	protein_coding
chr16:2963944-2968380	ENSG00000131650.11	30.7447	772.97	4.652	2.4929e-20	1.40837e-18	KREMEN2	protein_coding
chr17:38450394-38452399	ENSG00000276170.2	10.6124	266.788	4.65187	1.17661e-14	3.88668e-13	AC124789.1	processed_transcript
chr13:21153595-21176602	ENSG00000165480.13	30.8079	768.693	4.64104	3.89066e-19	1.98893e-17	SKA3	protein_coding
chr9:36572862-36677683	ENSG00000165304.5	102.967	2566.66	4.63964	1.16074e-24	9.02463e-23	MELK	protein_coding
chr7:128876865-128910719	ENSG00000135253.11	19.6988	485.831	4.62427	8.1951e-18	3.73178e-16	KCP	protein_coding
chr1:86634276-86655376	ENSG00000153923.8	2.86699	70.4709	4.61942	2.94805e-09	5.07245e-08	CLCA3P	transcribed_unprocessed_pseudogene
chr16:32252719-32255922	ENSG00000205456.9	0.637278	15.6323	4.61646	0.00396795	0.0183249	TP53TG3D	protein_coding
chr9:124777271-124814878	ENSG00000185585.17	335.635	8209.71	4.61237	1.32648e-27	1.35908e-25	OLFML2A	protein_coding
chr5:157460019-157474717	ENSG00000172548.12	93.3004	2275.66	4.60826	1.36142e-25	1.19272e-23	NIPAL4	protein_coding
chr5:138439017-138446964	ENSG00000132563.13	15.9403	388.209	4.60609	2.5897e-17	1.11787e-15	REEP2	protein_coding
chr5:67692812-67693200	ENSG00000249721.1	1.2984	31.5059	4.60082	0.00099643	0.00567444	RP11-83M16.4	processed_pseudogene
chr3:185713252-185729787	ENSG00000163915.5	1.61391	39.0922	4.59824	0.000676827	0.00407512	C3orf65	antisense
chrX:153642534-153651326	ENSG00000130829.15	8.63494	207.748	4.58851	3.83856e-14	1.19918e-12	DUSP9	protein_coding
chr5:163460550-163491945	ENSG00000072571.17	154.943	3722.42	4.58643	4.34224e-25	3.58346e-23	HMMR	protein_coding
chr1:205381378-205455954	ENSG00000186007.7	36.1663	864.919	4.57985	1.16514e-20	6.75615e-19	LEMD1	protein_coding
chr1:6412418-6424670	ENSG00000069812.9	348.67	8309.35	4.5748	3.52766e-27	3.51024e-25	HES2	protein_coding
chr19:38789211-38791749	ENSG00000178934.4	120.833	2873.7	4.57182	1.82544e-26	1.72418e-24	LGALS7B	protein_coding
chr14:105095191-105099004	ENSG00000257556.1	9.00126	213.637	4.56889	5.86841e-15	2.02423e-13	RP11-44N21.1	lincRNA
chr11:130672956-130717352	ENSG00000175728.3	2.55186	60.3585	4.56394	3.33724e-06	3.52685e-05	C11orf44	protein_coding
chr2:26401916-26456711	ENSG00000157856.8	0.634156	14.9636	4.56047	0.00178993	0.00933575	DRC1	protein_coding
chr2:74421729-74425754	ENSG00000005448.14	97.9523	2308.77	4.5589	2.149e-24	1.64961e-22	WDR54	protein_coding
chr2:238159008-238167054	ENSG00000178752.13	4.14155	97.4684	4.55669	8.03849e-07	9.53265e-06	FAM132B	protein_coding
chr13:109269634-109273838	ENSG00000275216.1	18.0459	423.584	4.55291	3.3222e-16	1.28119e-14	RP11-54H7.4	lincRNA
chr15:69298947-69407780	ENSG00000137819.11	134.494	3129.11	4.54014	1.05703e-24	8.34976e-23	PAQR5	protein_coding
chr20:56369390-56392337	ENSG00000087586.15	136.49	3153.77	4.53021	2.05e-24	1.58367e-22	AURKA	protein_coding
chr18:80157232-80247546	ENSG00000178184.13	160.888	3710.74	4.52758	8.56523e-26	7.55866e-24	PARD6G	protein_coding
chr6:116444160-116444860	ENSG00000272403.1	7.31233	167.994	4.52193	5.60335e-12	1.37413e-10	RP1-93H18.7	lincRNA
chr11:28020620-28108308	ENSG00000121621.6	75.3766	1730.03	4.52054	4.29482e-22	2.78415e-20	KIF18A	protein_coding
chr18:36297714-36780055	ENSG00000134775.13	98.8725	2269.27	4.52051	8.41814e-25	6.74009e-23	FHOD3	protein_coding
chr21:43414515-43427128	ENSG00000142178.7	59.9187	1371.8	4.51692	3.55798e-23	2.49368e-21	SIK1	protein_coding
chr1:99645943-99694541	ENSG00000099260.8	165.197	3770.06	4.51233	1.75392e-25	1.5039e-23	PALMD	protein_coding
chr2:189031896-189179879	ENSG00000204262.9	75.516	1721.66	4.51087	1.12928e-22	7.62738e-21	COL5A2	protein_coding
chr8:123179047-123210079	ENSG00000147689.14	309.2	7042.62	4.5095	9.83197e-27	9.50949e-25	FAM83A	protein_coding
chr3:44761717-44853261	ENSG00000163808.14	62.1108	1406.25	4.50086	3.10471e-21	1.8815e-19	KIF15	protein_coding
chr5:160421822-160428744	ENSG00000164611.10	290.049	6564.73	4.50037	4.99487e-26	4.48981e-24	PTTG1	protein_coding
chr7:23310209-23470467	ENSG00000136231.11	13.1912	298.442	4.4998	4.10294e-13	1.14165e-11	IGF2BP3	protein_coding
chr10:90740823-90857698	ENSG00000148680.13	90.2309	2026.58	4.48928	3.46653e-24	2.62761e-22	HTR7	protein_coding
chr17:41619437-41624577	ENSG00000128422.13	22620.1	507080	4.48654	3.86716e-27	3.79167e-25	KRT17	protein_coding
chr18:39206924-39800318	ENSG00000267374.1	6.43219	143.811	4.48272	3.8041e-08	5.53116e-07	LINC00669	lincRNA
chr5:151212150-151266880	ENSG00000196743.6	1933.92	43070.1	4.47708	5.62865e-27	5.46589e-25	GM2A	protein_coding
chr1:212035553-212105006	ENSG00000143476.15	36.6824	815.923	4.47527	2.35053e-18	1.1277e-16	DTL	protein_coding
chr16:2140803-2153070	ENSG00000167964.10	20.7644	457.463	4.46147	2.87565e-20	1.6133e-18	RAB26	protein_coding
chr5:69189548-69210357	ENSG00000153044.7	95.4627	2095.91	4.4565	3.77796e-23	2.6326e-21	CENPH	protein_coding
chr17:8039017-8049134	ENSG00000179593.13	1606.27	35031.6	4.44687	1.20336e-26	1.15465e-24	ALOX15B	protein_coding
chr12:6844793-6851269	ENSG00000111665.9	39.3346	856.22	4.44411	3.26496e-18	1.53892e-16	CDCA3	protein_coding
chr4:120055608-120067074	ENSG00000164109.11	150.612	3276.67	4.44332	7.87806e-24	5.80767e-22	MAD2L1	protein_coding
chr5:76716043-76735781	ENSG00000181104.6	74.5446	1621.06	4.44269	2.26603e-23	1.61155e-21	F2R	protein_coding
chr1:1914827-1917294	ENSG00000169885.7	1.62016	35.12	4.43809	2.45455e-06	2.65671e-05	CALML6	protein_coding
chr10:89701610-89774939	ENSG00000138182.12	235.526	5094.27	4.43492	8.36408e-25	6.71905e-23	KIF20B	protein_coding
chr2:216633395-216664436	ENSG00000115457.7	805.884	17415.7	4.43367	2.08668e-26	1.9481e-24	IGFBP2	protein_coding
chr14:24305187-24311422	ENSG00000136305.9	35.0771	752.696	4.42347	1.07829e-20	6.29784e-19	CIDEB	protein_coding
chrX:103497523-103500317	ENSG00000234405.1	1.26831	27.1337	4.41911	0.00267221	0.013157	LL0XNC01-250H12.3	antisense
chr20:44714844-44727811	ENSG00000064205.8	5.42235	115.993	4.41898	1.13775e-08	1.79847e-07	WISP2	protein_coding
chr17:76565379-76586128	ENSG00000070731.7	422.795	9011.13	4.41368	7.19976e-26	6.37693e-24	ST6GALNAC2	protein_coding
chr7:100159245-100168750	ENSG00000197093.8	22.5385	477.314	4.40448	1.85766e-17	8.13735e-16	GAL3ST4	protein_coding
chr4:127880861-127899195	ENSG00000142731.8	81.2883	1719.23	4.40257	1.79545e-21	1.11033e-19	PLK4	protein_coding
chr4:74365143-74388751	ENSG00000124882.3	843.471	17838.9	4.40254	5.76531e-26	5.16315e-24	EREG	protein_coding
chr8:85442047-85464915	ENSG00000253549.3	1.94154	40.7681	4.39217	0.000141499	0.00104792	RP11-317J10.2	antisense
chrX:106693838-106796993	ENSG00000133135.11	191.335	4009.75	4.38934	3.52866e-25	2.93206e-23	RNF128	protein_coding
chr11:11963106-12009370	ENSG00000050165.15	536.165	11169.8	4.38079	1.34896e-25	1.18611e-23	DKK3	protein_coding
chr14:91232532-91253925	ENSG00000119714.8	51.29	1067.6	4.37955	3.52061e-21	2.11237e-19	GPR68	protein_coding
chr3:125908005-125910272	ENSG00000248787.1	5.81563	121.024	4.37921	5.02277e-08	7.13996e-07	RP11-666A20.4	lincRNA
chr17:81311270-81330674	ENSG00000185332.4	14.0511	291.791	4.37618	2.4599e-13	6.97308e-12	TMEM105	protein_coding
chr10:13161554-13211104	ENSG00000065328.14	32.2659	667.661	4.37103	1.10934e-16	4.51581e-15	MCM10	protein_coding
chr15:90717327-90816165	ENSG00000197299.8	33.8697	700.743	4.37082	8.72956e-17	3.59592e-15	BLM	protein_coding
chr9:133061981-133087355	ENSG00000170835.12	45.0012	921.159	4.35541	3.32971e-23	2.35416e-21	CEL	protein_coding
chr10:11742366-11764070	ENSG00000134463.12	140.872	2865.65	4.34641	5.88451e-24	4.40519e-22	ECHDC3	protein_coding
chr20:45898621-45912152	ENSG00000100979.12	240.547	4885.98	4.34426	9.0115e-25	7.1677e-23	PLTP	protein_coding
chr3:14489111-14542081	ENSG00000144596.9	11.4566	231.634	4.33759	4.064e-11	8.9742e-10	GRIP2	protein_coding
chr5:892643-918120	ENSG00000071539.11	113.962	2302.38	4.3365	2.88341e-22	1.89459e-20	TRIP13	protein_coding
chr22:23966901-23972532	ENSG00000099974.7	2.60303	52.5782	4.3362	2.42546e-05	0.000215056	DDTL	protein_coding
chr1:5992363-6101193	ENSG00000069424.12	18.58	372.205	4.32427	9.47239e-17	3.87551e-15	KCNAB2	protein_coding
chr4:15935569-15938740	ENSG00000137440.4	7344.77	146851	4.3215	1.50381e-25	1.30799e-23	FGFBP1	protein_coding
chr5:96875939-96919716	ENSG00000164308.14	382.432	7634.67	4.31929	5.74349e-25	4.69181e-23	ERAP2	protein_coding
chr20:38926312-38953106	ENSG00000101447.11	136.643	2722.52	4.31646	6.2729e-23	4.28471e-21	FAM83D	protein_coding
chr4:9826224-10054875	ENSG00000109667.9	151.086	3007.9	4.31531	9.62507e-24	7.05255e-22	SLC2A9	protein_coding
chr20:57168748-57266628	ENSG00000101144.10	86.1569	1705.38	4.30698	2.1027e-23	1.4998e-21	BMP7	protein_coding
chr14:50857891-50944456	ENSG00000100504.14	2108.78	41535.7	4.29987	2.49455e-25	2.10168e-23	PYGL	protein_coding
chr3:108380369-108529322	ENSG00000144821.7	14.114	277.206	4.29576	3.24766e-11	7.26443e-10	MYH15	protein_coding
chr1:37692418-37709719	ENSG00000134690.8	63.0589	1238.11	4.2953	3.50475e-19	1.79925e-17	CDCA8	protein_coding
chr12:102120245-102197520	ENSG00000185480.9	59.3789	1163.63	4.29253	2.6681e-19	1.38147e-17	PARPBP	protein_coding
chr2:208255247-208256181	ENSG00000231908.1	3.18289	62.1332	4.28696	4.46732e-05	0.00037546	IDH1-AS1	antisense
chr2:215996329-216081790	ENSG00000115425.11	35.5129	692.779	4.28598	3.91957e-20	2.16877e-18	PECR	protein_coding
chr1:241848180-241889939	ENSG00000174371.14	29.0701	566.016	4.28323	3.52756e-15	1.23797e-13	EXO1	protein_coding
chr6:27873199-27873510	ENSG00000275126.1	60.3841	1169.45	4.27551	2.96611e-20	1.6602e-18	HIST1H4L	protein_coding
chr1:52372829-52404459	ENSG00000085840.10	48.2012	933.025	4.27477	5.87232e-18	2.69436e-16	ORC1	protein_coding
chr11:65044823-65058549	ENSG00000168060.12	10.2305	197.995	4.27451	9.55796e-11	2.02552e-09	NAALADL1	protein_coding
chr14:24249114-24263210	ENSG00000092295.9	1105.99	21321.4	4.26889	5.68493e-25	4.65972e-23	TGM1	protein_coding
chr14:70452157-70459899	ENSG00000139985.6	2.24533	43.1862	4.26557	0.000206033	0.00145711	ADAM21	protein_coding
chr19:49015980-49017081	ENSG00000104826.9	1.2984	24.9625	4.26496	0.0108555	0.042492	LHB	protein_coding
chr22:46296741-46330810	ENSG00000075218.16	45.5057	873.163	4.26213	3.23766e-17	1.38072e-15	GTSE1	protein_coding
chrX:106611930-106679437	ENSG00000147231.11	19.6542	375.969	4.2577	8.10218e-16	3.01866e-14	CXorf57	protein_coding
chr11:101504705-101872562	ENSG00000137672.10	21.5033	410.139	4.25348	5.01728e-15	1.73559e-13	TRPC6	protein_coding
chr11:73238975-73242335	ENSG00000260401.1	191.017	3641.97	4.25295	1.0101e-23	7.3567e-22	RP11-800A3.4	sense_overlapping
chr4:147480917-147544954	ENSG00000151617.13	48.5573	922.97	4.24852	4.23799e-12	1.05535e-10	EDNRA	protein_coding
chr12:65824131-65966295	ENSG00000149948.11	169.521	3212.66	4.24423	5.37989e-14	1.64874e-12	HMGA2	protein_coding
chr6:27866849-27867529	ENSG00000184357.4	307.416	5811.1	4.24055	1.8881e-23	1.35473e-21	HIST1H1B	protein_coding
chr5:178237618-178590555	ENSG00000050767.13	5.42197	102.155	4.23579	8.35158e-10	1.56665e-08	COL23A1	protein_coding
chr21:14027421-14144468	ENSG00000224905.4	1.61117	30.348	4.23542	0.00132762	0.00723664	AP001347.6	antisense
chr11:65592855-65595996	ENSG00000173338.10	12.172	228.979	4.23357	4.83041e-10	9.38147e-09	KCNK7	protein_coding
chr3:9902828-9916402	ENSG00000163701.16	137.689	2586.98	4.23178	3.13498e-22	2.0543e-20	IL17RE	protein_coding
chr1:108875350-108934545	ENSG00000121957.10	451.344	8476.43	4.23116	4.65565e-24	3.49608e-22	GPSM2	protein_coding
chr12:4538890-4560048	ENSG00000111247.12	45.6488	849.53	4.21802	4.59642e-17	1.93626e-15	RAD51AP1	protein_coding
chr18:30990008-31042741	ENSG00000134762.14	3526.7	65491	4.21491	1.06012e-24	8.34976e-23	DSC3	protein_coding
chr9:121815674-121819452	ENSG00000261534.1	37.0967	686.115	4.20908	1.97991e-16	7.88704e-15	RP11-244O19.1	sense_overlapping
chr9:128431598-128432006	ENSG00000273186.1	1.58969	29.3277	4.20544	0.0044746	0.0202273	RP11-339B21.10	sense_intronic
chr1:209528455-209567673	ENSG00000224260.4	6.97808	128.243	4.19991	1.62193e-08	2.51722e-07	RP1-272L16.1	lincRNA
chr4:152618632-152680165	ENSG00000170006.9	1281.06	23523	4.19867	2.63991e-24	2.02003e-22	TMEM154	protein_coding
chr11:118133377-118152820	ENSG00000177098.6	20.4032	374.555	4.19831	8.80064e-14	2.65005e-12	SCN4B	protein_coding
chr6:27814354-27814740	ENSG00000276368.1	62.4174	1144.81	4.19702	1.65956e-18	8.00961e-17	HIST1H2AJ	protein_coding
chr11:102047443-102084560	ENSG00000137691.10	24.6237	446.118	4.17931	7.41913e-16	2.77271e-14	C11orf70	protein_coding
chr6:26031650-26032060	ENSG00000274267.1	266.355	4820.07	4.17763	1.79541e-22	1.19266e-20	HIST1H3B	protein_coding
chr14:104139040-104180894	ENSG00000066735.12	18.2465	329.447	4.17435	3.45821e-12	8.69226e-11	KIF26A	protein_coding
chr12:3381349-3593182	ENSG00000111218.9	10.3727	186.248	4.16636	2.0166e-09	3.55922e-08	PRMT8	protein_coding
chr7:55764797-55773288	ENSG00000226278.1	16.7089	299.672	4.16469	1.68193e-15	6.11566e-14	PSPHP1	unprocessed_pseudogene
chr3:48561727-48563773	ENSG00000145040.3	19.4297	347.391	4.16023	1.40613e-15	5.15938e-14	UCN2	protein_coding
chr12:18261540-18648414	ENSG00000139144.7	42.1836	751.545	4.1551	4.72233e-19	2.40391e-17	PIK3C2G	protein_coding
chr6:27890635-27893106	ENSG00000197153.4	44.1705	783.645	4.14905	1.61933e-16	6.51502e-15	HIST1H3J	protein_coding
chr16:72119101-72172450	ENSG00000118557.13	10.5491	186.146	4.14124	2.4234e-10	4.89452e-09	PMFBP1	protein_coding
chr2:108894471-108989372	ENSG00000135960.7	6.40721	112.651	4.13602	1.60276e-10	3.32374e-09	EDAR	protein_coding
chr10:97584343-97612802	ENSG00000241935.6	8.97392	157.383	4.13239	1.95101e-10	3.99454e-09	HOGA1	protein_coding
chr22:43923792-43964488	ENSG00000100344.8	18.1688	318.392	4.13127	1.0305e-12	2.7533e-11	PNPLA3	protein_coding
chr11:2268495-2270952	ENSG00000183734.4	34.3501	596.511	4.11816	4.46895e-17	1.88915e-15	ASCL2	protein_coding
chr14:99645110-99680569	ENSG00000182218.7	5.43096	94.2671	4.11748	7.80401e-07	9.26823e-06	HHIPL1	protein_coding
chr1:35720218-35769967	ENSG00000092853.11	31.0562	538.914	4.1171	2.36324e-14	7.48926e-13	CLSPN	protein_coding
chr8:375931-383174	ENSG00000182366.7	2.55772	44.2836	4.11384	0.000180778	0.00130328	FAM87A	lincRNA
chr19:1505018-1513189	ENSG00000185761.8	55.8956	966.863	4.11251	1.74213e-19	9.21764e-18	ADAMTSL5	protein_coding
chr6:161160105-161161982	ENSG00000279355.1	1.93567	33.413	4.1095	0.00258192	0.0127566	AGPAT4-IT1	TEC
chrX:38561370-38688913	ENSG00000156298.10	11.5351	198.478	4.10487	1.1126e-13	3.28101e-12	TSPAN7	protein_coding
chr6:27865355-27865747	ENSG00000276903.1	49.1071	843.43	4.10226	1.97083e-16	7.86382e-15	HIST1H2AL	protein_coding
chr1:6466092-6520009	ENSG00000171680.18	1305.4	22408.3	4.10147	1.96815e-23	1.40798e-21	PLEKHG5	protein_coding
chr5:128258037-128659185	ENSG00000138829.8	934.062	16018	4.10003	3.58062e-23	2.50229e-21	FBN2	protein_coding
chr8:94427712-94429888	ENSG00000280123.1	33.0333	564.836	4.09584	7.4175e-16	2.77271e-14	RP11-267M23.1	TEC
chr15:51056598-51105276	ENSG00000183578.5	15.3581	262.475	4.09511	1.32638e-11	3.12591e-10	TNFAIP8L3	protein_coding
chr17:35744511-35752878	ENSG00000270765.3	4.16851	71.1846	4.09396	1.88661e-09	3.3469e-08	GAS2L2	protein_coding
chr11:130448974-130476641	ENSG00000166106.3	39.8329	677.491	4.08817	9.46473e-19	4.709e-17	ADAMTS15	protein_coding
chr4:139618136-139623232	ENSG00000261268.1	1.3105	22.2579	4.08612	0.0111988	0.0436052	RP11-308D13.3	lincRNA
chrX:72204660-72239047	ENSG00000186871.6	43.1501	732.38	4.08516	1.82451e-15	6.6142e-14	ERCC6L	protein_coding
chr1:39962680-39963404	ENSG00000228477.1	7.08394	120.214	4.0849	5.2279e-08	7.40543e-07	RP3-342P20.2	processed_pseudogene
chr18:54357917-54382035	ENSG00000166845.11	42.2942	716.768	4.08298	7.87123e-16	2.93713e-14	C18orf54	protein_coding
chr14:96204679-96244166	ENSG00000168398.6	262.603	4446.85	4.08183	2.00416e-22	1.32406e-20	BDKRB2	protein_coding
chr1:115976498-116070054	ENSG00000163393.10	123.34	2082.2	4.07739	2.39356e-21	1.46522e-19	SLC22A15	protein_coding
chr17:58202352-58203003	ENSG00000278627.1	1.26831	21.3641	4.07421	0.00223659	0.0112574	RP11-506H21.5	antisense
chr19:11322156-11324195	ENSG00000267576.1	1.91146	32.1499	4.07207	0.00388033	0.0179916	CTC-510F12.6	sense_intronic
chr7:134549136-134579875	ENSG00000227471.6	15.6638	262.583	4.06726	3.44225e-11	7.6713e-10	AKR1B15	protein_coding
chr17:74862497-74873023	ENSG00000161513.9	200.096	3335.57	4.05917	7.13088e-22	4.54946e-20	FDXR	protein_coding
chr1:150508085-150513789	ENSG00000143369.12	97.0724	1610.4	4.05222	3.43536e-21	2.06634e-19	ECM1	protein_coding
chr7:152646504-152676165	ENSG00000196584.2	30.4767	503.208	4.04537	9.2961e-14	2.78193e-12	XRCC2	protein_coding
chr3:190642163-190642503	ENSG00000223117.1	1.92669	31.7629	4.04315	0.00271445	0.013327	RN7SKP296	misc_RNA
chr13:22915651-22916523	ENSG00000234685.1	1.28941	21.2062	4.0397	0.000711279	0.00425606	NUS1P2	processed_pseudogene
chr4:74445134-74455009	ENSG00000109321.8	2956.48	48549.1	4.03749	4.62613e-23	3.196e-21	AREG	protein_coding
chr16:30989256-31010628	ENSG00000099365.7	3.85649	63.3198	4.0373	8.47377e-05	0.000663308	STX1B	protein_coding
chr9:39072767-39288303	ENSG00000106714.15	94.3011	1543.4	4.03269	1.55253e-20	8.85379e-19	CNTNAP3	protein_coding
chr6:26045411-26045821	ENSG00000278272.1	156.753	2565.5	4.03267	3.61036e-20	2.00686e-18	HIST1H3C	protein_coding
chr17:18327860-18363563	ENSG00000176974.15	379.008	6196.24	4.0311	4.27029e-22	2.77569e-20	SHMT1	protein_coding
chr12:53097436-53102345	ENSG00000167779.5	663.723	10792.6	4.02332	1.63982e-22	1.09532e-20	IGFBP6	protein_coding
chr14:51333393-51365557	ENSG00000258479.3	4.48403	72.8986	4.02302	3.31199e-06	3.5017e-05	LINC00640	lincRNA
chrX:108439882-108697545	ENSG00000188153.10	1343.88	21697.4	4.01305	9.49083e-23	6.4463e-21	COL4A5	protein_coding
chr12:40393395-40570760	ENSG00000205592.11	4.79056	77.2638	4.01153	1.11722e-08	1.7726e-07	MUC19	processed_transcript
chr1:152908545-152911886	ENSG00000163207.6	103.358	1665.38	4.01013	9.58653e-12	2.29507e-10	IVL	protein_coding
chr2:68679601-68816311	ENSG00000163219.9	49.8384	797.977	4.00102	3.12057e-09	5.34264e-08	ARHGAP25	protein_coding
chr11:73265236-73298599	ENSG00000171631.12	5.10021	81.3083	3.99477	1.70155e-07	2.2446e-06	P2RY6	protein_coding
chr16:2999902-3000389	ENSG00000270097.1	3.53436	56.2905	3.99337	0.000671939	0.00404972	LA16c-380H5.3	lincRNA
chr17:3723903-3726699	ENSG00000177602.5	25.6097	405.877	3.98628	4.99167e-12	1.23288e-10	GSG2	protein_coding
chr17:40517026-40527002	ENSG00000266088.3	4.1267	65.1812	3.9814	1.96271e-05	0.000177813	RP5-1028K7.2	lincRNA
chr1:238480384-238486023	ENSG00000215808.2	2.56084	40.4376	3.98101	0.000515378	0.00322017	LINC01139	lincRNA
chrX:153735626-153766453	ENSG00000232725.1	1.95365	30.6797	3.97304	0.00546722	0.0240577	U52111.14	antisense
chr12:57762339-57767251	ENSG00000111012.7	82.903	1301.67	3.9728	2.59357e-17	1.11787e-15	CYP27B1	protein_coding
chr17:40475828-40501597	ENSG00000131746.10	856.141	13441.2	3.97267	1.06538e-21	6.70854e-20	TNS4	protein_coding
chr20:25407727-25448555	ENSG00000101003.9	75.5875	1185.55	3.97127	1.50618e-17	6.69474e-16	GINS1	protein_coding
chr1:2425980-2479804	ENSG00000149527.15	628.527	9837.39	3.96823	4.2607e-22	2.77569e-20	PLCH2	protein_coding
chr16:2968102-2980416	ENSG00000127564.14	49.4442	772.997	3.96659	2.9218e-15	1.03591e-13	PKMYT1	protein_coding
chr17:42682613-42699814	ENSG00000108797.9	24.2531	378.747	3.96499	2.02981e-12	5.25489e-11	CNTNAP1	protein_coding
chr12:46764761-46825997	ENSG00000139209.13	8.06095	125.594	3.96167	1.57679e-07	2.0857e-06	SLC38A4	protein_coding
chr10:10784438-10794980	ENSG00000225383.4	2.23047	34.743	3.9613	0.00532811	0.0235442	SFTA1P	lincRNA
chrX:107123427-107206433	ENSG00000198088.8	36.6466	570.063	3.95937	4.80759e-16	1.82779e-14	NUP62CL	protein_coding
chrX:3308565-3346641	ENSG00000101825.7	166.257	2582.78	3.95743	8.70944e-21	5.09914e-19	MXRA5	protein_coding
chr20:22581005-22585455	ENSG00000125798.12	3.79869	59.0065	3.9573	0.000395712	0.00257351	FOXA2	protein_coding
chr9:136546212-136549449	ENSG00000237886.1	13.1518	202.805	3.94676	1.03315e-11	2.46368e-10	MIR4674HG	antisense
chr6:27871905-27872315	ENSG00000275379.1	110.727	1706.56	3.94602	3.07108e-19	1.58334e-17	HIST1H3I	protein_coding
chr3:139935185-140577397	ENSG00000158258.13	91.3852	1404.52	3.94198	3.45556e-18	1.62559e-16	CLSTN2	protein_coding
chr11:781645-782105	ENSG00000255142.1	2.61202	40.1001	3.94037	0.000396266	0.00257573	AP006621.6	lincRNA
chr11:125625974-125676255	ENSG00000149554.10	194.918	2979.23	3.934	6.18513e-20	3.37044e-18	CHEK1	protein_coding
chr22:18538056-18577968	ENSG00000274602.2	55.6417	847.655	3.92924	5.71858e-17	2.38406e-15	PI4KAP1	transcribed_unprocessed_pseudogene
chr9:63817748-63818462	ENSG00000232815.1	2.24807	34.2403	3.92894	0.000237981	0.00165024	RP11-764K9.2	unprocessed_pseudogene
chr20:1470741-1491518	ENSG00000196209.10	6.40135	97.3097	3.92614	6.91732e-07	8.27615e-06	SIRPB2	protein_coding
chr10:65615636-65766541	ENSG00000228065.8	25.3699	383.723	3.91888	2.44467e-13	6.94545e-12	LINC01515	lincRNA
chr7:2242222-2251145	ENSG00000106268.13	86.4126	1304.12	3.91569	1.51095e-17	6.70361e-16	NUDT1	protein_coding
chr6:27808199-27808701	ENSG00000196747.4	173.226	2608.85	3.91268	1.83309e-19	9.67775e-18	HIST1H2AI	protein_coding
chr20:35285731-35292401	ENSG00000125998.7	34.3897	517.644	3.91191	0.000407708	0.00264016	FAM83C	protein_coding
chr2:196639554-196732800	ENSG00000144395.15	17.0782	256.443	3.90841	6.5497e-10	1.25393e-08	CCDC150	protein_coding
chrX:111245103-111270523	ENSG00000077274.8	2.87598	43.1431	3.907	0.000505843	0.00316903	CAPN6	protein_coding
chr2:168834132-168889293	ENSG00000152253.6	17.0067	254.588	3.90399	2.72023e-09	4.69488e-08	SPC25	protein_coding
chr17:28573115-28577264	ENSG00000109107.11	559.452	8359.85	3.90139	2.85391e-21	1.73386e-19	ALDOC	protein_coding
chr18:11857155-11857554	ENSG00000272703.1	1.60805	23.9572	3.89708	0.00940469	0.037775	RP11-78A19.4	antisense
chr5:111496033-111512510	ENSG00000164211.10	1296.2	19173.2	3.88673	1.53926e-21	9.59263e-20	STARD4	protein_coding
chr17:42549214-42555213	ENSG00000108786.8	72.1515	1064.36	3.88281	3.5111e-18	1.64851e-16	HSD17B1	protein_coding
chrY:11957208-11987386	ENSG00000235649.2	1.59594	23.5354	3.88235	0.00312798	0.0150217	MXRA5Y	unprocessed_pseudogene
chr11:65068044-65083900	ENSG00000146670.7	90.9604	1339.01	3.87979	5.13727e-17	2.15284e-15	CDCA5	protein_coding
chr13:52455467-52476628	ENSG00000136108.12	398.823	5823.05	3.86795	1.10533e-20	6.44019e-19	CKAP2	protein_coding
chr3:188947214-189321061	ENSG00000188001.7	72.1296	1048.57	3.86169	4.437e-17	1.87893e-15	TPRG1	protein_coding
chr16:86578506-86582160	ENSG00000176678.5	50.7835	737.33	3.85988	1.41917e-15	5.19147e-14	FOXL1	protein_coding
chr12:15322397-15597393	ENSG00000151490.11	5.40362	78.3227	3.85743	5.29953e-06	5.36386e-05	PTPRO	protein_coding
chr5:65148736-65481920	ENSG00000049192.12	6.68404	96.6288	3.85366	1.42957e-07	1.90452e-06	ADAMTS6	protein_coding
chr12:109866214-109866509	ENSG00000241413.3	2.28127	32.9411	3.85198	0.00625607	0.0269071	RN7SL441P	misc_RNA
chr16:2989054-2993504	ENSG00000262152.4	5.4337	78.158	3.84639	0.000119318	0.000900993	LINC00514	lincRNA
chr5:160931778-160938626	ENSG00000253417.3	2.23322	31.9639	3.83925	0.00205934	0.0105141	RP11-109J4.1	lincRNA
chr5:126541841-126595418	ENSG00000164904.13	1062.13	15137.6	3.8331	4.17049e-21	2.48381e-19	ALDH7A1	protein_coding
chr18:46334224-46463140	ENSG00000141622.11	56.6855	805.123	3.82816	3.19121e-17	1.36331e-15	RNF165	protein_coding
chr11:128891356-128921035	ENSG00000120457.9	26.27	372.427	3.82547	2.02768e-16	8.06401e-15	KCNJ5	protein_coding
chr22:37469065-37486401	ENSG00000100060.15	21.7348	306.635	3.81844	1.34426e-11	3.16496e-10	MFNG	protein_coding
chr15:41981582-42051190	ENSG00000188089.11	63.4821	893.458	3.81498	2.68045e-15	9.55949e-14	PLA2G4E	protein_coding
chr17:28577574-28599279	ENSG00000076382.14	224.913	3134.84	3.80095	7.37668e-19	3.69292e-17	SPAG5	protein_coding
chr16:85489813-85490831	ENSG00000278716.1	1.61391	22.4152	3.79584	0.00317689	0.0152234	LA16c-352F7.1	lincRNA
chr15:76994680-77037301	ENSG00000140368.10	15.4608	214.08	3.79146	2.44256e-09	4.25819e-08	PSTPIP1	protein_coding
chr11:118657316-118679673	ENSG00000118094.9	2.23322	30.8607	3.78858	3.12242e-05	0.000270998	TREH	protein_coding
chr12:105019790-105084577	ENSG00000136010.11	67.5024	931.824	3.78705	3.19542e-18	1.50909e-16	ALDH1L2	protein_coding
chr2:207239811-207245887	ENSG00000229647.1	14.0859	194.28	3.78582	9.78826e-11	2.07069e-09	AC007879.7	lincRNA
chr10:56357228-56361275	ENSG00000122952.14	172.951	2383.11	3.78441	3.5394e-18	1.65858e-16	ZWINT	protein_coding
chr1:11189341-11195981	ENSG00000171819.4	0.970769	13.3351	3.77996	0.00566534	0.0247718	ANGPTL7	protein_coding
chr3:52048919-52056550	ENSG00000164086.9	764.322	10496.8	3.77962	1.63489e-20	9.30157e-19	DUSP7	protein_coding
chr6:73291962-73293277	ENSG00000234882.1	18.7709	257.709	3.77917	1.59018e-10	3.30047e-09	EIF3EP1	processed_pseudogene
chr16:61647242-62036835	ENSG00000150394.11	16.7104	229.237	3.77803	2.97e-11	6.69913e-10	CDH8	protein_coding
chr15:40695160-40732339	ENSG00000051180.14	45.5443	624.55	3.77748	2.44728e-13	6.94545e-12	RAD51	protein_coding
chr5:61201309-61252889	ENSG00000249279.3	10.6003	145.164	3.77551	2.77882e-10	5.55304e-09	CTC-436P18.3	lincRNA
chr19:4639518-4655568	ENSG00000185361.6	90.3741	1237.2	3.77502	2.16586e-16	8.58531e-15	TNFAIP8L1	protein_coding
chr3:185959943-185980872	ENSG00000171658.6	49.001	666.082	3.76482	5.37254e-14	1.64858e-12	RP11-443P15.2	transcribed_unprocessed_pseudogene
chr1:153373706-153375649	ENSG00000163221.8	2.53937	34.4036	3.76002	0.00403243	0.0185722	S100A12	protein_coding
chr1:43354684-43358658	ENSG00000234694.1	8.02501	108.641	3.75892	3.96042e-07	4.91849e-06	RP1-92O14.3	antisense
chr8:124834884-124857516	ENSG00000255080.1	2.8791	38.9729	3.75878	0.000131382	0.000981709	RP11-1082L8.3	lincRNA
chr22:20957092-20964679	ENSG00000237476.1	6.06786	81.7389	3.75176	1.12811e-07	1.52817e-06	XXbac-B135H6.15	lincRNA
chr6:73695785-73828316	ENSG00000156535.11	1785.59	24021.4	3.74985	1.40487e-20	8.08802e-19	CD109	protein_coding
chr9:41890314-42129250	ENSG00000154529.12	53.6958	718.973	3.74306	6.55115e-17	2.71245e-15	CNTNAP3B	protein_coding
chr6:27815044-27815424	ENSG00000273703.1	50.2293	671.351	3.74046	1.23382e-13	3.62941e-12	HIST1H2BM	protein_coding
chr10:5393098-5404830	ENSG00000178462.9	3.51638	46.9428	3.73874	0.00216747	0.0109597	TUBAL3	protein_coding
chr5:36152067-36184319	ENSG00000145604.13	280.39	3737.58	3.7366	3.12412e-19	1.60726e-17	SKP2	protein_coding
chr2:170771113-170778148	ENSG00000239467.3	4.86009	64.5537	3.73144	6.80155e-06	6.77633e-05	ERICH2	lincRNA
chr14:24290598-24299833	ENSG00000157379.11	521.742	6918.45	3.72904	7.93558e-20	4.29267e-18	DHRS1	protein_coding
chr4:154627072-154748320	ENSG00000121207.9	163.136	2161.33	3.72778	3.71702e-18	1.73174e-16	LRAT	protein_coding
chr7:55682652-55713252	ENSG00000176826.13	33.6831	444.51	3.72212	2.18293e-14	6.95433e-13	FKBP9P1	transcribed_unprocessed_pseudogene
chr2:96335787-96373845	ENSG00000121152.7	105.921	1397.31	3.7216	4.78315e-16	1.82136e-14	NCAPH	protein_coding
chr7:22934211-23014129	ENSG00000122591.9	464.308	6106.87	3.71728	1.29433e-19	6.90883e-18	FAM126A	protein_coding
chr10:69801932-69959148	ENSG00000197467.11	22.3185	293.003	3.7146	2.60477e-09	4.51494e-08	COL13A1	protein_coding
chr7:23101228-23105703	ENSG00000230658.1	9.33589	122.461	3.71339	1.77194e-07	2.33617e-06	KLHL7-AS1	lincRNA
chr13:110307267-110513027	ENSG00000134871.15	574.682	7530.06	3.71183	1.09361e-19	5.86329e-18	COL4A2	protein_coding
chr1:156893720-156916429	ENSG00000187800.11	46.0104	602.382	3.71065	4.16256e-14	1.29685e-12	PEAR1	protein_coding
chr6:26250195-26250605	ENSG00000277775.1	224.017	2932.54	3.71047	3.5931e-18	1.67724e-16	HIST1H3F	protein_coding
chr1:152168125-152332686	ENSG00000237975.4	16.6111	217.3	3.70947	4.0925e-11	9.02888e-10	FLG-AS1	antisense
chr17:5499427-5584509	ENSG00000091592.13	433.116	5656.76	3.70715	1.91817e-19	1.01049e-17	NLRP1	protein_coding
chr2:165469647-165689407	ENSG00000178662.13	38.8403	506.765	3.70569	1.72713e-13	5.00144e-12	CSRNP3	protein_coding
chr15:89243949-89317261	ENSG00000140525.15	380.599	4963.59	3.70504	4.91643e-19	2.48701e-17	FANCI	protein_coding
chr17:44141906-44162476	ENSG00000125319.12	46.9973	612.849	3.70488	4.75392e-13	1.31221e-11	C17orf53	protein_coding
chr12:49293702-49298686	ENSG00000135406.11	2.24807	29.1922	3.69882	0.00156528	0.008333	PRPH	protein_coding
chr1:46247695-46278473	ENSG00000085999.9	21.4802	278.09	3.69447	8.58305e-10	1.60633e-08	RAD54L	protein_coding
chr6:27807444-27807931	ENSG00000185130.5	104.811	1353.91	3.69127	2.91824e-16	1.13263e-14	HIST1H2BL	protein_coding
chr3:50155091-50189074	ENSG00000001617.9	1883.57	24313.8	3.69024	4.2378e-20	2.3395e-18	SEMA3F	protein_coding
chr19:44914247-44919342	ENSG00000130208.7	4.46918	57.5716	3.68728	0.000146433	0.00108048	APOC1	protein_coding
chr12:116533435-116536513	ENSG00000196668.3	3.80456	48.8582	3.6828	0.00151902	0.00811533	LINC00173	processed_transcript
chr8:26514275-26658173	ENSG00000092964.14	161.297	2068.19	3.68058	1.3419e-17	5.9989e-16	DPYSL2	protein_coding
chr2:166195185-166375993	ENSG00000169432.12	14.2932	183.254	3.68045	3.59192e-15	1.25691e-13	SCN9A	protein_coding
chr10:47460162-47484083	ENSG00000265190.4	758.78	9715.11	3.67848	8.82797e-14	2.65498e-12	ANXA8	protein_coding
chr4:89743792-89744305	ENSG00000274238.1	3.2493	41.4821	3.67429	0.000146077	0.00107818	RP11-115D19.3	antisense
chr10:5608475-5610793	ENSG00000231483.1	7.09917	90.5134	3.67241	7.65384e-06	7.53849e-05	RP11-336A10.5	lincRNA
chrX:44148665-44343672	ENSG00000183690.12	14.2015	181.006	3.67192	2.9481e-08	4.3976e-07	EFHC2	protein_coding
chr2:219569162-219575053	ENSG00000123999.4	2.57569	32.6927	3.66593	0.00134895	0.00731992	INHA	protein_coding
chr9:20999515-21031636	ENSG00000188921.13	70.818	895.536	3.66056	4.69552e-15	1.62895e-13	PTPLAD2	protein_coding
chr3:10816200-10940733	ENSG00000132164.7	76.1153	959.86	3.65657	2.58186e-16	1.00855e-14	SLC6A11	protein_coding
chr5:83471465-83582303	ENSG00000038427.13	99.9339	1255.99	3.6517	5.78683e-13	1.58646e-11	VCAN	protein_coding
chr1:6264273-6394391	ENSG00000097021.17	355.978	4462.84	3.6481	6.51744e-19	3.27634e-17	ACOT7	protein_coding
chr19:9959561-10010471	ENSG00000080573.6	15.3362	192.236	3.64786	1.48478e-06	1.67923e-05	COL5A3	protein_coding
chr12:75694010-75698816	ENSG00000258088.1	2.58468	32.3911	3.64754	0.00480313	0.0215633	RP11-114H23.2	lincRNA
chr1:38043827-38046794	ENSG00000185668.6	23.8895	298.913	3.64528	8.29131e-11	1.7695e-09	POU3F1	protein_coding
chr13:113759243-113816995	ENSG00000184497.10	4.49065	56.1162	3.64342	0.000318559	0.00212373	TMEM255B	protein_coding
chr21:44133605-44145723	ENSG00000160221.14	27.8339	346.996	3.64	7.7598e-13	2.09879e-11	C21orf33	protein_coding
chr15:43593054-43599406	ENSG00000237289.7	104.923	1303.38	3.63486	5.13368e-17	2.15284e-15	CKMT1B	protein_coding
chr17:35756250-35795707	ENSG00000271447.3	615.235	7621.48	3.63086	2.25641e-19	1.18351e-17	MMP28	protein_coding
chr11:61816256-61867354	ENSG00000134824.11	1407.37	17419.2	3.6296	2.36266e-19	1.23656e-17	FADS2	protein_coding
chr12:49967194-49977139	ENSG00000086159.10	9.56901	118.399	3.62914	1.56126e-05	0.000144706	AQP6	protein_coding
chr17:44798448-44830811	ENSG00000182963.7	29.721	367.36	3.62764	1.60637e-11	3.74923e-10	GJC1	protein_coding
chr1:158179947-158184896	ENSG00000158473.6	2.85801	35.2844	3.62595	0.00199594	0.0102315	CD1D	protein_coding
chr6:53628380-53631394	ENSG00000235899.1	13.841	170.686	3.62432	8.17808e-10	1.53768e-08	RP11-345L23.1	antisense
chr15:63321378-63382161	ENSG00000074410.11	4422.18	54345.9	3.61934	1.53599e-19	8.16268e-18	CA12	protein_coding
chr2:177283508-177392687	ENSG00000213963.4	12.5032	153.383	3.61678	2.7872e-08	4.17304e-07	AC074286.1	sense_overlapping
chr4:81087370-81215117	ENSG00000138669.7	63.4319	777.476	3.61552	5.44809e-16	2.06805e-14	PRKG2	protein_coding
chr19:46410372-46413584	ENSG00000169515.5	118.215	1445.16	3.61174	1.2326e-16	5.00911e-15	CCDC8	protein_coding
chr11:27040725-27127675	ENSG00000129151.6	51.8586	633.103	3.60978	1.80126e-14	5.79182e-13	BBOX1	protein_coding
chr22:23957414-23961186	ENSG00000133433.8	7.71498	94.1435	3.60913	2.08335e-06	2.28979e-05	GSTT2B	protein_coding
chr1:6424788-6460944	ENSG00000187017.12	126.568	1540	3.60495	3.76727e-17	1.60092e-15	ESPN	protein_coding
chr19:14119509-14136956	ENSG00000105011.6	66.043	803.049	3.60401	1.94651e-13	5.60318e-12	ASF1B	protein_coding
chr11:27338514-27363868	ENSG00000109881.14	44.2162	537.475	3.60355	5.18213e-13	1.42878e-11	CCDC34	protein_coding
chrX:20006713-20116898	ENSG00000184368.13	42.7345	519.259	3.60298	3.38212e-14	1.06207e-12	MAP7D2	protein_coding
chr5:137617500-137736090	ENSG00000146021.12	88.7279	1074.88	3.59865	9.39259e-16	3.48868e-14	KLHL3	protein_coding
chr14:54938950-55027077	ENSG00000198554.9	198.472	2394.53	3.59274	2.31411e-17	1.00458e-15	WDHD1	protein_coding
chr9:70043581-70226970	ENSG00000165072.9	6.77192	81.6781	3.59231	3.66795e-05	0.000313396	MAMDC2	protein_coding
chr5:146589511-147081491	ENSG00000156475.16	5.07874	61.1917	3.59079	5.39235e-07	6.56531e-06	PPP2R2B	protein_coding
chr8:53851808-53959303	ENSG00000147509.11	100.658	1210.94	3.58859	7.15578e-16	2.68675e-14	RGS20	protein_coding
chr11:66345372-66347692	ENSG00000174684.6	124.307	1492.62	3.58587	3.69398e-17	1.57254e-15	B3GNT1	protein_coding
chr15:41332694-41381050	ENSG00000137804.10	408.972	4893.53	3.5808	6.09661e-18	2.79197e-16	NUSAP1	protein_coding
chr19:1397084-1401543	ENSG00000130005.9	82.9058	987.055	3.57359	4.38449e-16	1.67483e-14	GAMT	protein_coding
chr18:23598926-23662885	ENSG00000154065.14	112.284	1336.65	3.5734	4.55917e-17	1.92392e-15	ANKRD29	protein_coding
chr8:54616067-54630834	ENSG00000104237.6	2.85839	33.9978	3.57217	0.00416315	0.0190509	RP1	protein_coding
chr8:22987417-23018441	ENSG00000008853.14	608.83	7226.28	3.56914	1.90398e-18	9.15274e-17	RHOBTB2	protein_coding
chr12:49989162-50025461	ENSG00000161800.10	633.562	7516.41	3.56849	2.36283e-18	1.13135e-16	RACGAP1	protein_coding
chr2:214931542-215138428	ENSG00000144452.12	923.324	10937.1	3.56625	6.08476e-19	3.0652e-17	ABCA12	protein_coding
chr18:35452230-35497933	ENSG00000153391.13	256.609	3037.4	3.56519	2.13217e-17	9.30613e-16	INO80C	protein_coding
chr1:153297862-153310718	ENSG00000159527.3	5.17286	61.1553	3.56344	0.000556119	0.00343633	PGLYRP3	protein_coding
chr12:121132828-121188032	ENSG00000089041.14	48.8249	576.198	3.56088	9.23123e-13	2.47737e-11	P2RX7	protein_coding
chr7:32957404-33006930	ENSG00000122642.8	1256.27	14816	3.55994	6.76973e-19	3.3961e-17	FKBP9	protein_coding
chr8:29673922-29735223	ENSG00000251191.5	12.1935	143.656	3.55843	2.12195e-08	3.24739e-07	LINC00589	lincRNA
chr7:130293134-130324180	ENSG00000128510.8	167.771	1971.28	3.55456	2.60744e-10	5.23654e-09	CPA4	protein_coding
chr15:43692886-43699222	ENSG00000223572.7	104.623	1223.24	3.54744	3.03176e-16	1.17481e-14	CKMT1A	protein_coding
chr12:30795931-30802711	ENSG00000235884.3	5.45792	63.696	3.54478	0.000193658	0.00137964	LINC00941	lincRNA
chr11:1732410-1750591	ENSG00000244242.1	74.1768	863.32	3.54086	1.93235e-16	7.72302e-15	IFITM10	protein_coding
chr14:96256210-96268967	ENSG00000100739.8	38.3804	444.451	3.53358	9.6651e-14	2.88521e-12	BDKRB1	protein_coding
chr5:1933863-1959176	ENSG00000248994.1	9.6358	111.404	3.53126	2.69425e-07	3.45058e-06	RP11-259O2.1	lincRNA
chr3:132601388-132618967	ENSG00000129048.6	6.72311	77.6742	3.53024	8.38804e-05	0.000657448	ACKR4	protein_coding
chr1:6247346-6260975	ENSG00000158292.6	836.898	9668.01	3.53009	3.09458e-16	1.19723e-14	GPR153	protein_coding
chr12:121917862-122003927	ENSG00000158023.7	131.084	1513.74	3.52955	2.16576e-16	8.58531e-15	WDR66	protein_coding
chrX:48458537-48470256	ENSG00000017483.12	173.976	2006.85	3.52797	1.02187e-17	4.6271e-16	SLC38A5	protein_coding
chr1:107571160-107965144	ENSG00000134215.13	228.767	2637.67	3.52731	1.03514e-17	4.67843e-16	VAV3	protein_coding
chr9:137062124-137070588	ENSG00000186193.8	157.384	1812.29	3.52545	1.12485e-15	4.16522e-14	SAPCD2	protein_coding
chr22:41938721-41947164	ENSG00000100162.12	28.864	332.194	3.52468	1.41883e-09	2.56024e-08	CENPM	protein_coding
chr9:119166630-119369467	ENSG00000078725.10	14.0167	161.088	3.52263	1.32747e-12	3.49274e-11	BRINP1	protein_coding
chr4:127782140-127840733	ENSG00000164070.9	1244.87	14289.8	3.52092	1.39966e-18	6.82335e-17	HSPA4L	protein_coding
chr13:113820558-113864067	ENSG00000183087.12	639.746	7335.12	3.51925	3.54768e-18	1.65925e-16	GAS6	protein_coding
chr5:126776623-126837014	ENSG00000113368.9	236.167	2706.06	3.51832	1.28107e-16	5.18866e-15	LMNB1	protein_coding
chr15:91022766-91023200	ENSG00000278514.1	2.88535	33.0393	3.51737	0.00228867	0.0114885	AC068831.16	lincRNA
chr6:83210389-83431071	ENSG00000065833.8	427.751	4897.08	3.51708	7.52191e-18	3.43169e-16	ME1	protein_coding
chr18:12288308-12291488	ENSG00000267069.1	4.86633	55.7097	3.51702	9.29263e-05	0.000717191	RP11-64C12.8	lincRNA
chr16:89492017-89504460	ENSG00000261118.1	2.24533	25.54	3.50776	0.00753406	0.0314907	RP11-104N10.1	antisense
chr17:19495385-19555309	ENSG00000142494.11	9.35935	106.19	3.5041	7.0171e-07	8.38093e-06	SLC47A1	protein_coding
chr9:35658875-35675866	ENSG00000137135.15	30.7313	348.561	3.50363	1.21203e-09	2.21518e-08	ARHGEF39	protein_coding
chr1:24056037-24112175	ENSG00000142661.16	6.11005	69.2608	3.50278	0.000333058	0.00220961	MYOM3	protein_coding
chr14:104724186-104747310	ENSG00000185100.8	239.471	2708.24	3.49944	2.1873e-17	9.52952e-16	ADSSL1	protein_coding
chr2:73947642-73981441	ENSG00000237883.1	26.1532	295.764	3.49939	1.70869e-10	3.53431e-09	DGUOK-AS1	antisense
chr8:41529206-41545046	ENSG00000147536.9	83.06	935.53	3.49356	1.48427e-13	4.31885e-12	GINS4	protein_coding
chr1:16057769-16073626	ENSG00000185519.8	3.22508	36.3074	3.49286	0.00305728	0.0147437	FAM131C	protein_coding
chr9:33524394-33573001	ENSG00000230453.7	50.7387	569.682	3.489	9.57421e-14	2.86161e-12	ANKRD18B	protein_coding
chr19:40593166-40629818	ENSG00000090006.15	499.176	5604.35	3.48893	5.12948e-18	2.37153e-16	LTBP4	protein_coding
chr6:116254173-116426589	ENSG00000111817.14	1546.88	17360.3	3.48836	2.57468e-18	1.22792e-16	DSE	protein_coding
chr7:983199-989640	ENSG00000073067.11	24.9439	279.603	3.48662	7.95946e-10	1.49891e-08	CYP2W1	protein_coding
chr22:37367960-37427470	ENSG00000166897.12	37.5871	420.659	3.48434	2.62665e-10	5.27075e-09	ELFN2	protein_coding
chr3:190624595-190625169	ENSG00000231047.1	4.16265	46.5531	3.4833	0.00107373	0.00605333	GCNT1P3	processed_pseudogene
chr4:184694618-184734133	ENSG00000151725.9	129.897	1450.17	3.48079	3.47424e-15	1.22103e-13	CENPU	protein_coding
chr6:27893463-27893843	ENSG00000274641.1	125.578	1399.17	3.47792	6.84149e-15	2.33654e-13	HIST1H2BO	protein_coding
chr12:57128499-57213351	ENSG00000123384.11	1890.65	20977.4	3.47188	1.55009e-06	1.74412e-05	LRP1	protein_coding
chr22:37180167-37198301	ENSG00000133466.11	74.0393	815.459	3.46125	1.48299e-14	4.81972e-13	C1QTNF6	protein_coding
chr14:101796555-101810321	ENSG00000259088.1	3.23095	35.5709	3.46067	0.0026929	0.0132535	CTD-2017C7.2	antisense
chr19:7916145-7919097	ENSG00000260001.4	2.88535	31.7554	3.46019	0.00438846	0.0198974	TGFBR3L	protein_coding
chr16:58249936-58283836	ENSG00000103021.7	124.53	1366.95	3.45639	7.25779e-16	2.72083e-14	CCDC113	protein_coding
chr17:43044295-43125370	ENSG00000012048.17	217.213	2383.29	3.45577	3.73068e-16	1.43187e-14	BRCA1	protein_coding
chr20:63739861-63743505	ENSG00000125520.11	384.551	4216.49	3.4548	2.20648e-17	9.59582e-16	SLC2A4RG	protein_coding
chr1:202331657-202341980	ENSG00000077152.7	83.8143	918.974	3.45476	1.02165e-13	3.03856e-12	UBE2T	protein_coding
chr8:27774554-27812640	ENSG00000171320.12	51.0735	558.527	3.45098	1.89481e-11	4.39275e-10	ESCO2	protein_coding
chr19:11574660-11578985	ENSG00000102575.8	113.276	1238.29	3.45043	6.31708e-15	2.16356e-13	ACP5	protein_coding
chr3:64187544-64200965	ENSG00000226017.2	7.69426	84.0404	3.44923	3.03361e-05	0.000264334	PRICKLE2-AS3	antisense
chr19:55171223-55180441	ENSG00000129990.12	8.01564	87.4959	3.44833	0.000157714	0.00115632	SYT5	protein_coding
chr19:4903080-4962154	ENSG00000276043.2	157.351	1711.18	3.44293	2.29689e-15	8.2647e-14	UHRF1	protein_coding
chr3:47011542-47013146	ENSG00000236409.1	3.24306	35.1488	3.43805	0.0055899	0.024504	NRADDP	unitary_pseudogene
chr5:177402140-177409576	ENSG00000131187.7	79.4597	861.143	3.43796	7.42674e-15	2.50808e-13	F12	protein_coding
chr8:12425614-12436343	ENSG00000145002.10	2.55148	27.5095	3.43052	0.00452772	0.0204369	FAM86B2	protein_coding
chr10:46375752-46537864	ENSG00000264230.5	276.573	2980.25	3.4297	2.84518e-14	8.98127e-13	ANXA8L1	protein_coding
chr6:161129979-161274025	ENSG00000026652.11	98.2169	1058.07	3.42932	1.74454e-14	5.63944e-13	AGPAT4	protein_coding
chr16:11249649-11351755	ENSG00000175643.8	39.0719	420.405	3.42758	1.28906e-10	2.69865e-09	RMI2	protein_coding
chr2:172099439-172102900	ENSG00000115844.8	10.8432	116.433	3.42464	6.08519e-06	6.10285e-05	DLX2	protein_coding
chr8:63015085-63039171	ENSG00000137563.9	240.472	2580.29	3.42359	4.48285e-16	1.70971e-14	GGH	protein_coding
chr8:90993796-91041064	ENSG00000155099.5	54.8961	589.025	3.42355	3.95113e-12	9.87987e-11	TMEM55A	protein_coding
chr2:176629589-176637931	ENSG00000163364.7	2.87636	30.8514	3.42302	0.00988175	0.0393189	LINC01116	lincRNA
chr19:1000419-1009732	ENSG00000116032.5	4.51449	48.3723	3.42155	0.00151116	0.00807686	GRIN3B	protein_coding
chrX:136147400-136211359	ENSG00000022267.14	57.2576	613.248	3.42093	1.51553e-14	4.91886e-13	FHL1	protein_coding
chr18:41482476-41632185	ENSG00000267313.4	19.4273	207.882	3.41961	3.48726e-10	6.8666e-09	KC6	lincRNA
chr17:73334384-73644089	ENSG00000069188.14	286.179	3051.12	3.41435	7.9361e-17	3.27466e-15	SDK2	protein_coding
chr13:32315474-32400266	ENSG00000139618.12	153.749	1637.9	3.4132	6.68608e-15	2.2867e-13	BRCA2	protein_coding
chr6:78867607-78946440	ENSG00000146243.11	96.6502	1025.36	3.40721	3.62617e-15	1.26706e-13	IRAK1BP1	protein_coding
chr1:25861210-25871253	ENSG00000182749.5	548.152	5802.93	3.40413	3.01338e-17	1.29191e-15	PAQR7	protein_coding
chr6:37630679-37697990	ENSG00000112139.12	368.702	3897.88	3.40216	6.42605e-17	2.66521e-15	MDGA1	protein_coding
chr5:177357837-177372601	ENSG00000169220.15	247.121	2606.39	3.39876	2.56387e-16	1.00315e-14	RGS14	protein_coding
chr16:15704410-15705984	ENSG00000279866.1	8.683	91.3834	3.39567	8.72282e-06	8.49106e-05	CTB-193M12.4	TEC
chr9:136494444-136545862	ENSG00000148400.9	2418.07	25416.4	3.39383	1.30589e-17	5.86923e-16	NOTCH1	protein_coding
chr6:138692548-138697288	ENSG00000225177.3	23.437	244.993	3.38588	7.15705e-09	1.17248e-07	FLJ46906	antisense
chrX:13569605-13633574	ENSG00000198759.9	5.75234	60.1039	3.38524	4.64209e-06	4.74813e-05	EGFL6	protein_coding
chr10:17589032-17617377	ENSG00000165996.11	137.333	1433.39	3.38368	2.73245e-15	9.70199e-14	PTPLA	protein_coding
chr18:641320-658269	ENSG00000176912.3	11.2083	116.483	3.37748	6.26965e-07	7.55357e-06	TYMSOS	processed_transcript
chr1:153561340-153567890	ENSG00000196754.8	30589.6	317214	3.37435	1.46255e-17	6.51281e-16	S100A2	protein_coding
chr13:41955808-41980977	ENSG00000278338.2	2.25431	23.2582	3.36698	0.0125477	0.0478176	VWA8-AS1	antisense
chr2:20200799-20225433	ENSG00000115884.8	19634.5	201612	3.36012	1.58021e-17	6.98526e-16	SDC1	protein_coding
chr22:23145326-23164350	ENSG00000100228.10	52.1507	531.866	3.3503	6.52184e-12	1.5897e-10	RAB36	protein_coding
chr22:39097224-39104067	ENSG00000100298.13	1.90521	19.4047	3.34838	0.00935278	0.037604	APOBEC3H	protein_coding
chr1:28147166-28193936	ENSG00000169403.9	371.141	3775.65	3.34669	1.40448e-16	5.66948e-15	PTAFR	protein_coding
chr8:129748196-129786888	ENSG00000147697.6	240.793	2449.08	3.34638	2.28678e-15	8.2406e-14	GSDMC	protein_coding
chr11:119638098-119728553	ENSG00000110400.8	2634.39	26791.5	3.34623	2.93261e-17	1.25951e-15	PVRL1	protein_coding
chr12:24810022-24949459	ENSG00000060982.12	44.1525	446.881	3.33932	2.51324e-13	7.09931e-12	BCAT1	protein_coding
chr15:40239091-40277486	ENSG00000137843.9	21.759	219.737	3.33609	6.64242e-09	1.09335e-07	PAK6	protein_coding
chr8:94371960-94475109	ENSG00000197275.10	36.2377	364.046	3.32856	5.39374e-10	1.03804e-08	RAD54B	protein_coding
chr6:116461370-116463768	ENSG00000188820.10	3.8319	38.4779	3.3279	0.00444276	0.0201097	FAM26F	protein_coding
chr12:48482503-48496512	ENSG00000177627.7	32.8318	328.954	3.32472	2.00944e-11	4.64959e-10	C12orf54	protein_coding
chr1:109250019-109275750	ENSG00000143126.7	885.569	8809.12	3.31432	9.44779e-17	3.87199e-15	CELSR2	protein_coding
chr20:63627227-63628824	ENSG00000232442.1	23.7986	236.477	3.31275	2.01478e-09	3.55861e-08	CTD-3184A7.4	antisense
chr17:48607627-48633572	ENSG00000260027.4	19.9397	197.727	3.3098	2.15393e-08	3.28801e-07	HOXB7	protein_coding
chrX:48676596-48686871	ENSG00000015285.8	2.56084	25.3616	3.30795	0.011782	0.0454442	WAS	protein_coding
chr1:18871432-18902781	ENSG00000159423.14	566.296	5605.6	3.30724	1.72594e-16	6.93244e-15	ALDH4A1	protein_coding
chr1:198807658-198937410	ENSG00000229989.3	6.71176	66.255	3.30327	8.91768e-05	0.000693789	MIR181A1HG	lincRNA
chr16:69706996-69726506	ENSG00000181019.10	1736.88	17115	3.30069	9.29946e-17	3.81767e-15	NQO1	protein_coding
chr11:73218299-73236352	ENSG00000175591.9	439.269	4308.52	3.29402	2.48804e-16	9.76636e-15	P2RY2	protein_coding
chr16:3001300-3002016	ENSG00000270168.1	10.8803	106.228	3.28738	6.43547e-05	0.000518872	LA16c-380H5.4	lincRNA
chr9:35001913-35003663	ENSG00000279489.1	3.16728	30.8831	3.2855	0.011142	0.0434469	RP11-392A14.8	TEC
chr3:50299894-50312381	ENSG00000114378.14	129.585	1262.42	3.28422	7.70365e-14	2.33342e-12	HYAL1	protein_coding
chr22:46541495-46548196	ENSG00000234869.1	26.0833	252.963	3.27773	2.7775e-09	4.7903e-08	RP3-439F8.1	antisense
chr11:69004398-69013409	ENSG00000172935.8	3.21297	31.1439	3.27697	0.0112229	0.0436846	MRGPRF	protein_coding
chr2:200526157-200583782	ENSG00000163535.15	235.011	2268.84	3.27115	1.66155e-14	5.37835e-13	SGOL2	protein_coding
chr16:19065991-19066694	ENSG00000261357.1	2.84278	27.3739	3.26743	0.0112709	0.0438433	RP11-626G11.1	lincRNA
chr3:49873347-49877980	ENSG00000234667.1	9.01649	86.6751	3.26498	0.000162644	0.0011891	ACTBP13	unitary_pseudogene
chr10:80408493-80437115	ENSG00000122378.11	3269.28	31394.7	3.26347	1.2662e-16	5.13702e-15	FAM213A	protein_coding
chr5:90474864-90514552	ENSG00000113356.8	76.8784	737.034	3.26108	4.66962e-13	1.29042e-11	POLR3G	protein_coding
chr7:75156639-75172044	ENSG00000165178.9	5.48838	52.6153	3.26103	0.00351649	0.0165942	NCF1C	unprocessed_pseudogene
chr2:73750256-73750786	ENSG00000273245.1	4.18999	40.1602	3.26075	0.00222263	0.0112035	RP11-434P11.2	lincRNA
chr3:89107524-89482134	ENSG00000044524.8	7.10542	68.0665	3.25995	7.59084e-06	7.48558e-05	EPHA3	protein_coding
chr1:16760837-16770237	ENSG00000186715.8	31.6411	302.344	3.25632	4.09118e-10	8.0166e-09	MST1L	transcribed_unprocessed_pseudogene
chr6:79914812-79947580	ENSG00000118402.5	113.801	1084.99	3.2531	9.0179e-14	2.70873e-12	ELOVL4	protein_coding
chr15:30658717-30772993	ENSG00000187951.8	49.9127	475.786	3.25283	4.0499e-10	7.94214e-09	ARHGAP11B	protein_coding
chr9:128411766-128437351	ENSG00000167123.16	203.399	1932.74	3.24826	8.61538e-15	2.89333e-13	CERCAM	protein_coding
chr11:131370478-132336822	ENSG00000182667.12	9.9271	94.2401	3.2469	6.17682e-05	0.00050153	NTM	protein_coding
chr8:143566187-143572971	ENSG00000204839.6	138.883	1316.12	3.24435	5.84962e-14	1.78591e-12	MROH6	protein_coding
chr1:120489625-120579190	ENSG00000275131.1	95.5556	905.397	3.24414	4.52567e-13	1.2535e-11	CH17-472G23.4	unprocessed_pseudogene
chr3:37753689-37861738	ENSG00000235257.6	46.3062	438.506	3.24332	9.0198e-12	2.17014e-10	ITGA9-AS1	processed_transcript
chr5:39107302-39270657	ENSG00000082074.13	19.0768	180.118	3.23906	6.78701e-09	1.11564e-07	FYB	protein_coding
chr3:50296402-50299416	ENSG00000243477.3	101.168	953.537	3.23653	3.61665e-13	1.00866e-11	NAT6	protein_coding
chr17:30921680-30959322	ENSG00000184060.8	31.9578	300.319	3.23225	3.52492e-09	6.01075e-08	ADAP2	protein_coding
chr4:158170752-158202877	ENSG00000248429.3	19.2021	180.411	3.23196	3.37953e-08	4.98274e-07	RP11-597D13.9	antisense
chr22:37639693-37666932	ENSG00000100092.18	616.908	5783.78	3.22889	8.85782e-13	2.3851e-11	SH3BP1	protein_coding
chr5:113027302-113488830	ENSG00000171444.15	1770	16593.1	3.22877	2.91286e-16	1.13236e-14	MCC	protein_coding
chr9:5510570-5571254	ENSG00000197646.7	6.38338	59.6364	3.2238	0.000495896	0.00311691	PDCD1LG2	protein_coding
chr16:16356224-16377507	ENSG00000227827.3	80.5386	751.995	3.22297	2.15218e-13	6.16585e-12	RP11-958N24.2	unprocessed_pseudogene
chr1:154962298-154974376	ENSG00000160691.16	6776.4	63269	3.22291	2.31343e-16	9.14031e-15	SHC1	protein_coding
chr17:29071124-29071594	ENSG00000276995.1	4.19273	39.0547	3.21953	0.0024805	0.012326	RP11-321A17.6	lincRNA
chr14:73242651-73245979	ENSG00000258376.2	16.1074	149.795	3.21719	4.13981e-06	4.29248e-05	RP4-647C14.2	antisense
chr17:40177095-40195656	ENSG00000108352.9	1479.81	13726.8	3.21351	3.58308e-16	1.37741e-14	RAPGEFL1	protein_coding
chr1:16198104-16212609	ENSG00000142632.14	247.416	2294.78	3.21335	8.20389e-15	2.75897e-13	ARHGEF19	protein_coding
chr9:132878027-132890031	ENSG00000165698.13	61.943	573.691	3.21126	2.99367e-12	7.54818e-11	C9orf9	protein_coding
chr19:38730431-38769904	ENSG00000182472.6	131.992	1216.93	3.20472	4.46331e-14	1.382e-12	CAPN12	protein_coding
chr6:27133042-27135291	ENSG00000196787.3	300.666	2771.51	3.20444	1.09382e-14	3.63304e-13	HIST1H2AG	protein_coding
chr6:56457989-56954628	ENSG00000151914.15	38195.3	351657	3.2027	2.90241e-16	1.13012e-14	DST	protein_coding
chr17:3672199-3696096	ENSG00000083454.19	3.88033	35.7039	3.20183	0.00521597	0.0231459	P2RX5	protein_coding
chr21:44107290-44131181	ENSG00000241945.5	49.7648	456.458	3.19728	3.38898e-11	7.56654e-10	PWP2	protein_coding
chr13:110148963-110307149	ENSG00000187498.12	320.378	2938.4	3.19718	4.25329e-15	1.47765e-13	COL4A1	protein_coding
chr16:2460080-2464963	ENSG00000162062.12	20.393	186.121	3.19009	1.99643e-06	2.20226e-05	C16orf59	protein_coding
chr1:159927042-159945604	ENSG00000085552.14	505.784	4603.69	3.1862	2.59306e-15	9.28892e-14	IGSF9	protein_coding
chr6:35297852-35321771	ENSG00000023892.10	427.142	3885.59	3.18535	3.03483e-15	1.07284e-13	DEF6	protein_coding
chr7:76397518-76442071	ENSG00000188372.12	48.8725	443.043	3.18035	1.55381e-11	3.63006e-10	ZP3	protein_coding
chr3:152839390-152841439	ENSG00000241732.1	168.681	1528.17	3.17944	2.32472e-14	7.38656e-13	RP11-38P22.2	lincRNA
chr1:1598011-1600096	ENSG00000228594.2	15.6372	141.5	3.17774	2.06339e-08	3.16378e-07	C1orf233	protein_coding
chr8:144511288-144517845	ENSG00000160957.10	136.083	1229.3	3.17528	6.17484e-13	1.68519e-11	RECQL4	protein_coding
chr16:87830023-87869488	ENSG00000103257.6	8775.08	78956.7	3.16958	6.2558e-16	2.36722e-14	SLC7A5	protein_coding
chr11:19224063-19241620	ENSG00000129173.10	40.8635	366.209	3.16378	1.13745e-08	1.79847e-07	E2F8	protein_coding
chr2:233059967-233207903	ENSG00000168918.11	712.833	6376.75	3.16119	1.47715e-15	5.38727e-14	INPP5D	protein_coding
chr11:128836315-128867296	ENSG00000151704.13	4.47504	39.9428	3.15796	0.00197507	0.010146	KCNJ1	protein_coding
chr7:116524785-116561176	ENSG00000105974.9	6392.82	57052.4	3.15776	6.93616e-16	2.6124e-14	CAV1	protein_coding
chr3:72888073-72976926	ENSG00000172986.10	63.637	567.617	3.15698	2.28952e-12	5.90829e-11	GXYLT2	protein_coding
chr11:27654893-27722058	ENSG00000176697.16	13.7469	122.596	3.15674	0.00294441	0.0142706	BDNF	protein_coding
chr2:178194481-178399432	ENSG00000079156.14	136.373	1209.68	3.14899	4.6527e-13	1.28721e-11	OSBPL6	protein_coding
chr21:43529192-43659493	ENSG00000160207.6	29.0026	257.177	3.14851	4.32357e-09	7.28021e-08	HSF2BP	protein_coding
chr11:103109431-103479863	ENSG00000187240.11	808.155	7163.88	3.14804	2.71112e-15	9.65462e-14	DYNC2H1	protein_coding
chr11:26994184-26996121	ENSG00000176971.3	51.0077	451.481	3.14588	2.48826e-11	5.67071e-10	FIBIN	protein_coding
chr3:50558032-50570991	ENSG00000088543.12	28.1498	248.911	3.14443	2.18752e-08	3.33507e-07	C3orf18	protein_coding
chr6:35573585-35728583	ENSG00000096060.12	3160.14	27871	3.1407	1.22133e-15	4.50868e-14	FKBP5	protein_coding
chr9:21480839-21482313	ENSG00000184995.7	58.9925	517.404	3.13269	3.11444e-11	6.9923e-10	IFNE	protein_coding
chrX:56232437-56287889	ENSG00000102349.12	309.366	2704.32	3.12788	1.90883e-14	6.12143e-13	KLF8	protein_coding
chr1:36323734-36329221	ENSG00000116883.8	71.1766	620.13	3.1231	1.56623e-10	3.25355e-09	RP11-268J15.5	antisense
chr1:65420652-65641559	ENSG00000116678.16	323.915	2821.81	3.12293	2.16005e-14	6.89051e-13	LEPR	protein_coding
chr14:103697617-103715504	ENSG00000126215.11	202.471	1762.64	3.12195	1.79057e-13	5.17893e-12	XRCC3	protein_coding
chr9:62266319-62266919	ENSG00000231995.2	3.84089	33.3904	3.11992	0.00289894	0.0140954	RP11-111F5.2	processed_pseudogene
chr16:79715232-79770563	ENSG00000261390.3	7.03863	61.0368	3.11631	0.000621615	0.0037832	RP11-345M22.2	lincRNA
chr3:13937379-14082811	ENSG00000180438.12	25.5926	221.624	3.11431	3.9486e-09	6.70014e-08	TPRXL	protein_coding
chr7:74773962-74789313	ENSG00000158517.11	6.83796	59.2108	3.11422	0.00177126	0.00924833	NCF1	protein_coding
chr16:89737549-89816646	ENSG00000187741.12	118.836	1026.74	3.11103	4.98998e-12	1.23288e-10	FANCA	protein_coding
chr14:70810205-70815391	ENSG00000259153.1	62.1699	536.172	3.10841	2.04668e-10	4.17835e-09	RP6-65G23.3	lincRNA
chr17:59109951-59155269	ENSG00000182628.10	612.13	5269.79	3.10584	8.84217e-15	2.96538e-13	SKA2	protein_coding
chr19:11300777-11324441	ENSG00000267174.3	8.89815	76.5107	3.10408	0.000315694	0.00210695	CTC-510F12.4	3prime_overlapping_ncrna
chr22:45502891-45601135	ENSG00000077942.15	456.543	3913.81	3.09975	1.17636e-14	3.88668e-13	FBLN1	protein_coding
chr2:113424495-113425324	ENSG00000234997.1	10.8502	93.0137	3.09972	4.65369e-05	0.000389542	AC016745.3	antisense
chr19:45333434-45350387	ENSG00000104892.14	375.655	3215.61	3.09761	1.45265e-14	4.73384e-13	KLC3	protein_coding
chr12:100573711-100624919	ENSG00000139354.8	133.65	1143.76	3.09726	1.02426e-11	2.44488e-10	GAS2L3	protein_coding
chr19:50958631-50969673	ENSG00000167755.11	12.4946	106.868	3.09646	4.2924e-08	6.16698e-07	KLK6	protein_coding
chr9:128832942-128882075	ENSG00000171097.11	184.278	1569.32	3.09018	2.21094e-13	6.3267e-12	CCBL1	protein_coding
chr22:21467391-21471269	ENSG00000206140.7	10.5792	89.7386	3.08449	3.41077e-05	0.000293706	TMEM191C	lincRNA
chr6:4115689-4135597	ENSG00000198721.10	727.09	6165.91	3.08411	1.03217e-14	3.43774e-13	ECI2	protein_coding
chr3:52524387-52535054	ENSG00000168268.8	609.135	5156.33	3.08151	1.0443e-14	3.47333e-13	NT5DC2	protein_coding
chr9:67059560-67293468	ENSG00000276386.1	11.2224	94.9431	3.08069	1.63938e-06	1.83605e-05	CNTNAP3P2	unprocessed_pseudogene
chr11:94768342-94876748	ENSG00000166025.15	2580.17	21821.6	3.08022	3.46914e-15	1.22102e-13	AMOTL1	protein_coding
chr4:74552584-74589481	ENSG00000249942.1	4.18374	35.3736	3.07981	0.00531792	0.0235163	AC142293.3	antisense
chr17:43398959-43401137	ENSG00000175906.4	520.657	4401.14	3.07947	9.17094e-15	3.06713e-13	ARL4D	protein_coding
chr16:722588-726880	ENSG00000162004.14	28.3572	239.579	3.07871	3.27274e-08	4.84005e-07	CCDC78	protein_coding
chr9:35681992-35691020	ENSG00000198467.11	823.896	6960.5	3.07866	7.24816e-15	2.46152e-13	TPM2	protein_coding
chr12:47728151-47730598	ENSG00000280054.1	4.79368	40.4965	3.07859	0.00797036	0.0329956	RP1-197B17.7	TEC
chr13:113815630-113845744	ENSG00000233695.2	14.1952	119.917	3.07855	1.89345e-06	2.10113e-05	GAS6-AS1	antisense
chr5:31639410-32110931	ENSG00000133401.13	155.051	1307.81	3.07634	1.69643e-13	4.92434e-12	PDZD2	protein_coding
chr3:52075286-52154690	ENSG00000164087.5	106.459	895.717	3.07275	2.05575e-11	4.7522e-10	POC1A	protein_coding
chr22:23765834-23768443	ENSG00000250479.6	233.592	1962.62	3.07072	4.47272e-14	1.382e-12	CHCHD10	protein_coding
chr7:48088644-48108733	ENSG00000183696.11	1256.32	10542.4	3.06893	7.31961e-15	2.4823e-13	UPP1	protein_coding
chr15:42575659-42720981	ENSG00000159433.9	39.1383	328.296	3.06835	1.20483e-09	2.2037e-08	STARD9	protein_coding
chrX:153494939-153509554	ENSG00000182492.13	1.62914	13.6561	3.06736	0.0128041	0.0486341	BGN	protein_coding
chr3:171600405-171810438	ENSG00000075651.13	408.196	3419.39	3.06641	3.18669e-14	1.002e-12	PLD1	protein_coding
chr5:159227715-159245127	ENSG00000253315.1	5.13342	42.9848	3.06583	0.000758482	0.00449733	CTB-11I22.2	lincRNA
chr13:20138255-20161049	ENSG00000121743.3	26.8486	224.279	3.06237	3.38967e-07	4.26442e-06	GJA3	protein_coding
chr2:238138722-238152947	ENSG00000168427.8	11.5324	96.2904	3.0617	3.63057e-05	0.000310531	KLHL30	protein_coding
chrX:107974078-107985008	ENSG00000277883.1	21.1612	176.472	3.05995	1.3331e-06	1.5212e-05	RP6-191P20.5	unprocessed_pseudogene
chr1:27369112-27374824	ENSG00000142748.10	5.14552	42.8595	3.05822	0.00334771	0.0159221	FCN3	protein_coding
chr11:115754248-115760194	ENSG00000246100.3	8.99578	74.8885	3.05743	6.93103e-05	0.000553292	LINC00900	lincRNA
chr1:16645622-16650289	ENSG00000186301.8	29.2654	243.428	3.05623	1.90201e-08	2.92561e-07	MST1P2	unprocessed_pseudogene
chrX:153672101-153689010	ENSG00000130822.13	20.1468	167.311	3.05391	0.000108171	0.000824323	PNCK	protein_coding
chr7:105567102-105600875	ENSG00000185055.8	2.56084	21.2286	3.05132	0.0117379	0.0453389	EFCAB10	protein_coding
chr13:99606669-99897134	ENSG00000125246.13	62.4896	517.77	3.05062	3.20008e-11	7.17126e-10	CLYBL	protein_coding
chr17:69551358-69553861	ENSG00000267194.1	13.495	111.726	3.04946	9.88591e-06	9.49707e-05	RP1-193H18.2	lincRNA
chr16:2429394-2458854	ENSG00000162063.10	319.866	2644.86	3.04765	1.37726e-13	4.02687e-12	CCNF	protein_coding
chr5:50396192-50441367	ENSG00000170571.9	767.734	6336.06	3.04491	1.42686e-14	4.66869e-13	EMB	protein_coding
chr8:143716259-143722458	ENSG00000181085.12	22.4974	185.583	3.04423	7.21536e-07	8.60293e-06	MAPK15	protein_coding
chr18:55227936-55635954	ENSG00000196628.11	441.034	3633.3	3.04232	2.62086e-14	8.28396e-13	TCF4	protein_coding
chr1:228203506-228213660	ENSG00000162913.9	25.3305	208.395	3.04038	1.14613e-07	1.54997e-06	C1orf145	protein_coding
chr18:23689443-23955066	ENSG00000053747.13	13252.6	108901	3.03867	6.01984e-15	2.07055e-13	LAMA3	protein_coding
chr17:3860315-3893044	ENSG00000004660.12	177.667	1459.91	3.03863	5.29426e-13	1.45803e-11	CAMKK1	protein_coding
chr17:78174075-78187233	ENSG00000167900.9	412.954	3386.82	3.03588	1.42238e-13	4.14377e-12	TK1	protein_coding
chr12:10158301-10172138	ENSG00000173391.6	2.88222	23.6383	3.03587	0.00381496	0.0177464	OLR1	protein_coding
chr18:1883704-2240847	ENSG00000263745.3	4.20209	34.4514	3.03538	0.00774587	0.0322367	RP11-161I6.2	lincRNA
chr1:152985231-152985500	ENSG00000169474.4	163.002	1332.03	3.03067	3.92307e-12	9.81986e-11	SPRR1A	protein_coding
chr3:98795941-98901689	ENSG00000057019.13	2450.28	20012.6	3.02989	1.00779e-14	3.36115e-13	DCBLD2	protein_coding
chr1:145866560-145885866	ENSG00000198483.10	101.888	831.682	3.02905	3.91993e-11	8.67191e-10	ANKRD35	protein_coding
chr19:38990714-39026960	ENSG00000161243.6	156.605	1278.02	3.02871	1.14249e-12	3.03243e-11	FBXO27	protein_coding
chr14:23047062-23057538	ENSG00000139880.17	76.7361	623.647	3.02275	7.50389e-11	1.60997e-09	CDH24	protein_coding
chr1:20588948-20618908	ENSG00000158825.5	301.831	2447.15	3.01929	3.25644e-13	9.13466e-12	CDA	protein_coding
chr3:33113979-33147773	ENSG00000170275.12	1429.28	11580.1	3.01828	1.3397e-14	4.40135e-13	CRTAP	protein_coding
chr5:168661740-169301129	ENSG00000184347.12	21.7286	175.966	3.01763	2.0821e-10	4.24137e-09	SLIT3	protein_coding
chr16:57882340-57971112	ENSG00000070729.11	7.62161	61.6219	3.01528	0.00111952	0.00626473	CNGB1	protein_coding
chr3:50292828-50299468	ENSG00000186792.13	112.419	906.229	3.01099	1.64189e-11	3.82476e-10	HYAL3	protein_coding
chr2:61141592-61144950	ENSG00000212978.6	75.0747	605.074	3.01071	3.12216e-11	7.00313e-10	AC016747.3	processed_transcript
chr21:46301130-46323875	ENSG00000160298.15	54.9149	441.148	3.00599	3.12206e-09	5.34264e-08	C21orf58	protein_coding
chr14:20999290-21001871	ENSG00000165794.7	14.3623	115.14	3.00303	8.74991e-05	0.000682273	SLC39A2	protein_coding
chr17:16786990-16804455	ENSG00000188933.12	19.1186	153.197	3.00234	1.54005e-06	1.73363e-05	USP32P1	transcribed_unprocessed_pseudogene
chr20:325401-330224	ENSG00000177732.7	120.057	961.761	3.00195	1.75261e-12	4.57152e-11	SOX12	protein_coding
chr17:7588178-7590170	ENSG00000129194.5	397.979	3183.94	3.00005	8.48112e-14	2.55703e-12	SOX15	protein_coding
chr18:31129236-31162856	ENSG00000134765.7	8.36436	66.7153	2.99569	0.00104724	0.00592747	DSC1	protein_coding
chr20:34281632-34286466	ENSG00000272945.1	4.18961	33.3536	2.99295	0.00579964	0.025254	CTD-3216D2.5	sense_intronic
chr10:104268873-104299417	ENSG00000065621.12	380.482	3025.82	2.99143	1.03102e-13	3.0589e-12	GSTO2	protein_coding
chr9:34252381-34329200	ENSG00000186638.13	53.6922	426.725	2.99052	1.08901e-08	1.73239e-07	KIF24	protein_coding
chrX:103376340-103378077	ENSG00000166681.11	785.024	6236.48	2.98992	4.82913e-14	1.48659e-12	NGFRAP1	protein_coding
chr5:72367619-72368395	ENSG00000272365.1	3.82329	30.3193	2.98735	0.0071145	0.0299826	RP11-389C8.3	lincRNA
chr11:47214942-47239240	ENSG00000134574.9	676.602	5348.42	2.98273	4.46524e-14	1.382e-12	DDB2	protein_coding
chr15:84398316-84411701	ENSG00000235370.6	10.9494	86.209	2.97698	0.000211127	0.00148792	DNM1P51	transcribed_unprocessed_pseudogene
chr19:27639300-27639665	ENSG00000279882.1	8.03712	63.2471	2.97625	0.00109885	0.00617038	CTB-151G24.2	TEC
chr4:153344649-153415118	ENSG00000121211.5	41.4928	325.728	2.97274	1.03213e-07	1.40523e-06	MND1	protein_coding
chr18:56042135-56096314	ENSG00000267057.3	6.12216	48.0099	2.97122	0.00124668	0.00685572	RP11-456O19.2	lincRNA
chr14:94127789-94130253	ENSG00000119632.3	228.79	1793.44	2.97063	8.59154e-13	2.31856e-11	IFI27L2	protein_coding
chr12:123152324-123153377	ENSG00000280120.1	17.1761	134.557	2.96974	4.69612e-06	4.79731e-05	RP11-546D6.3	TEC
chr3:197505262-197506986	ENSG00000272989.1	7.76379	60.7736	2.96861	0.000310984	0.00207954	RP13-616I3.1	lincRNA
chr2:64143239-64229605	ENSG00000225889.5	15.4545	120.772	2.96619	3.72808e-05	0.000318309	AC074289.1	antisense
chr9:61972240-61976380	ENSG00000231527.3	5.11544	39.9715	2.96604	0.000490524	0.00308555	RP11-374M1.2	processed_transcript
chr3:152834693-152838051	ENSG00000169860.5	384.808	3006.57	2.96591	1.35451e-13	3.96513e-12	P2RY1	protein_coding
chr14:49643585-49688422	ENSG00000100479.10	43.5273	339.958	2.96536	3.47351e-08	5.09335e-07	POLE2	protein_coding
chr4:110617428-110642123	ENSG00000164093.13	8.00353	62.4495	2.96398	7.34406e-05	0.000582992	PITX2	protein_coding
chr3:170888415-170908693	ENSG00000163577.5	102.803	800.312	2.96068	2.39895e-11	5.48267e-10	EIF5A2	protein_coding
chr1:112956429-112999496	ENSG00000226419.4	33.2	257.37	2.95458	1.73428e-08	2.68298e-07	SLC16A1-AS1	antisense
chr1:16740273-16941434	ENSG00000058453.14	479.64	3710.73	2.95168	1.54743e-13	4.49722e-12	CROCC	protein_coding
chr15:32583612-32584312	ENSG00000276724.1	8.62908	66.7533	2.95156	0.000340619	0.00225216	RP11-1000B6.7	sense_intronic
chr11:64245964-64248217	ENSG00000256940.1	133.274	1030.19	2.95045	8.94485e-12	2.15425e-10	RP11-783K16.5	antisense
chr4:270675-305321	ENSG00000186777.9	11.5456	89.1931	2.94958	0.000537847	0.00333893	ZNF732	protein_coding
chr3:49683976-49689493	ENSG00000173531.13	151.806	1171.65	2.94823	2.40587e-12	6.15596e-11	MST1	protein_coding
chr17:17303335-17347661	ENSG00000205309.11	15.0695	116.128	2.94601	8.19353e-07	9.71174e-06	NT5M	protein_coding
chr1:32680360-32703119	ENSG00000162520.12	203.365	1563.15	2.94231	2.43243e-12	6.21736e-11	SYNC	protein_coding
chr9:33576380-33577014	ENSG00000234373.1	7.45064	57.1969	2.9405	0.000382196	0.00249838	SNX18P7	processed_pseudogene
chr6:121435692-121449727	ENSG00000152661.7	5759.21	44074.3	2.936	3.54971e-14	1.11181e-12	GJA1	protein_coding
chr1:214281102-214337131	ENSG00000143499.11	693.79	5302.3	2.93405	1.2964e-13	3.80888e-12	SMYD2	protein_coding
chr2:71453722-71686768	ENSG00000135636.11	12.789	97.6053	2.93206	0.000211437	0.00148967	DYSF	protein_coding
chr4:158124474-158173050	ENSG00000164125.13	155.673	1186.7	2.93036	2.70263e-12	6.87891e-11	FAM198B	protein_coding
chr19:33796862-33815763	ENSG00000153885.12	736.906	5616.93	2.93023	1.35149e-13	3.96108e-12	KCTD15	protein_coding
chr1:151057758-151068497	ENSG00000213190.3	100.177	762.748	2.92865	8.09479e-11	1.72908e-09	MLLT11	protein_coding
chr9:130172578-130237304	ENSG00000107130.7	1367.24	10404.6	2.92788	7.47021e-14	2.26637e-12	NCS1	protein_coding
chr6:143426989-143450673	ENSG00000189007.13	202.149	1537.25	2.92686	1.24214e-12	3.27893e-11	ADAT2	protein_coding
chr14:66212810-66496325	ENSG00000258561.1	7.04487	53.4659	2.92398	0.000686391	0.00412654	RP11-72M17.1	lincRNA
chr21:36069941-36073166	ENSG00000159228.10	1411.35	10705.3	2.92318	7.80015e-14	2.35465e-12	CBR1	protein_coding
chr2:172427555-172506230	ENSG00000091409.12	22694.3	172101	2.92286	4.53174e-14	1.39767e-12	ITGA6	protein_coding
chr12:59596067-59780213	ENSG00000118596.9	338.169	2564.29	2.92274	2.01985e-13	5.80738e-12	SLC16A7	protein_coding
chr18:657604-673578	ENSG00000176890.13	126.163	955.28	2.92063	3.43327e-11	7.65835e-10	TYMS	protein_coding
chrX:153764196-153779346	ENSG00000198753.9	166.829	1262.35	2.91967	4.61889e-12	1.14549e-10	PLXNB3	protein_coding
chr15:40258501-40260370	ENSG00000279409.1	8.38234	63.4218	2.91955	0.00112806	0.00630089	RP11-133K1.9	TEC
chr2:226804036-226805061	ENSG00000261379.1	10.6245	80.3802	2.91944	0.000258948	0.00177728	RP11-395N3.1	sense_intronic
chr17:16690261-16804453	ENSG00000266302.3	14.9892	113.096	2.91555	1.33757e-05	0.000125748	RP11-219A15.1	protein_coding
chr1:43933320-43937241	ENSG00000117407.14	243.164	1833.54	2.91463	5.18334e-05	0.000428782	ARTN	protein_coding
chr19:2096859-2099593	ENSG00000099840.11	170.209	1282.07	2.91309	2.31299e-12	5.96248e-11	IZUMO4	protein_coding
chr11:28702615-29044871	ENSG00000249867.3	6.06512	45.6733	2.91274	0.00273911	0.013429	RP11-115J23.1	lincRNA
chr22:41209122-41217627	ENSG00000235513.1	22.7935	171.548	2.91192	2.10629e-07	2.74261e-06	RP4-756G23.5	antisense
chr10:46911396-47002322	ENSG00000204179.8	52.0856	391.901	2.91153	1.74498e-09	3.10932e-08	PTPN20A	protein_coding
chr7:87628413-87832296	ENSG00000105784.13	5.78592	43.4737	2.90952	0.00354196	0.0166845	RUNDC3B	protein_coding
chr20:44111695-44187578	ENSG00000149596.6	43.1248	323.76	2.90834	2.50448e-07	3.21777e-06	JPH2	protein_coding
chr3:124965710-125055958	ENSG00000173706.10	386.312	2898.69	2.90756	3.38679e-13	9.46735e-12	HEG1	protein_coding
chr17:17011914-17014990	ENSG00000260328.1	13.8379	103.696	2.90567	8.92242e-05	0.000693934	RP11-416I2.1	lincRNA
chr1:43145153-43156396	ENSG00000186973.8	13.119	97.8504	2.89892	4.23949e-06	4.37706e-05	FAM183A	protein_coding
chr3:51983443-51989197	ENSG00000243989.5	34.8979	259.912	2.89681	5.18741e-08	7.35238e-07	ACY1	protein_coding
chr4:86012296-86013874	ENSG00000261496.1	4.83587	35.9473	2.89404	0.00846437	0.0346719	RP13-514E23.1	sense_overlapping
chr6:158999882-159064925	ENSG00000271913.3	8.34327	61.822	2.88944	0.000963318	0.00551184	RP1-111C20.4	antisense
chr15:41837775-41848147	ENSG00000243708.6	26.2748	194.558	2.88845	1.01657e-06	1.18919e-05	PLA2G4B	protein_coding
chr16:75536744-75556286	ENSG00000205084.8	125.567	929.563	2.88809	1.83594e-11	4.26447e-10	TMEM231	protein_coding
chr20:17493906-17569220	ENSG00000125864.9	43.7909	324.129	2.88787	3.8865e-08	5.64757e-07	BFSP1	protein_coding
chr5:1877413-1887236	ENSG00000113430.7	138.505	1025	2.88761	1.21402e-11	2.87513e-10	IRX4	protein_coding
chr2:207120884-207122044	ENSG00000237892.1	52.5049	388.237	2.88641	5.28065e-09	8.80593e-08	KLF7-IT1	sense_intronic
chr6:52977953-52995378	ENSG00000170899.8	446.116	3285.39	2.88058	9.72821e-13	2.60496e-11	GSTA4	protein_coding
chr5:55160168-55167071	ENSG00000164294.11	325.98	2391.42	2.87501	1.04149e-12	2.77962e-11	GPX8	protein_coding
chr12:118246084-118246962	ENSG00000240342.3	1754.37	12803.2	2.86748	1.41555e-13	4.12884e-12	RPS2P5	processed_pseudogene
chr1:34755047-34758512	ENSG00000189280.3	807.051	5883.37	2.86591	3.33994e-13	9.34719e-12	GJB5	protein_coding
chrX:43766611-43882447	ENSG00000069535.13	7.66181	55.7244	2.86255	0.00138214	0.00747155	MAOB	protein_coding
chr2:109614334-109618990	ENSG00000198142.4	1844.78	13396.6	2.86035	1.87276e-13	5.40375e-12	SOWAHC	protein_coding
chr18:35716370-35717978	ENSG00000267397.1	14.0354	101.663	2.85665	6.546e-05	0.00052603	RP11-873E20.1	lincRNA
chr2:174431571-174487088	ENSG00000163328.11	73.1111	529.264	2.85583	4.88608e-10	9.47436e-09	GPR155	protein_coding
chr11:67662162-67681200	ENSG00000132746.12	203.007	1467.77	2.85403	1.45426e-11	3.40737e-10	ALDH3B2	protein_coding
chr12:21644050-21757857	ENSG00000111716.10	7967.09	57572.9	2.85327	1.71231e-13	4.96447e-12	LDHB	protein_coding
chr10:46582782-46598145	ENSG00000231187.2	3.85612	27.8458	2.85224	0.0128833	0.0488505	RP11-38L15.3	antisense
chr6:126340174-126348875	ENSG00000203760.6	170.716	1230.62	2.84972	5.96004e-09	9.84797e-08	CENPW	protein_coding
chr22:20701114-20704606	ENSG00000226287.5	29.4326	212.049	2.84891	2.18197e-07	2.82592e-06	TMEM191A	processed_transcript
chr17:82031624-82034202	ENSG00000169750.6	125.268	902.01	2.84812	3.221e-11	7.21146e-10	RAC3	protein_coding
chr1:201359034-201377762	ENSG00000118194.16	60.3429	434.379	2.8477	2.8512e-09	4.91039e-08	TNNT2	protein_coding
chr17:17812073-17837002	ENSG00000072310.14	3620.83	26020.5	2.84526	2.2165e-13	6.33511e-12	SREBF1	protein_coding
chr3:127598223-127622436	ENSG00000073111.11	363.981	2615.48	2.84514	1.91384e-12	4.97064e-11	MCM2	protein_coding
chr13:30202630-30307484	ENSG00000102781.11	297.048	2133.59	2.84451	4.32529e-12	1.07598e-10	KATNAL1	protein_coding
chr4:17460261-17512089	ENSG00000151552.9	172.769	1240.37	2.84385	1.11836e-11	2.65637e-10	QDPR	protein_coding
chr22:20965108-20981360	ENSG00000183773.13	22.4268	160.837	2.84231	4.18399e-08	6.03994e-07	AIFM3	protein_coding
chr15:45129933-45165576	ENSG00000137857.15	1171.02	8393.11	2.84144	9.15196e-12	2.19975e-10	DUOX1	protein_coding
chr1:60540249-60640491	ENSG00000226476.2	102.716	735.573	2.84021	9.64194e-11	2.04152e-09	RP11-776H12.1	lincRNA
chr14:31561395-31861224	ENSG00000151413.14	268.441	1918.73	2.83747	3.80778e-12	9.54168e-11	NUBPL	protein_coding
chr18:11981037-12030516	ENSG00000141401.9	1447.86	10346.6	2.83716	3.502e-13	9.7781e-12	IMPA2	protein_coding
chr17:44299574-44315315	ENSG00000267750.3	12.5813	89.9038	2.8371	5.17962e-05	0.000428621	AC003102.3	antisense
chr6:52671109-52686588	ENSG00000096092.5	307.125	2192.61	2.83575	4.11405e-12	1.02766e-10	TMEM14A	protein_coding
chr6:27810064-27811300	ENSG00000278828.1	353.583	2523.48	2.83529	4.18552e-12	1.04444e-10	HIST1H3H	protein_coding
chr3:49828599-49856567	ENSG00000183763.6	71.1148	507.501	2.83519	1.04855e-08	1.67022e-07	TRAIP	protein_coding
chr3:33277466-33403662	ENSG00000153558.11	186.946	1332.41	2.83334	1.22223e-11	2.89174e-10	FBXL2	protein_coding
chr11:61810826-61829318	ENSG00000149485.14	877.744	6249.13	2.83178	6.91658e-13	1.87702e-11	FADS1	protein_coding
chr1:220625740-220627448	ENSG00000233012.2	4.49027	31.9565	2.83123	0.0114067	0.0442577	HDAC1P2	transcribed_processed_pseudogene
chr10:122879851-122898024	ENSG00000255624.2	11.1927	79.4995	2.82839	0.000455555	0.00290335	RP11-564D11.3	transcribed_processed_pseudogene
chr12:109859767-109860420	ENSG00000256351.1	5.85508	41.5706	2.8278	0.0115837	0.044815	RP1-7G5.5	processed_pseudogene
chr9:137007234-137028922	ENSG00000107331.14	586.596	4153.9	2.82403	7.54253e-13	2.0446e-11	ABCA2	protein_coding
chr9:35808045-35812272	ENSG00000137098.11	5.43096	38.4402	2.82334	0.00919591	0.0371031	SPAG8	protein_coding
chr1:117953864-118185223	ENSG00000155761.11	15.0031	105.934	2.81983	1.76936e-05	0.000161934	SPAG17	protein_coding
chr6:31161449-31167159	ENSG00000137310.9	244.982	1726.19	2.81684	1.88952e-11	4.38471e-10	TCF19	protein_coding
chr3:190514102-190659750	ENSG00000196083.7	1541.58	10856	2.816	4.47748e-13	1.243e-11	IL1RAP	protein_coding
chr10:88724544-88752786	ENSG00000204021.3	12.9394	91.0915	2.81555	0.000995232	0.00566905	LIPK	protein_coding
chr1:17189783-17197617	ENSG00000204362.5	12.2337	85.7972	2.81007	0.000303226	0.00203384	RP11-380J14.1	lincRNA
chr12:48105923-48146104	ENSG00000152556.13	1100.77	7718.87	2.80988	6.612e-13	1.79638e-11	PFKM	protein_coding
chr8:144051266-144060703	ENSG00000178814.13	577.701	4048.56	2.80901	1.40997e-12	3.70577e-11	OPLAH	protein_coding
chr15:82464708-82477258	ENSG00000276710.2	6.69303	46.8457	2.80718	0.00380982	0.0177327	CSPG4P8	transcribed_unprocessed_pseudogene
chr1:203026498-203078736	ENSG00000143847.13	166.72	1164	2.80359	1.39176e-05	0.000130437	PPFIA4	protein_coding
chr8:48917768-48921740	ENSG00000019549.6	750.676	5240.3	2.80339	1.0978e-12	2.92345e-11	SNAI2	protein_coding
chr1:112709994-112715477	ENSG00000155367.13	47.1532	328.738	2.80151	3.39518e-08	5.00054e-07	PPM1J	protein_coding
chr22:27748277-27801498	ENSG00000169184.5	51.9194	361.721	2.80053	1.61476e-08	2.50771e-07	MN1	protein_coding
chr1:22563564-22603594	ENSG00000070886.8	6.05887	42.2033	2.80023	0.0112413	0.0437421	EPHA8	protein_coding
chr5:151020438-151028992	ENSG00000211445.9	1263.61	8777.82	2.79631	7.67839e-13	2.0791e-11	GPX3	protein_coding
chr16:82773319-82829638	ENSG00000260862.1	6.16747	42.8127	2.79529	0.00110443	0.0061975	RP11-22H5.2	sense_intronic
chr2:130139287-130145134	ENSG00000152076.16	23.7376	164.709	2.79467	3.34577e-06	3.53432e-05	CCDC74B	protein_coding
chr17:16690241-16777881	ENSG00000170160.14	130.082	901.073	2.79223	8.63336e-11	1.83763e-09	CCDC144A	protein_coding
chr11:5596109-5612952	ENSG00000121236.17	47.5304	329.217	2.79212	1.1334e-08	1.79474e-07	TRIM6	protein_coding
chr14:91114063-91225632	ENSG00000133943.18	614.252	4240.76	2.78742	1.68057e-12	4.39787e-11	C14orf159	protein_coding
chr12:122527248-122626396	ENSG00000184445.9	639.913	4417.45	2.78727	2.46603e-12	6.29657e-11	KNTC1	protein_coding
chr10:110644397-110839469	ENSG00000203867.7	8.05509	55.5146	2.78489	0.000822752	0.00482063	RBM20	protein_coding
chr8:41655324-41896762	ENSG00000029534.17	39.7634	273.596	2.78253	1.3286e-06	1.5175e-05	ANK1	protein_coding
chr17:48721719-48722522	ENSG00000159182.4	262.446	1804.68	2.78165	7.37781e-12	1.79472e-10	PRAC1	protein_coding
chr20:25239007-25245229	ENSG00000274414.1	28.8644	198.458	2.78147	1.31189e-06	1.49984e-05	RP5-965G21.4	lincRNA
chr20:32052188-32101852	ENSG00000101336.10	13.6282	93.6983	2.78142	0.000472271	0.00299097	HCK	protein_coding
chr8:22164736-22212326	ENSG00000168487.15	991.741	6807.7	2.77913	1.02757e-12	2.74853e-11	BMP1	protein_coding
chr3:53224707-53256031	ENSG00000163931.13	13900.8	95385.2	2.77859	5.44274e-13	1.49722e-11	TKT	protein_coding
chr2:85839144-85889014	ENSG00000115525.14	167.393	1148.47	2.7784	2.37415e-11	5.43111e-10	ST3GAL5	protein_coding
chr2:219209768-219218990	ENSG00000115657.10	25.4543	173.99	2.77303	2.72036e-06	2.91829e-05	ABCB6	protein_coding
chr1:206187166-206204414	ENSG00000196550.8	18.6011	127.029	2.77169	0.000182965	0.00131709	FAM72A	protein_coding
chr22:29554808-29581337	ENSG00000184117.9	541.222	3690.7	2.7696	2.57677e-12	6.5724e-11	NIPSNAP1	protein_coding
chr12:6789472-6820808	ENSG00000010610.7	14.3533	97.8378	2.76901	0.000450889	0.00287817	CD4	protein_coding
chr17:49495293-49515017	ENSG00000064300.6	399.013	2702.46	2.75976	3.02831e-06	3.22458e-05	NGFR	protein_coding
chrX:109054131-109054562	ENSG00000226958.1	4684.72	31705.8	2.75871	1.7991e-12	4.68775e-11	RNA28S5	processed_pseudogene
chr6:73263359-73301401	ENSG00000229852.2	51.0108	344.365	2.75507	5.87966e-08	8.27534e-07	RP11-398K22.12	antisense
chr16:46689646-46698394	ENSG00000091651.6	133.159	897.778	2.75321	7.33659e-10	1.39027e-08	ORC6	protein_coding
chr19:11325339-11346270	ENSG00000105514.5	2141.85	14421.2	2.75125	1.32193e-12	3.48194e-11	RAB3D	protein_coding
chr3:12734707-12769457	ENSG00000088726.13	501.083	3367.61	2.74861	2.84467e-12	7.20252e-11	TMEM40	protein_coding
chr7:129433890-129488399	ENSG00000128578.7	146.665	985.576	2.74844	2.77493e-10	5.54985e-09	STRIP2	protein_coding
chr1:93262186-93345831	ENSG00000223745.5	312.214	2097.11	2.7478	7.86445e-12	1.90543e-10	RP4-717I23.3	processed_transcript
chr19:38941401-38975910	ENSG00000269190.3	121.839	817.514	2.74627	1.99464e-10	4.08041e-09	FBXO17	protein_coding
chr20:362835-391386	ENSG00000101255.8	2935.85	19678.2	2.74475	1.19809e-12	3.16956e-11	TRIB3	protein_coding
chr9:96385941-96418329	ENSG00000165244.6	66.3769	444.014	2.74185	3.24788e-08	4.80917e-07	ZNF367	protein_coding
chr11:12962510-12989547	ENSG00000251381.4	155.734	1038.13	2.73683	6.5159e-09	1.07472e-07	LINC00958	lincRNA
chr22:37943050-37944898	ENSG00000278948.1	562.233	3747.74	2.73678	3.49608e-12	8.77833e-11	RP5-1039K5.12	TEC
chr12:7919230-7936275	ENSG00000059804.13	69.2515	461.127	2.73525	6.34177e-08	8.8895e-07	SLC2A3	protein_coding
chr11:67056818-67072013	ENSG00000173156.4	1038.49	6905.96	2.73335	2.35127e-12	6.03543e-11	RHOD	protein_coding
chr8:119833976-119856010	ENSG00000136982.5	85.3921	567.364	2.7321	1.18192e-08	1.86546e-07	DSCC1	protein_coding
chr10:24848607-24952604	ENSG00000099256.16	46.5817	309.174	2.73058	2.63211e-08	3.96046e-07	PRTFDC1	protein_coding
chrX:103918896-103965987	ENSG00000158427.12	9.30231	61.7342	2.73041	0.000961371	0.0055033	TMSB15B	protein_coding
chr16:82044371-82139631	ENSG00000261235.1	9.32028	61.6967	2.72675	0.000439767	0.00281908	RP11-510J16.5	antisense
chr4:110045846-110198653	ENSG00000170522.7	742.368	4911.68	2.72601	5.37663e-12	1.32255e-10	ELOVL6	protein_coding
chr1:155173787-155184971	ENSG00000163462.15	8.95945	59.2546	2.72545	0.00366146	0.0171544	TRIM46	protein_coding
chr12:6618835-6636447	ENSG00000184574.7	116.933	771.834	2.72261	1.33842e-09	2.4242e-08	LPAR5	protein_coding
chr12:100794807-101128641	ENSG00000151572.14	9.93334	65.558	2.72242	0.000759442	0.00450192	ANO4	protein_coding
chr2:201620184-201643517	ENSG00000155755.16	603.628	3976.7	2.71984	4.92069e-12	1.21783e-10	TMEM237	protein_coding
chr15:60479178-60630637	ENSG00000245534.4	7.37874	48.5815	2.71896	0.00409133	0.0187862	RP11-219B17.1	antisense
chr16:66961237-66975096	ENSG00000172828.10	35.8585	235.951	2.7181	2.35207e-06	2.55954e-05	CES3	protein_coding
chr3:196291221-196318299	ENSG00000213123.8	32.6084	214.202	2.71566	2.10594e-06	2.31146e-05	TCTEX1D2	protein_coding
chr17:41812931-41823217	ENSG00000141756.16	682.208	4480.49	2.71537	4.53208e-12	1.12627e-10	FKBP10	protein_coding
chr10:97614553-97633500	ENSG00000171160.15	91.0982	598.102	2.7149	1.1538e-09	2.11516e-08	MORN4	protein_coding
chr12:6537794-6538370	ENSG00000269968.1	42.4266	278.29	2.71355	3.79287e-07	4.72253e-06	RP5-940J5.9	antisense
chr5:96390415-96433280	ENSG00000175426.8	7.36975	48.3185	2.71289	0.00436463	0.0198117	PCSK1	protein_coding
chr19:12806580-12813637	ENSG00000104889.4	248.526	1627.08	2.71082	9.15451e-11	1.94342e-09	RNASEH2A	protein_coding
chr10:48446558-48656265	ENSG00000128805.12	86.6286	565.64	2.70697	7.37645e-10	1.39673e-08	ARHGAP22	protein_coding
chr16:1528688-1555580	ENSG00000131634.11	15.9731	104.193	2.70554	0.00326802	0.0155921	TMEM204	protein_coding
chr16:31201485-31202992	ENSG00000103490.13	849.505	5534	2.70363	6.12396e-12	1.49422e-10	PYCARD	protein_coding
chr10:14819250-14838575	ENSG00000185267.7	25.6511	167.097	2.70359	1.63405e-06	1.83177e-05	CDNF	protein_coding
chr4:99088857-99301356	ENSG00000246090.4	80.8352	526.248	2.70269	2.01964e-09	3.562e-08	RP11-696N14.1	antisense
chr19:34849278-34860290	ENSG00000271109.1	7.00268	45.5093	2.70018	0.00519115	0.023057	CTC-523E23.11	lincRNA
chr12:8822472-8876785	ENSG00000166535.17	1503.71	9754.31	2.69752	8.18895e-10	1.53853e-08	A2ML1	protein_coding
chr7:158631313-158704829	ENSG00000146918.17	519.135	3354.62	2.69197	2.32086e-11	5.31425e-10	NCAPG2	protein_coding
chr18:35595901-35597599	ENSG00000266965.1	9.99625	64.3044	2.68546	0.00324026	0.0154841	RP11-712P20.2	sense_intronic
chr9:129341843-129359538	ENSG00000233901.3	296.306	1901.93	2.68231	2.44546e-11	5.58368e-10	LINC01503	lincRNA
chrX:15384799-15493564	ENSG00000087842.8	341.619	2191.26	2.6813	1.53006e-11	3.5815e-10	PIR	protein_coding
chr9:62801465-62813486	ENSG00000238113.4	11.787	75.302	2.67549	0.000377367	0.00247015	LINC01410	lincRNA
chr14:55781135-55796656	ENSG00000258791.5	12.702	81.093	2.67452	0.000148196	0.00109216	LINC00520	lincRNA
chrX:136216820-136256482	ENSG00000129680.13	210.381	1341.51	2.67278	7.74163e-11	1.65511e-09	MAP7D3	protein_coding
chr15:41828085-41837581	ENSG00000243789.8	27.4162	174.671	2.67154	7.55577e-06	7.45708e-05	JMJD7	protein_coding
chr11:45921621-45929096	ENSG00000165905.14	258.957	1649.74	2.67145	5.06535e-11	1.10243e-09	GYLTL1B	protein_coding
chr1:153614255-153616986	ENSG00000189334.6	17453.2	111151	2.67095	3.30739e-12	8.33048e-11	S100A14	protein_coding
chr1:212852108-212858088	ENSG00000198468.5	14.0105	89.2199	2.67086	0.000255148	0.00175669	FLVCR1-AS1	lincRNA
chr17:57989044-57994850	ENSG00000264112.1	200.942	1279.61	2.67085	1.30126e-10	2.72184e-09	RP11-159D12.2	lincRNA
chr11:95165540-95231197	ENSG00000149212.8	2367.57	15014.3	2.66486	4.77545e-12	1.1831e-10	SESN3	protein_coding
chr17:1761959-1777574	ENSG00000132386.8	198.447	1254.85	2.66068	2.93033e-11	6.62199e-10	SERPINF1	protein_coding
chr16:72665170-72791624	ENSG00000259768.5	56.6998	358.524	2.66065	2.42553e-07	3.12463e-06	RP5-991G20.1	antisense
chr14:96210860-96214818	ENSG00000258412.1	6.09794	38.5511	2.66038	0.00377128	0.0175804	RP11-404P21.5	sense_intronic
chr2:162170690-162243535	ENSG00000078098.11	6.71412	42.3552	2.65727	0.00820805	0.0337822	FAP	protein_coding
chr6:26021679-26021990	ENSG00000278637.1	95.271	601.001	2.65726	2.60342e-08	3.92461e-07	HIST1H4A	protein_coding
chr20:58689131-58715633	ENSG00000215440.9	88.4454	557.777	2.65683	4.15619e-09	7.03266e-08	NPEPL1	protein_coding
chr8:66870749-66922048	ENSG00000178460.15	21.1651	133.243	2.6543	2.62601e-05	0.000231571	MCMDC2	protein_coding
chr22:50245450-50261143	ENSG00000188130.11	110.167	691.057	2.64911	1.04681e-09	1.93073e-08	MAPK12	protein_coding
chrX:10847877-11111109	ENSG00000234129.5	13.7984	86.4419	2.64722	0.000513447	0.00321054	RP11-120D5.1	lincRNA
chr15:59348648-59359889	ENSG00000259735.1	9.68111	60.5698	2.64535	0.00249359	0.012386	RP11-356M20.3	sense_intronic
chr5:80626228-80654983	ENSG00000228716.4	451.475	2814.56	2.64019	5.05146e-11	1.10139e-09	DHFR	protein_coding
chr3:184346185-184361651	ENSG00000114859.12	94.6463	588.953	2.63753	4.1994e-09	7.09585e-08	CLCN2	protein_coding
chr12:47737246-47771034	ENSG00000079337.13	612.272	3806.54	2.63623	2.65346e-11	6.03582e-10	RAPGEF3	protein_coding
chr2:165239402-165392308	ENSG00000136531.11	22.8606	142.104	2.63602	3.06371e-05	0.000266668	SCN2A	protein_coding
chr5:135027735-135034298	ENSG00000069011.13	1913.95	11883.7	2.63436	7.68481e-12	1.86378e-10	PITX1	protein_coding
chr6:26033176-26033568	ENSG00000278463.1	115.784	718.856	2.63427	8.59143e-09	1.38669e-07	HIST1H2AB	protein_coding
chr19:35523367-35528351	ENSG00000189001.8	197.087	1222.83	2.63333	2.1364e-09	3.75423e-08	SBSN	protein_coding
chr19:48115445-48170603	ENSG00000105486.11	393.051	2436.99	2.63231	6.40525e-11	1.38408e-09	LIG1	protein_coding
chr20:33675487-33686404	ENSG00000101412.11	58.3501	361.646	2.63177	4.84465e-07	5.93133e-06	E2F1	protein_coding
chr3:48157146-48188356	ENSG00000164045.9	170.639	1054.63	2.62772	1.28675e-09	2.34113e-08	CDC25A	protein_coding
chrX:54445454-54496166	ENSG00000102302.7	215.708	1331.05	2.62541	2.92735e-10	5.83059e-09	FGD1	protein_coding
chr14:74498170-74612331	ENSG00000119681.9	932.566	5749.59	2.62418	4.98668e-05	0.000414928	LTBP2	protein_coding
chr16:88651935-88663110	ENSG00000167508.8	1943.69	11978	2.62351	1.30148e-11	3.07322e-10	MVD	protein_coding
chr10:70137983-70146676	ENSG00000156521.11	466.188	2872.2	2.62317	3.09701e-11	6.95963e-10	TYSND1	protein_coding
chr15:40244925-40247366	ENSG00000279537.1	8.01252	49.3108	2.62158	0.0013053	0.00713913	RP11-133K1.8	TEC
chr3:30697661-30699576	ENSG00000261468.1	10.8889	66.9543	2.62032	0.000633248	0.00384143	RP11-1024P17.1	sense_overlapping
chr8:13083361-13514886	ENSG00000164741.12	83.5996	512.285	2.61538	0.0106595	0.0419167	DLC1	protein_coding
chr12:57088894-57095476	ENSG00000166886.10	1407.84	8616.22	2.61357	1.35673e-11	3.19122e-10	NAB2	protein_coding
chr6:95575183-95577450	ENSG00000261366.1	8.97468	54.8444	2.61141	0.00213767	0.0108249	MANEA-AS1	antisense
chr3:125827257-125886077	ENSG00000241288.5	80.985	494.355	2.60982	3.05315e-08	4.54309e-07	RP11-379B18.5	processed_transcript
chr19:48332356-48364237	ENSG00000161558.8	50.14	305.841	2.60875	6.07471e-07	7.34065e-06	TMEM143	protein_coding
chr17:81303771-81309248	ENSG00000185168.5	7.73957	47.1762	2.60773	0.00693184	0.0293541	LINC00482	lincRNA
chr16:53597683-53703889	ENSG00000103494.10	196.307	1196.25	2.60733	2.97937e-10	5.91956e-09	RPGRIP1L	protein_coding
chr19:51029094-51035230	ENSG00000186474.13	13.7781	83.8498	2.60543	0.000774139	0.00457446	KLK12	protein_coding
chr1:62236979-62319414	ENSG00000132854.16	11.7351	71.3577	2.60424	0.00035941	0.00236734	KANK4	protein_coding
chr20:41340920-41360582	ENSG00000132793.9	1050.92	6383.55	2.6027	2.18948e-11	5.04207e-10	LPIN3	protein_coding
chr12:124782683-124880461	ENSG00000073060.13	699.384	4247.6	2.60249	2.16494e-11	4.99506e-10	SCARB1	protein_coding
chr15:96127369-96327021	ENSG00000247809.5	13.21	79.9448	2.59738	0.000620632	0.00377817	NR2F2-AS1	antisense
chr17:50050349-50055739	ENSG00000246640.1	32.428	194.907	2.58748	2.83667e-06	3.03364e-05	RP11-1094H24.4	lincRNA
chr1:200669507-200694250	ENSG00000260088.1	6.15574	36.9897	2.58712	0.011779	0.0454399	RP11-92G12.3	lincRNA
chr5:117415509-117546298	ENSG00000248663.4	11.5664	69.4954	2.58698	0.000330224	0.00219483	LINC00992	lincRNA
chr6:56056590-56394094	ENSG00000124749.14	12.1232	72.8289	2.58674	1.11049e-06	1.29219e-05	COL21A1	protein_coding
chr12:109573812-109597266	ENSG00000110921.9	771.191	4631.12	2.5862	4.79486e-11	1.04923e-09	MVK	protein_coding
chr2:219627327-219641971	ENSG00000114923.14	93.469	561.093	2.58568	1.26934e-08	1.99174e-07	SLC4A3	protein_coding
chr3:189956831-190122437	ENSG00000090530.7	1049.37	6293.26	2.58428	2.62501e-05	0.000231568	LEPREL1	protein_coding
chr5:149358007-149369653	ENSG00000145882.8	155.679	930.94	2.58012	1.40347e-09	2.53441e-08	PCYOX1L	protein_coding
chr10:47365496-47384273	ENSG00000265763.3	12.7425	76.1941	2.58003	7.67578e-06	7.55702e-05	ZNF488	protein_coding
chr20:32762385-32809356	ENSG00000088305.16	83.8512	500.813	2.57837	8.64066e-08	1.18981e-06	DNMT3B	protein_coding
chr4:86823468-86849263	ENSG00000145283.7	64.8415	387.166	2.57796	3.53477e-07	4.42853e-06	SLC10A6	protein_coding
chr1:24119771-24143121	ENSG00000142677.3	40.4949	241.615	2.57689	3.98774e-06	4.14547e-05	IL22RA1	protein_coding
chr17:18517382-18551694	ENSG00000273018.3	85.813	511.25	2.57476	1.91335e-08	2.93931e-07	CTD-2303H24.2	processed_transcript
chr1:27342022-27353932	ENSG00000142765.15	1749.8	10423.4	2.57457	2.24006e-11	5.15363e-10	SYTL1	protein_coding
chr22:41367333-41399324	ENSG00000167074.12	469.642	2792.72	2.57204	1.33239e-10	2.78454e-09	TEF	protein_coding
chr7:22854178-22859487	ENSG00000228649.6	90.5216	537.478	2.56987	7.62169e-09	1.2427e-07	AC005682.5	processed_transcript
chr16:84459259-84467361	ENSG00000261286.1	58.9344	349.391	2.56766	1.54785e-07	2.04856e-06	RP11-517C16.2	antisense
chr8:22169338-22171710	ENSG00000177725.5	5.8582	34.7286	2.5676	0.00675073	0.0287381	CTD-2530N21.5	sense_overlapping
chr19:45641494-45642789	ENSG00000267757.2	22.298	132.107	2.56672	3.18294e-06	3.37856e-05	C19orf83	protein_coding
chr3:51957458-51968410	ENSG00000090097.18	405.66	2401.9	2.56583	1.15201e-10	2.42434e-09	PCBP4	protein_coding
chr2:131527833-131533666	ENSG00000163040.12	46.3221	274.134	2.56511	6.26623e-07	7.55321e-06	CCDC74A	protein_coding
chr6:32756098-32763534	ENSG00000232629.6	14.7017	86.9422	2.56408	0.00047328	0.0029961	HLA-DQB2	protein_coding
chr18:74073366-74147865	ENSG00000141665.9	11.8116	69.8317	2.56368	0.00210825	0.0107118	FBXO15	protein_coding
chr12:52424070-52434525	ENSG00000170454.5	37.3129	220.519	2.56316	8.26858e-06	8.09123e-05	KRT75	protein_coding
chr8:22138020-22141951	ENSG00000168476.9	617.04	3645.23	2.56257	4.1634e-11	9.16859e-10	REEP4	protein_coding
chr1:2528745-2530245	ENSG00000197921.5	46.2436	273.147	2.56235	7.48489e-06	7.39316e-05	HES5	protein_coding
chr6:35737087-35749079	ENSG00000157343.6	8.36162	49.3322	2.56068	0.00410539	0.0188409	ARMC12	protein_coding
chr5:169864264-169980740	ENSG00000204767.3	5.36379	31.6326	2.56009	0.00705341	0.0297803	FAM196B	protein_coding
chr8:98996763-99013044	ENSG00000253948.1	9.93372	58.5733	2.55984	0.00399756	0.0184432	RP11-410L14.2	lincRNA
chr15:56428731-56465137	ENSG00000138587.5	19.2751	113.65	2.55979	0.000656737	0.00396601	MNS1	protein_coding
chr6:26272976-26273356	ENSG00000278588.1	200.198	1176.02	2.55441	1.99974e-09	3.53721e-08	HIST1H2BI	protein_coding
chr11:35618419-35620868	ENSG00000179431.6	210.57	1236.5	2.55389	0.000573275	0.00352739	FJX1	protein_coding
chr4:69051476-69112572	ENSG00000171234.11	9.48075	55.4929	2.54923	0.00171895	0.00901803	UGT2B7	protein_coding
chr19:35487324-35495558	ENSG00000188508.8	12.7855	74.7739	2.54803	0.00228722	0.0114836	KRTDAP	protein_coding
chr16:55538200-55542027	ENSG00000261997.1	7.1355	41.7237	2.54778	0.00683358	0.0290051	RP11-212I21.4	lincRNA
chr14:23125302-23183660	ENSG00000092068.16	507.136	2961.24	2.54575	1.75827e-10	3.62756e-09	SLC7A8	protein_coding
chr1:31652247-31704319	ENSG00000084636.15	2307.24	13470.6	2.54557	3.0476e-11	6.85497e-10	COL16A1	protein_coding
chr11:73950319-73970287	ENSG00000187726.6	26.4018	153.954	2.54379	1.14404e-05	0.000108695	DNAJB13	protein_coding
chr10:86965740-86971311	ENSG00000272734.1	188.707	1100.15	2.54348	2.56638e-09	4.45477e-08	ADIRF-AS1	processed_transcript
chr1:155018520-155033781	ENSG00000163354.12	24.4507	142.519	2.54321	1.88596e-05	0.000171438	DCST2	protein_coding
chr7:87325225-87345515	ENSG00000182165.15	271.113	1578.91	2.54196	2.63058e-10	5.27424e-09	TP53TG1	lincRNA
chr2:233681938-233773299	ENSG00000244122.2	19.5521	113.757	2.54056	0.00338649	0.0160749	UGT1A7	protein_coding
chr5:140966235-141012344	ENSG00000243232.4	40.6295	236.231	2.5396	1.11877e-06	1.3012e-05	PCDHAC2	protein_coding
chr17:44004546-44009060	ENSG00000161653.8	102.067	593.038	2.53861	3.48307e-08	5.10428e-07	NAGS	protein_coding
chr6:26087319-26098343	ENSG00000010704.16	201.324	1169.06	2.53776	1.59221e-09	2.84971e-08	HFE	protein_coding
chr7:85050357-85186855	ENSG00000153993.11	105.809	612.638	2.53357	0.000296174	0.00199373	SEMA3D	protein_coding
chr11:67006778-67050863	ENSG00000173227.11	524.236	3031.38	2.53168	1.17573e-10	2.46996e-09	SYT12	protein_coding
chr19:18929203-18941214	ENSG00000051128.16	366.067	2116.54	2.53153	2.04645e-10	4.17835e-09	HOMER3	protein_coding
chr8:144466043-144474202	ENSG00000167702.9	545.839	3150.84	2.52919	1.41445e-10	2.95094e-09	KIFC2	protein_coding
chr2:173075959-173268010	ENSG00000091436.14	2721.43	15684.3	2.52688	5.00362e-11	1.09195e-09	ZAK	protein_coding
chr15:30540093-30545969	ENSG00000260693.1	9.91811	57.0983	2.52531	0.00346049	0.0163683	AC026150.8	lincRNA
chr15:75678548-75680752	ENSG00000203392.3	9.73853	55.9644	2.52273	0.00193933	0.010007	CTD-2026K11.6	antisense
chr8:69466624-69660915	ENSG00000137573.11	178.292	1024.33	2.52236	1.29257e-09	2.34995e-08	SULF1	protein_coding
chr19:44905754-44909393	ENSG00000130203.7	79.2505	454.942	2.52119	3.07607e-08	4.56876e-07	APOE	protein_coding
chr19:35497220-35513652	ENSG00000161249.18	1284.31	7370.99	2.52087	7.70679e-11	1.65058e-09	DMKN	protein_coding
chr2:164492816-164621848	ENSG00000115290.7	28.1259	161.293	2.51971	3.32733e-05	0.000287133	GRB14	protein_coding
chr4:3463311-3494483	ENSG00000175920.13	89.3021	512.103	2.51967	2.47389e-08	3.74335e-07	DOK7	protein_coding
chr8:75223703-75324741	ENSG00000249395.2	26.5324	151.961	2.51787	1.61866e-05	0.000149443	CASC9	lincRNA
chr6:49550675-49561907	ENSG00000197261.9	506.174	2896.4	2.51655	2.23914e-10	4.53834e-09	C6orf141	protein_coding
chr3:38007498-38029762	ENSG00000187091.11	1192.55	6821.33	2.516	7.14042e-11	1.53335e-09	PLCD1	protein_coding
chr10:6427143-6580301	ENSG00000065675.12	52.0564	297.698	2.5157	2.97813e-07	3.78608e-06	PRKCQ	protein_coding
chr17:40287633-40304657	ENSG00000094804.7	623.199	3554.2	2.51176	2.78239e-10	5.5556e-09	CDC6	protein_coding
chr2:135839626-135876426	ENSG00000076003.4	378.87	2159.86	2.51116	4.11919e-10	8.06494e-09	MCM6	protein_coding
chr11:76800364-76804555	ENSG00000261578.1	50.465	287.646	2.51094	1.59091e-07	2.10323e-06	RP11-21L23.2	sense_overlapping
chr2:189746660-189763227	ENSG00000128694.9	124.966	711.605	2.50954	1.09853e-08	1.74638e-07	OSGEPL1	protein_coding
chr9:92947451-93036236	ENSG00000127084.15	156.485	889.769	2.5074	1.02783e-08	1.64154e-07	FGD3	protein_coding
chr10:89579497-89645572	ENSG00000152782.14	120.81	685.795	2.50504	3.99036e-09	6.76626e-08	PANK1	protein_coding
chr3:10026429-10101930	ENSG00000144554.8	529.264	3003.53	2.5046	4.48356e-10	8.75e-09	FANCD2	protein_coding
chr9:64817870-64836341	ENSG00000197550.3	7.19879	40.8345	2.50396	0.00273294	0.0134041	RP11-460N11.2	unprocessed_pseudogene
chr21:28439346-28674848	ENSG00000232855.4	218.097	1235.84	2.50245	0.0088272	0.0358786	AF131217.1	lincRNA
chr11:6318946-6320647	ENSG00000170955.9	143.188	811.157	2.50207	1.04499e-08	1.66565e-07	PRKCDBP	protein_coding
chr1:156282935-156292443	ENSG00000163472.16	1144.77	6480.37	2.50102	1.07929e-10	2.27328e-09	TMEM79	protein_coding
chr15:89471407-89496613	ENSG00000140519.10	6012.52	34007.9	2.49983	5.88743e-11	1.27905e-09	RHCG	protein_coding
chr13:49660726-49691475	ENSG00000123179.11	629.646	3559.25	2.49896	1.6097e-10	3.33527e-09	EBPL	protein_coding
chr5:145937877-146081791	ENSG00000156463.15	710.639	4015	2.49821	1.81349e-10	3.73194e-09	SH3RF2	protein_coding
chr9:34650702-34661881	ENSG00000137070.15	54.1074	305.689	2.49817	4.46953e-07	5.50832e-06	IL11RA	protein_coding
chr2:113432600-113436042	ENSG00000272563.1	23.9496	134.906	2.49388	3.83422e-05	0.000326909	RP11-480C16.1	lincRNA
chr11:64788818-64803162	ENSG00000168067.9	154.576	868.218	2.48974	7.88833e-09	1.28099e-07	MAP4K2	protein_coding
chr5:131170810-131205426	ENSG00000186687.13	473.139	2653.17	2.48738	2.95526e-10	5.88133e-09	LYRM7	protein_coding
chr2:62500627-62511894	ENSG00000186889.7	36.1185	202.354	2.48607	5.03379e-06	5.12062e-05	TMEM17	protein_coding
chr1:16216469-16228027	ENSG00000237276.6	16.9118	94.7481	2.48607	0.000556236	0.00343633	ANO7P1	transcribed_unprocessed_pseudogene
chr12:6533927-6538371	ENSG00000111640.12	96159.9	538566	2.48561	6.11617e-11	1.32636e-09	GAPDH	protein_coding
chr7:128392277-128410252	ENSG00000106348.14	1282.31	7180.97	2.48544	1.27102e-10	2.6655e-09	IMPDH1	protein_coding
chr11:72814406-72843674	ENSG00000168010.8	340.823	1906.47	2.48381	8.44025e-10	1.58083e-08	ATG16L2	protein_coding
chr5:90458203-90474768	ENSG00000176055.9	213.317	1192.49	2.4829	1.30375e-09	2.36845e-08	MBLAC2	protein_coding
chr11:105063345-105071541	ENSG00000254750.1	8.42765	46.9819	2.4789	0.00553976	0.024315	CASP1P2	unprocessed_pseudogene
chr17:69414698-69543331	ENSG00000108984.11	63.4804	353.41	2.47696	3.33293e-07	4.20178e-06	MAP2K6	protein_coding
chr7:76389334-76409695	ENSG00000146700.8	16.1898	90.1016	2.47647	0.000608312	0.00371533	SSC4D	protein_coding
chr17:68247574-68257156	ENSG00000196704.9	1158.2	6438.47	2.47483	1.54111e-10	3.20737e-09	AMZ2	protein_coding
chr7:80134788-80219402	ENSG00000127955.13	1248.76	6929.85	2.47233	1.42621e-10	2.9729e-09	GNAI1	protein_coding
chr5:82308859-82386977	ENSG00000205464.9	153.626	850.262	2.46848	4.71065e-09	7.89352e-08	ATP6AP1L	protein_coding
chr3:8980591-9249379	ENSG00000196220.13	355.191	1960.86	2.46482	4.25476e-10	8.32364e-09	SRGAP3	protein_coding
chr11:119729583-119739623	ENSG00000254854.1	8.38546	46.285	2.46458	0.00791018	0.0328076	CTD-2523D13.2	antisense
chr17:76672551-76710955	ENSG00000182534.11	2335.87	12883.9	2.46354	1.24063e-10	2.60404e-09	MXRA7	protein_coding
chr21:38157034-38299406	ENSG00000157551.15	421.967	2323.37	2.46102	4.33912e-08	6.22731e-07	KCNJ15	protein_coding
chr9:136994635-136996803	ENSG00000169583.12	222.217	1223.38	2.46083	4.22512e-09	7.13432e-08	CLIC3	protein_coding
chr13:85792790-85799488	ENSG00000184564.8	883.434	4862.56	2.46052	2.74874e-10	5.50203e-09	SLITRK6	protein_coding
chr3:29280982-30010391	ENSG00000144642.18	143.401	788.836	2.45967	3.84205e-09	6.52852e-08	RBMS3	protein_coding
chr16:77722492-77742260	ENSG00000140876.9	69.3364	381.194	2.45884	4.09633e-07	5.07165e-06	NUDT7	protein_coding
chr6:29726601-29749049	ENSG00000214922.7	112.977	620.504	2.45741	0.00012466	0.000936404	HLA-F-AS1	processed_transcript
chr3:64097522-64445382	ENSG00000163637.9	450.164	2465.04	2.45309	7.7057e-10	1.45338e-08	PRICKLE2	protein_coding
chr9:16409503-16870706	ENSG00000173068.15	12.7398	69.7341	2.45252	0.00341104	0.0161724	BNC2	protein_coding
chr16:32103245-32152513	ENSG00000230267.5	6.3865	34.9541	2.45236	0.00732338	0.0307577	HERC2P4	transcribed_unprocessed_pseudogene
chr6:13357830-13487555	ENSG00000145990.8	440.226	2408.08	2.45157	5.25591e-10	1.01427e-08	GFOD1	protein_coding
chr3:130093906-130113227	ENSG00000251287.6	10.3149	56.2654	2.44752	0.00424054	0.0193538	ALG1L2	protein_coding
chr11:18120955-18138480	ENSG00000179826.6	22.6786	123.597	2.44624	0.000413495	0.00267406	MRGPRX3	protein_coding
chr11:2899721-2925246	ENSG00000110628.11	284	1546.71	2.44524	1.75622e-09	3.12476e-08	SLC22A18	protein_coding
chr11:4094799-4138870	ENSG00000167325.12	2330.97	12693.4	2.44507	1.86466e-10	3.83072e-09	RRM1	protein_coding
chr21:43358147-43362349	ENSG00000237989.1	22.0621	120.089	2.44447	1.35114e-05	0.000126827	AP001046.5	lincRNA
chr11:124954121-125041489	ENSG00000149548.12	65.0274	353.61	2.44304	1.27253e-06	1.45967e-05	CCDC15	protein_coding
chr19:41193049-41207539	ENSG00000167600.11	61.8474	336.244	2.44272	8.84309e-05	0.000688429	CYP2S1	protein_coding
chr10:97677424-97687323	ENSG00000119986.6	1334.31	7246.05	2.4411	2.08767e-10	4.24765e-09	AVPI1	protein_coding
chr1:9848276-9910263	ENSG00000178585.12	1902.7	10328.8	2.44056	2.05503e-10	4.18976e-09	CTNNBIP1	protein_coding
chr6:27138588-27139881	ENSG00000276180.1	17.6573	95.8142	2.43997	0.00161363	0.00855461	HIST1H4I	protein_coding
chr12:104456971-104762014	ENSG00000171310.8	329.839	1788.95	2.43928	9.55811e-10	1.77236e-08	CHST11	protein_coding
chr6:32148359-32153083	ENSG00000204314.8	18.2489	98.8597	2.43757	0.000208145	0.00147033	PRRT1	protein_coding
chr4:75578005-75630716	ENSG00000138769.8	12.7789	69.2098	2.43722	0.00409426	0.0187961	CDKL2	protein_coding
chr2:176121611-176137013	ENSG00000237380.4	5.78555	31.2949	2.4354	0.0106015	0.0417225	HOXD-AS2	antisense
chr19:35612763-35625349	ENSG00000249115.6	199.141	1074.13	2.43131	8.10703e-09	1.31386e-07	HAUS5	protein_coding
chr10:26931206-26942001	ENSG00000232224.3	11.9534	64.4467	2.43069	0.00558319	0.024479	LINC00202-1	lincRNA
chr16:84368527-84464187	ENSG00000064270.10	1322.2	7123.19	2.42958	2.89542e-10	5.77174e-09	ATP2C2	protein_coding
chr21:46188141-46228822	ENSG00000160285.12	3836.97	20663.7	2.42906	2.2049e-10	4.47645e-09	LSS	protein_coding
chr11:417938-441996	ENSG00000185101.10	1183.03	6367.76	2.4283	3.49677e-10	6.87973e-09	ANO9	protein_coding
chr17:61681266-61863521	ENSG00000136492.6	162.205	873.045	2.42824	3.45542e-08	5.07299e-07	BRIP1	protein_coding
chr19:43166256-43186536	ENSG00000204941.11	5.12717	27.5773	2.42724	0.00780403	0.0324508	PSG5	protein_coding
chr6:97142161-97283176	ENSG00000146263.9	286.722	1541.02	2.42616	3.16851e-09	5.41828e-08	MMS22L	protein_coding
chr5:147234963-147387852	ENSG00000169302.12	9.33825	50.1354	2.42461	0.0019894	0.0102044	STK32A	protein_coding
chr21:6986450-6997699	ENSG00000280018.1	21.0264	112.878	2.42449	0.000285464	0.00193123	CH507-154B10.2	lincRNA
chr12:85318060-85342912	ENSG00000258815.1	9.99076	53.6222	2.42416	0.00162649	0.00860771	RP11-408B11.2	lincRNA
chr1:84643707-84690545	ENSG00000117155.14	637.312	3413.77	2.4213	6.59037e-10	1.25973e-08	SSX2IP	protein_coding
chr5:6633343-6669562	ENSG00000145545.9	724.953	3879.08	2.41975	5.18307e-10	1.00101e-08	SRD5A1	protein_coding
chr8:97869083-98036716	ENSG00000132561.11	427.93	2288.32	2.41884	9.52422e-10	1.76743e-08	MATN2	protein_coding
chr19:55485004-55487568	ENSG00000090971.4	130.47	697.569	2.41862	3.03891e-08	4.52468e-07	NAT14	protein_coding
chr20:13008994-13169103	ENSG00000172296.10	516.891	2763.14	2.41838	1.03624e-09	1.91269e-08	SPTLC3	protein_coding
chr17:29073521-29078857	ENSG00000221995.5	34.8195	185.887	2.41646	0.000527356	0.00328561	TIAF1	protein_coding
chr1:23557918-23559794	ENSG00000117318.8	3292.07	17534.5	2.41312	2.82651e-10	5.63902e-09	ID3	protein_coding
chrX:14843407-14873069	ENSG00000181544.11	66.5816	353.912	2.4102	1.22375e-06	1.40906e-05	FANCB	protein_coding
chr22:37948352-38002889	ENSG00000279010.1	249.174	1323.08	2.40867	2.3032e-09	4.02977e-08	MIR4534	sense_overlapping
chr8:23841915-23854807	ENSG00000159167.9	67.7228	358.706	2.40509	0.000320785	0.0021368	STC1	protein_coding
chr12:47079603-47236662	ENSG00000179715.10	119.925	634.676	2.40389	7.55501e-08	1.05109e-06	PCED1B	protein_coding
chr15:41828095-41848155	ENSG00000168970.18	171.688	908.413	2.40356	1.42621e-08	2.22632e-07	JMJD7-PLA2G4B	protein_coding
chr12:123154215-123233123	ENSG00000051825.12	557.093	2946.9	2.40321	1.09125e-09	2.00963e-08	MPHOSPH9	protein_coding
chr2:131464900-131492335	ENSG00000173272.11	650.219	3439.46	2.40319	7.27065e-10	1.37886e-08	MZT2A	protein_coding
chr17:42572323-42577831	ENSG00000131470.12	65.1934	344.759	2.40279	2.02587e-06	2.23168e-05	PSMC3IP	protein_coding
chr9:104094260-104141409	ENSG00000136824.16	998.092	5274.4	2.40176	6.8562e-10	1.30641e-08	SMC2	protein_coding
chr13:51584508-51767707	ENSG00000139668.8	918.509	4853.36	2.40162	5.98061e-10	1.14589e-08	WDFY2	protein_coding
chr6:7541575-7586717	ENSG00000096696.11	53301.5	281609	2.40145	2.27187e-10	4.60082e-09	DSP	protein_coding
chr6:27824108-27824480	ENSG00000197238.4	726.158	3836.23	2.40133	8.92756e-10	1.66565e-08	HIST1H4J	protein_coding
chr11:842808-867111	ENSG00000214063.8	754.432	3984.33	2.40088	9.19649e-10	1.71055e-08	TSPAN4	protein_coding
chrX:48521158-48528716	ENSG00000147155.8	1697.72	8963.72	2.4005	4.71988e-10	9.18155e-09	EBP	protein_coding
chr1:150568971-150569269	ENSG00000274963.1	15.7009	82.8277	2.39926	0.00168001	0.00885602	Metazoa_SRP	misc_RNA
chr7:30424527-30478780	ENSG00000106100.8	178.544	941.48	2.39865	1.558e-08	2.42266e-07	NOD1	protein_coding
chr2:231508426-231514339	ENSG00000181798.2	8.38234	44.1631	2.39742	0.0101645	0.0401728	LINC00471	lincRNA
chr19:51345171-51366418	ENSG00000105379.7	460.808	2423	2.39455	1.27951e-09	2.33322e-08	ETFB	protein_coding
chr9:92711363-92764812	ENSG00000185963.11	4175.02	21933	2.39325	3.44895e-10	6.7967e-09	BICD2	protein_coding
chr4:8199367-8241103	ENSG00000125089.14	1914.97	10054.9	2.39251	4.55084e-10	8.87413e-09	SH3TC1	protein_coding
chr1:182789293-182830384	ENSG00000135838.11	105.214	552.361	2.39228	1.76452e-08	2.72627e-07	NPL	protein_coding
chr8:22146825-22156832	ENSG00000168481.6	4.53559	23.7839	2.39062	0.00250862	0.0124555	LGI3	protein_coding
chr9:41479960-41480548	ENSG00000275160.1	16.3914	85.9208	2.39007	0.000423105	0.00272717	RP11-187C18.3	processed_pseudogene
chrX:135032366-135033546	ENSG00000134590.11	655.378	3430.51	2.38802	9.93029e-10	1.83996e-08	FAM127A	protein_coding
chr2:171317405-171434802	ENSG00000123600.16	736.191	3848.3	2.38607	8.23663e-10	1.54629e-08	METTL8	protein_coding
chr16:88663298-88687186	ENSG00000260630.4	50.1473	262.103	2.38589	1.13639e-05	0.000108053	SNAI3-AS1	antisense
chr8:144428808-144444444	ENSG00000160949.14	151.48	791.712	2.38585	5.17372e-08	7.33727e-07	TONSL	protein_coding
chr22:21028718-21032558	ENSG00000099960.10	33.7471	176.209	2.38446	2.48505e-05	0.000220104	SLC7A4	protein_coding
chr10:73742995-73744230	ENSG00000279088.1	64.2151	335.195	2.38402	6.69464e-07	8.02958e-06	RP11-574K11.24	TEC
chr16:15701237-15702118	ENSG00000280206.1	195.651	1020.15	2.38243	1.18419e-08	1.86753e-07	CTB-193M12.5	TEC
chr8:12182110-12194105	ENSG00000186523.12	81.6143	425.382	2.38186	1.39535e-07	1.86406e-06	FAM86B1	protein_coding
chr3:50611908-50649289	ENSG00000114738.8	2003.25	10428.6	2.38013	5.00941e-10	9.69796e-09	MAPKAPK3	protein_coding
chr16:72283301-72664947	ENSG00000261008.4	50.3856	261.853	2.37768	3.77623e-06	3.94595e-05	AC004158.2	lincRNA
chr10:47908064-47991800	ENSG00000276850.2	221.042	1147.61	2.37625	9.92493e-08	1.35432e-06	CH17-360D5.2	lincRNA
chr17:48723168-48724758	ENSG00000229637.3	47.5696	246.544	2.37373	7.09254e-06	7.04303e-05	PRAC2	protein_coding
chr2:70258137-70281191	ENSG00000116005.9	2715.44	14066.2	2.37298	5.07959e-10	9.82597e-09	PCYOX1	protein_coding
chr5:135038831-135040047	ENSG00000249082.2	22.3261	115.582	2.37211	2.146e-05	0.000192886	C5orf66-AS1	lincRNA
chr22:50674415-50733298	ENSG00000251322.5	198.502	1026.96	2.37116	1.1235e-08	1.78139e-07	SHANK3	processed_transcript
chr7:114922154-115019916	ENSG00000135272.7	525.091	2713.64	2.36959	2.18374e-09	3.83185e-08	MDFIC	protein_coding
chr16:30833626-30894302	ENSG00000099385.9	660.602	3412.98	2.36918	1.47649e-09	2.65636e-08	BCL7C	protein_coding
chr3:119173518-119205153	ENSG00000114638.5	672.908	3473.4	2.36787	1.08514e-06	1.26424e-05	UPK1B	protein_coding
chr10:86943872-86969312	ENSG00000173269.11	371.986	1913.95	2.36323	7.03834e-09	1.15538e-07	MMRN2	protein_coding
chr11:10573091-10693988	ENSG00000072952.16	15.713	80.8072	2.36252	0.00284165	0.0138642	MRVI1	protein_coding
chr17:8474205-8630761	ENSG00000133026.10	1857.78	9546.53	2.3614	7.22064e-10	1.37045e-08	MYH10	protein_coding
chr4:68447449-68497604	ENSG00000087128.7	186.341	957.015	2.3606	1.06376e-05	0.000101868	TMPRSS11E	protein_coding
chr2:62673851-63045597	ENSG00000115504.12	1165.07	5970.85	2.35752	9.26824e-10	1.72124e-08	EHBP1	protein_coding
chr15:75674322-75712848	ENSG00000173546.7	558.091	2859.3	2.35709	2.63408e-09	4.55919e-08	CSPG4	protein_coding
chr1:632757-633438	ENSG00000229344.1	6624.79	33939.4	2.35702	5.39204e-10	1.03804e-08	RP5-857K21.7	unprocessed_pseudogene
chr11:65502034-65503622	ENSG00000279576.1	88.2246	451.378	2.35508	2.73826e-07	3.50323e-06	MALAT1	protein_coding
chr1:145933423-145958001	ENSG00000271601.3	347.976	1776.59	2.35205	7.30102e-09	1.19525e-07	LIX1L	protein_coding
chr16:47077703-47143997	ENSG00000171208.7	429.319	2191.09	2.35153	1.99015e-09	3.5254e-08	NETO2	protein_coding
chr2:84821650-84881245	ENSG00000186854.8	46.3655	236.561	2.35109	8.08564e-06	7.93469e-05	TRABD2A	protein_coding
chr1:44808596-44815585	ENSG00000222009.6	134.924	688.115	2.3505	7.5062e-08	1.0449e-06	BTBD19	protein_coding
chr7:42956022-43048062	ENSG00000232006.6	7.1687	36.5539	2.35024	0.00560342	0.0245588	AC005537.2	lincRNA
chr2:176129694-176132695	ENSG00000175879.8	49.9292	254.397	2.34912	2.54007e-06	2.73946e-05	HOXD8	protein_coding
chr1:116574399-116667755	ENSG00000143061.15	3550.2	18086.1	2.34891	6.68191e-10	1.27521e-08	IGSF3	protein_coding
chr14:94081301-94103846	ENSG00000165948.8	167.252	850.173	2.34573	4.68762e-08	6.68711e-07	IFI27L1	protein_coding
chr1:161721563-161728143	ENSG00000162746.12	26.657	135.333	2.34392	0.000221866	0.00155274	FCRLB	protein_coding
chr17:28506260-28537436	ENSG00000109101.5	147.963	751.104	2.34378	1.00781e-07	1.37444e-06	FOXN1	protein_coding
chr1:99708703-99765793	ENSG00000156869.10	895.428	4545.35	2.34374	1.25426e-09	2.28891e-08	FRRS1	protein_coding
chr16:57245098-57253635	ENSG00000102931.5	1341.42	6806.03	2.34305	1.10547e-09	2.03273e-08	ARL2BP	protein_coding
chr1:178006136-178037950	ENSG00000242193.7	41.031	208.163	2.34293	4.54236e-05	0.000381369	RP11-568K15.1	unitary_pseudogene
chr7:1082208-1092881	ENSG00000164850.12	78.9182	400.214	2.34234	3.7622e-06	3.9364e-05	GPER1	protein_coding
chr5:67699429-67902600	ENSG00000250421.3	10.5367	53.4338	2.34234	0.00386553	0.0179402	RP11-83M16.6	lincRNA
chr3:13816258-13880121	ENSG00000154764.5	139.333	706.397	2.34194	0.00837271	0.0343489	WNT7A	protein_coding
chr17:7402975-7404137	ENSG00000205544.3	170.205	861.927	2.34029	3.78148e-08	5.50365e-07	TMEM256	protein_coding
chr2:47331060-47344517	ENSG00000236824.1	383.686	1937.05	2.33586	5.31626e-09	8.8531e-08	BCYRN1	lincRNA
chr1:148808466-149032955	ENSG00000178104.17	1275.92	6441.21	2.33579	1.39777e-09	2.5279e-08	PDE4DIP	protein_coding
chr8:93700507-93731527	ENSG00000188343.10	162.965	822.479	2.33541	2.13534e-08	3.26582e-07	FAM92A1	protein_coding
chr6:26251651-26252031	ENSG00000275713.1	453.339	2287.71	2.33524	5.52331e-09	9.17895e-08	HIST1H2BH	protein_coding
chr15:68818221-68946122	ENSG00000258484.3	98.7384	498	2.33446	1.0267e-07	1.39863e-06	SPESP1	protein_coding
chr19:1782075-1812276	ENSG00000130270.14	85.3483	430.441	2.33438	4.59301e-06	4.70191e-05	ATP8B3	protein_coding
chr5:150777946-150796734	ENSG00000256235.1	865.253	4363.34	2.33424	0.000451376	0.00288052	SMIM3	protein_coding
chr10:127907061-128085855	ENSG00000132334.14	1199.07	6042.44	2.33322	1.44949e-09	2.60972e-08	PTPRE	protein_coding
chr22:46684411-46738261	ENSG00000100422.11	575.995	2902.57	2.3332	2.12034e-09	3.72871e-08	CERK	protein_coding
chr9:63112428-63127100	ENSG00000182021.7	6.08035	30.6122	2.33188	0.0120345	0.0462188	RP11-381O7.3	lincRNA
chr14:24171853-24180257	ENSG00000100918.10	166.903	840.149	2.33164	3.37342e-08	4.97678e-07	REC8	protein_coding
chr20:3753508-3768387	ENSG00000101220.15	346.923	1745.71	2.33112	5.19011e-09	8.66093e-08	C20orf27	protein_coding
chr13:33846190-33850825	ENSG00000276672.1	19.8221	99.6018	2.32906	0.00187894	0.00974167	RP11-142E9.1	sense_intronic
chr11:3797724-3826371	ENSG00000148985.17	327.812	1646.84	2.32876	5.96255e-09	9.84797e-08	PGAP2	protein_coding
chr6:27404010-27406964	ENSG00000271755.1	11.3044	56.6632	2.32553	0.00952651	0.0381505	RP1-153G14.4	lincRNA
chrX:115561182-115650861	ENSG00000102024.15	7448.66	37307	2.32439	7.50619e-10	1.41797e-08	PLS3	protein_coding
chr1:155195590-155207981	ENSG00000169231.11	541.354	2702.54	2.31967	3.36268e-09	5.7422e-08	THBS3	protein_coding
chr1:155045191-155046118	ENSG00000232093.1	22.8403	113.981	2.31915	0.000334719	0.00221654	RP11-307C12.11	antisense
chr13:106506046-106506713	ENSG00000274204.1	18.2832	91.154	2.31778	0.00102011	0.00579561	RP11-272L14.2	sense_intronic
chr2:72129238-72148038	ENSG00000003137.6	63.4339	316.132	2.3172	0.000533928	0.00331886	CYP26B1	protein_coding
chr15:81309053-81324125	ENSG00000172345.11	389.543	1939.62	2.31592	4.52775e-09	7.59941e-08	STARD5	protein_coding
chr2:185738628-185833289	ENSG00000188738.11	138.695	689.23	2.31307	5.50767e-08	7.77894e-07	FSIP2	protein_coding
chr18:14337423-14342524	ENSG00000265787.1	6.78365	33.7072	2.31292	0.000153093	0.00112516	CYP4F35P	lincRNA
chr5:132210381-132295271	ENSG00000072682.16	1872.54	9294.88	2.31144	1.28273e-09	2.33557e-08	P4HA2	protein_coding
chr16:2911937-2951208	ENSG00000059122.14	938.595	4643.66	2.30669	2.40812e-09	4.20118e-08	FLYWCH1	protein_coding
chr10:110910596-110912244	ENSG00000270589.1	10.7093	52.9823	2.30665	0.00415693	0.0190297	RP11-348N5.7	antisense
chr17:82078338-82098332	ENSG00000169710.6	11818.9	58470.8	2.30661	1.11189e-09	2.04297e-08	FASN	protein_coding
chr2:19044866-19346748	ENSG00000236204.3	40.4616	199.957	2.30506	2.10658e-05	0.00018978	LINC01376	lincRNA
chr5:137814333-137889317	ENSG00000250159.4	22.1445	109.429	2.30498	0.00028826	0.00194696	RP11-381K20.2	antisense
chr4:15469865-15601557	ENSG00000048342.13	188.759	932.632	2.30476	2.33029e-08	3.54158e-07	CC2D2A	protein_coding
chr14:100779410-100829185	ENSG00000214548.12	318.515	1571.98	2.30315	6.95084e-07	8.30802e-06	MEG3	lincRNA
chr4:30722354-31146805	ENSG00000169851.13	1179.1	5817.44	2.3027	1.80279e-09	3.2029e-08	PCDH7	protein_coding
chrX:43654907-43746824	ENSG00000189221.7	6031.77	29735.8	2.30155	1.03285e-09	1.90789e-08	MAOA	protein_coding
chr16:67207139-67227010	ENSG00000125122.12	33.0403	162.608	2.2991	7.00165e-05	0.000558745	LRRC29	protein_coding
chr3:194296465-194312704	ENSG00000214145.4	19.381	95.244	2.29699	0.00177096	0.00924833	LINC00887	lincRNA
chr2:176122720-176124937	ENSG00000128709.11	46.3579	227.807	2.29692	1.15601e-05	0.000109746	HOXD9	protein_coding
chr6:27838662-27865798	ENSG00000233822.4	251.995	1237.86	2.29638	3.37305e-08	4.97678e-07	HIST1H2BN	protein_coding
chr4:99070978-99088751	ENSG00000197894.8	2962.01	14542.6	2.29564	1.59046e-09	2.84971e-08	ADH5	protein_coding
chr15:82262811-82284930	ENSG00000188659.7	31.3272	153.719	2.29481	0.000119372	0.000900993	FAM154B	protein_coding
chr1:37996770-38005505	ENSG00000183386.7	151.825	744.46	2.29379	9.46718e-08	1.29624e-06	FHL3	protein_coding
chr16:69106257-69118719	ENSG00000103044.8	3394.05	16637.8	2.29338	1.67867e-09	2.9978e-08	HAS3	protein_coding
chr1:28236142-28246906	ENSG00000130770.15	1303.75	6387.99	2.29269	2.18934e-09	3.83888e-08	ATPIF1	protein_coding
chr4:47485288-47593486	ENSG00000145246.11	2505.97	12268.5	2.29152	1.9164e-09	3.39726e-08	ATP10D	protein_coding
chr1:43172149-43254358	ENSG00000243710.5	11.8268	57.8949	2.29137	0.00194051	0.010011	CFAP57	protein_coding
chr8:120445426-120523635	ENSG00000172167.5	175.072	856.721	2.29088	1.19097e-07	1.60432e-06	MTBP	protein_coding
chr15:43826963-43868419	ENSG00000092470.9	213.612	1045.1	2.29057	6.91019e-08	9.65828e-07	WDR76	protein_coding
chr2:217319167-217756593	ENSG00000231672.4	9.04071	44.1797	2.28888	0.010091	0.0399373	DIRC3	protein_coding
chr10:71964365-72013564	ENSG00000122863.5	1182.01	5774.68	2.2885	2.54915e-09	4.42933e-08	CHST3	protein_coding
chr15:82430045-82439153	ENSG00000197978.9	224.768	1096.98	2.28703	2.99897e-08	4.46797e-07	GOLGA6L9	protein_coding
chr3:48625725-48635493	ENSG00000225697.8	484.068	2361.43	2.28638	5.90328e-09	9.77012e-08	SLC26A6	protein_coding
chr3:122055374-122121136	ENSG00000114013.13	42.745	208.503	2.28624	4.05484e-05	0.00034378	CD86	protein_coding
chr17:30831970-30895869	ENSG00000176208.6	183.987	895.656	2.28334	1.47354e-07	1.95663e-06	ATAD5	protein_coding
chr17:799313-979770	ENSG00000167693.14	2064.96	10048.3	2.28276	1.99842e-09	3.53721e-08	NXN	protein_coding
chr22:18906325-18914238	ENSG00000183628.10	80.639	392.136	2.2818	6.61535e-07	7.94237e-06	DGCR6	protein_coding
chr3:40387156-40428619	ENSG00000168032.6	392.484	1907.15	2.28071	5.66614e-09	9.40338e-08	ENTPD3	protein_coding
chr16:14302288-14326353	ENSG00000262454.1	14.8266	71.9789	2.27938	0.0029392	0.014251	RP11-65J21.3	lincRNA
chr15:50355467-50372202	ENSG00000244879.4	593.969	2878.76	2.27699	5.71704e-09	9.48134e-08	GABPB1-AS1	antisense
chr20:34874963-34927962	ENSG00000131069.17	2451.78	11874.1	2.27592	2.54989e-09	4.42933e-08	ACSS2	protein_coding
chr1:66999332-67054099	ENSG00000116704.7	1778.75	8613.31	2.2757	2.66794e-09	4.61121e-08	SLC35D1	protein_coding
chr9:67725890-67726544	ENSG00000274911.1	26.1782	126.209	2.26938	2.40597e-05	0.000213726	RP11-12A20.7	unprocessed_pseudogene
chr11:112143251-112164117	ENSG00000150782.9	1382.38	6664.08	2.26925	3.02426e-09	5.19365e-08	IL18	protein_coding
chrX:5890026-6228863	ENSG00000146938.12	7.11715	34.268	2.26749	0.0111299	0.0434205	NLGN4X	protein_coding
chr11:101915015-102001058	ENSG00000110318.11	69.5134	333.739	2.26336	3.25256e-06	3.4449e-05	KIAA1377	protein_coding
chr17:82829435-82840578	ENSG00000141579.6	893.94	4286.33	2.26149	0.000123125	0.000926023	ZNF750	protein_coding
chr1:243124429-243255406	ENSG00000143702.13	833.422	3994.67	2.26096	5.95202e-09	9.84404e-08	CEP170	protein_coding
chr17:18524566-18526846	ENSG00000213077.5	10.0361	48.063	2.25973	0.0130016	0.0492371	FAM106A	protein_coding
chr4:129093317-129116640	ENSG00000151470.10	262.927	1257.9	2.25828	4.26914e-08	6.14086e-07	C4orf33	protein_coding
chr5:111730691-111997464	ENSG00000134986.11	94.1935	450.442	2.25764	7.01877e-07	8.38093e-06	NREP	protein_coding
chr1:16974502-16980835	ENSG00000117122.11	54.8286	262.075	2.25698	1.237e-05	0.00011693	MFAP2	protein_coding
chr6:169457212-169701653	ENSG00000184465.13	595.726	2845.62	2.25602	7.7146e-09	1.25531e-07	WDR27	protein_coding
chr1:1242453-1246722	ENSG00000184163.3	14.0776	67.2189	2.25546	0.00424945	0.0193835	FAM132A	protein_coding
chr22:29306582-29312785	ENSG00000185340.13	246.786	1177.31	2.25416	3.41239e-08	5.0159e-07	GAS2L1	protein_coding
chr15:51447711-51622833	ENSG00000104093.11	779.391	3717.81	2.25403	7.14057e-09	1.17057e-07	DMXL2	protein_coding
chr5:10279277-10308026	ENSG00000164237.6	166.753	794.168	2.25173	1.59881e-07	2.11253e-06	CMBL	protein_coding
chr1:21822245-21937297	ENSG00000142798.14	4036.74	19175	2.24796	2.94949e-09	5.07245e-08	HSPG2	protein_coding
chr1:100989623-101025762	ENSG00000117543.17	478.351	2269.22	2.24605	1.01117e-08	1.61601e-07	DPH5	protein_coding
chr22:18970525-19031242	ENSG00000237517.6	17.2754	81.9253	2.24559	0.00242618	0.0120834	DGCR5	antisense
chr6:159760328-159779055	ENSG00000120437.8	2754.55	13062.4	2.24553	4.16004e-09	7.03425e-08	ACAT2	protein_coding
chr20:41182115-41317602	ENSG00000174306.19	627.76	2975.93	2.24505	9.11613e-09	1.46756e-07	ZHX3	protein_coding
chr7:66493706-66495474	ENSG00000237310.1	19.2567	91.2793	2.24492	0.000491317	0.00308974	GS1-124K5.4	lincRNA
chr10:4650185-4678154	ENSG00000231298.4	16.0219	75.9188	2.24441	0.00461231	0.0207838	LINC00704	lincRNA
chr10:94501434-94602098	ENSG00000119969.12	366.524	1734.84	2.24283	2.84819e-08	4.26171e-07	HELLS	protein_coding
chr13:33818069-33966558	ENSG00000133119.10	260.553	1233.22	2.24278	7.58413e-08	1.05454e-06	RFC3	protein_coding
chrX:81113701-81201942	ENSG00000198157.8	17.3422	82.0743	2.24265	0.00259559	0.0128215	HMGN5	protein_coding
chr6:36243203-36308595	ENSG00000180316.9	10.2274	48.4007	2.24259	0.0102088	0.0403282	PNPLA1	protein_coding
chr1:88537513-88685204	ENSG00000237505.4	14.1499	66.8341	2.23979	0.00815056	0.0335799	PKN2-AS1	antisense
chr18:11688956-11885685	ENSG00000141404.13	622.182	2935.03	2.23797	7.83758e-09	1.27361e-07	GNAL	protein_coding
chr20:4686236-4701590	ENSG00000171867.14	10124.6	47727.9	2.23696	3.22656e-09	5.51365e-08	PRNP	protein_coding
chr6:117482657-117569858	ENSG00000164465.16	1147.65	5403.4	2.23518	6.65611e-09	1.09486e-07	DCBLD1	protein_coding
chr4:40810027-41214618	ENSG00000163697.14	1356.22	6364.2	2.23039	6.57179e-09	1.0832e-07	APBB2	protein_coding
chr2:26308176-26346743	ENSG00000173567.12	11.2684	52.8612	2.22992	0.00477833	0.0214639	GPR113	protein_coding
chr14:105472962-105479694	ENSG00000182809.8	1837.59	8615.95	2.2292	5.30755e-09	8.84469e-08	CRIP2	protein_coding
chr1:27005020-27012836	ENSG00000158246.7	989.85	4636.96	2.2279	8.35251e-09	1.35093e-07	FAM46B	protein_coding
chr11:63911221-63916844	ENSG00000167771.5	17.8565	83.6243	2.22747	0.00141766	0.00763964	RCOR2	protein_coding
chr13:102784281-102799007	ENSG00000134901.10	80.7379	377.472	2.22505	1.8478e-06	2.05424e-05	KDELC1	protein_coding
chr2:214810229-214963274	ENSG00000229267.2	13.1401	61.3501	2.22309	0.00688708	0.0291953	AC072062.1	antisense
chr16:56608199-56609497	ENSG00000125148.6	5408.84	25231.2	2.22182	4.45362e-09	7.48878e-08	MT2A	protein_coding
chr9:35616603-35646810	ENSG00000137101.10	26.7257	124.634	2.22139	0.00041673	0.00269282	CD72	protein_coding
chr4:37868292-37869978	ENSG00000249863.2	73.6273	343.089	2.22027	3.60739e-06	3.79081e-05	RP11-177C12.1	processed_pseudogene
chr22:28687743-28742422	ENSG00000183765.18	339.734	1582.51	2.21974	4.48362e-08	6.42643e-07	CHEK2	protein_coding
chr1:153774354-153780157	ENSG00000143554.11	261.999	1219.72	2.21891	6.6087e-08	9.2583e-07	SLC27A3	protein_coding
chr16:397200-410367	ENSG00000103202.10	518.763	2414.27	2.21844	1.84716e-08	2.84668e-07	NME4	protein_coding
chr7:56011067-56051604	ENSG00000146733.11	697.498	3245.56	2.2182	1.11159e-08	1.76482e-07	PSPH	protein_coding
chr17:6684713-6713567	ENSG00000141485.13	20.5551	95.4714	2.21557	0.00327989	0.0156368	SLC13A5	protein_coding
chr19:6530999-6535928	ENSG00000125657.4	142.975	663.184	2.21365	3.30466e-07	4.1705e-06	TNFSF9	protein_coding
chr9:89311198-89316703	ENSG00000123975.4	554.6	2572.46	2.21363	2.38091e-08	3.61396e-07	CKS2	protein_coding
chrX:132379204-132489968	ENSG00000076770.12	726.442	3368.65	2.21325	9.92031e-09	1.58856e-07	MBNL3	protein_coding
chr15:40382721-40394245	ENSG00000128944.11	445.54	2062.86	2.21102	2.89255e-08	4.32541e-07	KNSTRN	protein_coding
chr22:39014083-39020352	ENSG00000244509.3	727.83	3368.49	2.21043	1.25745e-08	1.97564e-07	APOBEC3C	protein_coding
chr14:103687576-103688127	ENSG00000270108.1	27.21	125.676	2.2075	0.000326411	0.00217248	RP11-73M18.6	sense_intronic
chr2:210431249-210476767	ENSG00000115365.9	1713.85	7905.45	2.20561	7.54166e-09	1.23131e-07	LANCL1	protein_coding
chr7:101154483-101161596	ENSG00000106367.11	1439.45	6638.03	2.20524	8.52666e-09	1.37725e-07	AP1S1	protein_coding
chr4:86594315-86815171	ENSG00000163629.10	7547.73	34756.8	2.20318	4.52885e-09	7.59941e-08	PTPN13	protein_coding
chr22:46360834-46537170	ENSG00000075275.14	3724.04	17112.6	2.20012	6.11135e-09	1.00869e-07	CELSR1	protein_coding
chr6:26043277-26043657	ENSG00000276410.1	197.797	907.781	2.19832	3.56133e-07	4.45719e-06	HIST1H2BB	protein_coding
chrX:48508962-48520806	ENSG00000102312.18	317.895	1458.28	2.19765	3.06328e-08	4.55256e-07	PORCN	protein_coding
chr1:633535-633741	ENSG00000240409.1	19.8069	90.8427	2.19737	0.00114997	0.006404	MTATP8P1	unprocessed_pseudogene
chr14:102228841-102305200	ENSG00000080823.19	233.942	1071.92	2.19597	1.38907e-07	1.8567e-06	MOK	protein_coding
chr16:55508998-55586670	ENSG00000087253.9	825.334	3781.62	2.19595	1.18478e-08	1.86753e-07	LPCAT2	protein_coding
chr17:6451265-6556494	ENSG00000091622.13	1921.51	8793.18	2.19414	7.6411e-09	1.24419e-07	PITPNM3	protein_coding
chr12:55930972-55954015	ENSG00000065357.17	2856.23	13043.5	2.19115	6.60243e-09	1.08751e-07	DGKA	protein_coding
chr18:14057457-14132490	ENSG00000175322.9	61.9496	282.841	2.19082	8.30536e-06	8.11408e-05	ZNF519	protein_coding
chr8:86472353-86514338	ENSG00000176623.9	971.304	4432.85	2.19024	1.35844e-08	2.12603e-07	RMDN1	protein_coding
chr19:1481428-1490411	ENSG00000115257.13	41.6015	189.857	2.1902	6.56217e-05	0.000526978	PCSK4	protein_coding
chr2:127418427-127429246	ENSG00000115718.15	19.8823	90.6623	2.18902	0.00526159	0.0233013	PROC	protein_coding
chr6:54943167-54945099	ENSG00000261116.1	853.765	3888.87	2.18744	1.43339e-08	2.23608e-07	RP3-523K23.2	sense_overlapping
chr10:110869868-110872233	ENSG00000203497.2	13.0896	59.5872	2.18658	0.00675247	0.0287405	PDCD4-AS1	antisense
chr22:41576894-41589890	ENSG00000100417.9	437.494	1991.1	2.18623	3.49568e-08	5.11966e-07	PMM1	protein_coding
chr17:18537800-18625608	ENSG00000154874.12	215.339	979.814	2.1859	1.20906e-07	1.62779e-06	CCDC144B	transcribed_unprocessed_pseudogene
chr1:192809041-192812283	ENSG00000116741.7	1771.5	8051.74	2.18433	2.27067e-07	2.93609e-06	RGS2	protein_coding
chr14:22971174-22982642	ENSG00000129474.13	3350.47	15221.6	2.18369	7.37801e-09	1.20704e-07	AJUBA	protein_coding
chr10:122849094-122879641	ENSG00000213185.4	16.7353	75.977	2.18266	0.00326618	0.0155864	FAM24B	protein_coding
chr5:68215720-68301821	ENSG00000145675.12	1880.49	8532.63	2.18188	1.00989e-08	1.61503e-07	PIK3R1	protein_coding
chr1:153357854-153361027	ENSG00000163220.10	9089.87	41223.7	2.18114	8.41956e-09	1.36086e-07	S100A9	protein_coding
chr16:18984287-19063942	ENSG00000170537.10	430.644	1951.88	2.18029	3.7829e-08	5.50365e-07	TMC7	protein_coding
chr10:73252791-73254349	ENSG00000227540.1	34.2008	154.985	2.18002	0.000192252	0.00137169	RP11-152N13.5	antisense
chr12:80435083-80680189	ENSG00000139304.10	25.8975	117.293	2.17924	2.44523e-06	2.649e-05	PTPRQ	protein_coding
chr11:113368478-113369117	ENSG00000270179.1	15.4014	69.6904	2.1779	0.00432848	0.0196697	RP11-159N11.4	sense_intronic
chr2:181954496-182130166	ENSG00000150722.8	36.9289	166.958	2.17666	0.000187421	0.00134357	PPP1R1C	protein_coding
chr15:59372693-59492302	ENSG00000157470.9	24.9759	112.915	2.17663	0.000695144	0.00417108	FAM81A	protein_coding
chr8:122414332-122428551	ENSG00000255364.1	11.2497	50.8345	2.17592	0.00507739	0.0225973	RP11-94A24.1	lincRNA
chr20:62410237-62427533	ENSG00000130701.3	55.024	248.379	2.17441	3.93539e-05	0.000334474	RBBP8NL	protein_coding
chr12:56470944-56488414	ENSG00000135423.10	56.2507	253.889	2.17425	2.1679e-06	2.37301e-05	GLS2	protein_coding
chr5:181191924-181194429	ENSG00000250222.1	13.522	60.9676	2.17273	0.00726859	0.0305713	CTC-338M12.5	antisense
chr17:8144056-8156506	ENSG00000179094.11	1810.46	8159.71	2.17216	1.23089e-08	1.93516e-07	PER1	protein_coding
chr11:108308519-108467531	ENSG00000166323.10	21.2135	95.5308	2.17098	0.00210972	0.0107148	C11orf65	protein_coding
chr17:7439027-7444937	ENSG00000161958.8	64.9393	292.433	2.17094	0.00763814	0.0318651	FGF11	protein_coding
chr1:19303965-19312146	ENSG00000053371.10	720.256	3240.71	2.16973	2.48944e-08	3.76451e-07	AKR7A2	protein_coding
chrX:119399060-119454478	ENSG00000077713.16	472.838	2124.65	2.16781	2.99552e-08	4.46557e-07	SLC25A43	protein_coding
chr6:33204642-33206831	ENSG00000204228.3	311.727	1400.11	2.16719	4.81671e-08	6.85912e-07	HSD17B8	protein_coding
chr11:118996195-118998004	ENSG00000255121.2	10.2399	45.9747	2.16664	0.0131496	0.049704	RP11-110I1.12	lincRNA
chr2:73761269-73761781	ENSG00000280037.1	12.1724	54.5297	2.16343	0.00881739	0.0358568	RP11-434P11.1	TEC
chr9:5765076-5833070	ENSG00000099219.11	4300.45	19239.1	2.16148	9.4339e-09	1.51469e-07	ERMP1	protein_coding
chr3:52410561-52423640	ENSG00000010318.17	66.9073	299.273	2.16123	1.59179e-05	0.000147356	PHF7	protein_coding
chr5:43486701-43515145	ENSG00000172244.6	62.0391	277.115	2.15924	4.16198e-05	0.000351877	C5orf34	protein_coding
chr6:80106647-80346270	ENSG00000083123.12	432.474	1931.44	2.15899	3.72567e-08	5.43346e-07	BCKDHB	protein_coding
chr10:32958845-33082102	ENSG00000229656.4	35.7492	159.656	2.15898	0.000185576	0.00133152	RP11-462L8.1	lincRNA
chr3:50226292-50258898	ENSG00000114353.14	4340.3	19382.9	2.15892	1.11124e-08	1.76482e-07	GNAI2	protein_coding
chr20:3249305-3407625	ENSG00000088854.12	863.194	3852.96	2.15821	2.41508e-08	3.65894e-07	C20orf194	protein_coding
chr7:128937989-128950035	ENSG00000128604.16	232.108	1034.45	2.156	1.11267e-07	1.50979e-06	IRF5	protein_coding
chr2:176108790-176119394	ENSG00000128710.5	262.832	1169.82	2.15407	1.13092e-07	1.53111e-06	HOXD10	protein_coding
chr6:149942000-149949235	ENSG00000131015.4	83.1041	369.817	2.15382	2.46614e-05	0.00021851	ULBP2	protein_coding
chr7:100169606-100177367	ENSG00000213420.5	15.9777	71.0882	2.15355	0.00189704	0.00981607	GPC2	protein_coding
chr1:42925381-42958830	ENSG00000117394.17	29020.1	128952	2.15171	0.00295031	0.0142917	SLC2A1	protein_coding
chr12:98613405-98645113	ENSG00000166130.12	487.533	2161.78	2.14864	4.85043e-08	6.90308e-07	IKBIP	protein_coding
chr16:67199111-67204029	ENSG00000102890.12	1438.83	6378.03	2.14822	1.92913e-08	2.96167e-07	ELMO3	protein_coding
chr2:196833004-196926731	ENSG00000197121.12	1013.61	4487.35	2.14636	2.1776e-08	3.32204e-07	PGAP1	protein_coding
chr1:202810954-202812156	ENSG00000228288.4	14.5713	64.4989	2.14615	0.00566874	0.0247777	PCAT6	antisense
chr19:45609638-45645629	ENSG00000125746.12	2421.86	10719	2.14598	1.46294e-08	2.27925e-07	EML2	protein_coding
chr1:85018082-85048446	ENSG00000055732.10	32.6006	144.268	2.14578	3.83775e-05	0.000327094	MCOLN3	protein_coding
chr7:12687286-12690934	ENSG00000122644.10	1372.89	6067.1	2.14379	1.8851e-08	2.90145e-07	ARL4A	protein_coding
chr1:28239509-28241453	ENSG00000270605.1	14.5557	64.3011	2.14326	0.00434374	0.0197243	RP5-1092A3.4	antisense
chr2:17753858-17788941	ENSG00000178295.12	610.277	2695.58	2.14306	4.26847e-08	6.14086e-07	GEN1	protein_coding
chr15:34525282-34588503	ENSG00000215252.9	550.459	2430.31	2.14243	3.73314e-08	5.4378e-07	GOLGA8B	protein_coding
chr8:144412414-144416895	ENSG00000147804.7	97.744	431.225	2.14136	2.50874e-06	2.7081e-05	SLC39A4	protein_coding
chr12:132186735-132189695	ENSG00000256576.2	10.2527	45.172	2.13942	0.0126955	0.0482972	RP13-977J11.2	lincRNA
chr9:134326580-134437019	ENSG00000186350.9	3717.23	16339.5	2.13606	1.46249e-08	2.27925e-07	RXRA	protein_coding
chr12:125138245-125141711	ENSG00000279233.1	44.5702	195.721	2.13465	0.000158519	0.00116116	RP11-158L12.4	TEC
chr19:38331634-38332076	ENSG00000268913.1	249.676	1095.09	2.13292	1.89318e-07	2.48112e-06	AC026806.2	lincRNA
chr6:17759183-17987463	ENSG00000137177.16	3386.04	14832.5	2.13109	1.67805e-08	2.59931e-07	KIF13A	protein_coding
chr2:112645857-112663827	ENSG00000144136.8	4106.48	17985.7	2.13088	1.75956e-08	2.72034e-07	SLC20A1	protein_coding
chr19:2037482-2051244	ENSG00000099875.12	13105.3	57300.1	2.12839	1.26474e-08	1.9858e-07	MKNK2	protein_coding
chr3:37861960-37984469	ENSG00000144677.12	2209	9655.12	2.1279	1.83591e-08	2.83294e-07	CTDSPL	protein_coding
chr3:183919934-184018015	ENSG00000114770.14	1771.42	7741.6	2.12773	1.96873e-08	3.02055e-07	ABCC5	protein_coding
chr17:42659305-42667006	ENSG00000037042.8	223.472	975.206	2.12561	2.76237e-07	3.53034e-06	TUBG2	protein_coding
chr10:124619292-124744050	ENSG00000189319.11	1109.05	4836.59	2.12466	2.58424e-08	3.89813e-07	FAM53B	protein_coding
chr2:207074137-207165945	ENSG00000118263.12	2682.85	11690.7	2.12352	2.10494e-08	3.22339e-07	KLF7	protein_coding
chr12:9418673-9448229	ENSG00000214826.5	35.0483	152.313	2.11962	0.000651419	0.00393953	DDX12P	unprocessed_pseudogene
chr5:32689070-32783028	ENSG00000113389.13	114.077	495.419	2.11864	7.84106e-06	7.71346e-05	NPR3	protein_coding
chr13:24882284-24922889	ENSG00000151849.12	281.495	1221.2	2.11712	3.32653e-07	4.1959e-06	CENPJ	protein_coding
chr1:53242364-53244540	ENSG00000270172.1	153.777	667.113	2.11709	8.92256e-07	1.05243e-05	RP5-1024G6.8	lincRNA
chr1:111680630-111739403	ENSG00000197852.9	299.219	1296.53	2.11539	1.46664e-07	1.94853e-06	FAM212B	protein_coding
chr8:8228595-8244865	ENSG00000173295.5	55.111	238.751	2.11509	2.27287e-05	0.000202797	FAM86B3P	transcribed_unprocessed_pseudogene
chr22:31134809-31140607	ENSG00000100078.3	59.6076	258.026	2.11395	0.000193632	0.00137964	PLA2G3	protein_coding
chr4:168092515-168187690	ENSG00000109511.8	150.591	651.351	2.1128	4.7676e-07	5.84291e-06	ANXA10	protein_coding
chr21:9975017-10119309	ENSG00000270533.2	20.4955	88.5994	2.11199	0.000979995	0.0055927	bP-21201H5.1	transcribed_processed_pseudogene
chr2:95274453-95291308	ENSG00000155066.13	2493.54	10775.5	2.11148	2.14888e-08	3.28236e-07	PROM2	protein_coding
chr15:97665624-97874550	ENSG00000251209.5	33.4031	144.324	2.11125	0.000261463	0.00179251	LINC00923	lincRNA
chr16:20806499-20849668	ENSG00000005189.17	118.119	510.299	2.1111	7.571e-06	7.46906e-05	AC004381.6	protein_coding
chr11:67583595-67586660	ENSG00000084207.13	22955.5	99152.2	2.11081	1.86103e-08	2.86622e-07	GSTP1	protein_coding
chr3:149966161-150050788	ENSG00000070087.11	1899.08	8195.11	2.10946	2.74525e-08	4.11868e-07	PFN2	protein_coding
chr11:71434414-71448435	ENSG00000172893.13	2710.85	11685.6	2.10791	2.93604e-08	4.38231e-07	DHCR7	protein_coding
chr22:21002895-21009453	ENSG00000161149.9	16.9321	72.9878	2.10789	0.00757149	0.0316198	TUBA3FP	transcribed_unprocessed_pseudogene
chr2:178451436-178461390	ENSG00000204311.9	30.3404	130.583	2.10566	0.000247393	0.00170962	DFNB59	protein_coding
chr7:143391112-143408892	ENSG00000146904.6	1411.91	6071.39	2.10438	3.19895e-08	4.74252e-07	EPHA1	protein_coding
chr12:53046969-53064369	ENSG00000111077.15	451.392	1940.51	2.10398	1.40125e-07	1.86988e-06	TENC1	protein_coding
chr17:50094065-50094647	ENSG00000276851.1	50.6998	217.681	2.10216	5.55707e-05	0.00045642	RP5-875H18.9	lincRNA
chr14:95407266-95475836	ENSG00000176438.10	293.577	1257.62	2.09889	4.22284e-07	5.22122e-06	SYNE3	protein_coding
chr12:64264762-64390691	ENSG00000185306.10	24.7537	105.942	2.09756	0.000292742	0.00197338	C12orf56	protein_coding
chr6:54846771-54942022	ENSG00000168143.8	2487.93	10638	2.09621	3.10114e-08	4.60317e-07	FAM83B	protein_coding
chr18:55893038-56023462	ENSG00000267327.1	11.8123	50.4724	2.0952	0.00844302	0.0346021	CTD-2008L17.1	lincRNA
chr17:19445970-19446852	ENSG00000189343.7	221.833	947.678	2.09493	3.02228e-07	3.83616e-06	RPS2P46	processed_pseudogene
chr14:80496478-80941785	ENSG00000100629.14	182.178	778.209	2.09481	1.28368e-06	1.47106e-05	CEP128	protein_coding
chr11:118606440-118658031	ENSG00000019144.14	526.532	2247.29	2.09359	7.30555e-08	1.01815e-06	PHLDB1	protein_coding
chr8:33360839-33361415	ENSG00000272338.2	11.566	49.3623	2.09352	0.0103547	0.0408444	RP11-722E23.2	lincRNA
chr5:138115172-138139415	ENSG00000112981.4	78.8655	336.038	2.09116	8.07307e-06	7.92557e-05	NME5	protein_coding
chr2:135196969-135530731	ENSG00000121988.15	287.835	1225.02	2.08949	2.96405e-07	3.77215e-06	ZRANB3	protein_coding
chrX:71239624-71255146	ENSG00000147130.12	594.13	2527.65	2.08895	9.13775e-08	1.25255e-06	ZMYM3	protein_coding
chrX:3604370-3713608	ENSG00000183943.5	1115.1	4742.23	2.08839	4.49305e-08	6.43233e-07	PRKX	protein_coding
chr11:88293592-88337787	ENSG00000109861.13	1305.76	5551.19	2.08791	5.14736e-08	7.30418e-07	CTSC	protein_coding
chr17:81637198-81648748	ENSG00000182612.8	55.2008	234.639	2.08768	7.16791e-05	0.000570507	TSPAN10	protein_coding
chr17:82249067-82251844	ENSG00000280407.1	20.8875	88.7757	2.08753	0.0033251	0.0158269	RP13-516M14.8	TEC
chr1:228208130-228378876	ENSG00000154358.17	2015.11	8560.07	2.08676	3.98455e-08	5.77963e-07	OBSCN	protein_coding
chr8:143833594-143840951	ENSG00000185189.13	617.386	2620.24	2.08546	8.3954e-08	1.15934e-06	NRBP2	protein_coding
chr12:10363769-10398506	ENSG00000245648.1	140.769	597.425	2.08543	1.07731e-06	1.2566e-05	RP11-277P12.20	antisense
chr4:56647988-56681899	ENSG00000171476.19	156.815	664.233	2.08263	0.00431055	0.019603	HOPX	protein_coding
chr3:51971426-51980474	ENSG00000248487.6	53.1807	225.251	2.08256	7.88177e-05	0.000620583	ABHD14A	protein_coding
chr4:89551390-89726503	ENSG00000251095.4	144.207	609.96	2.08058	9.94657e-07	1.16525e-05	RP11-115D19.1	antisense
chr21:45405137-45513720	ENSG00000182871.12	2735.83	11565.5	2.07977	3.9644e-08	5.75385e-07	COL18A1	protein_coding
chr2:91617160-91659972	ENSG00000143429.7	135.309	571.614	2.07878	1.62361e-06	1.82091e-05	AC027612.6	transcribed_unprocessed_pseudogene
chr6:85660992-85678733	ENSG00000203875.8	4564.7	19268.8	2.07767	3.05688e-08	4.54585e-07	SNHG5	processed_transcript
chr6:30688047-30691420	ENSG00000137404.12	97.3992	410.605	2.07577	9.50167e-06	9.1607e-05	NRM	protein_coding
chr3:123610049-123884331	ENSG00000065534.16	265.135	1117.27	2.07517	4.34267e-07	5.35744e-06	MYLK	protein_coding
chr6:26017085-26017732	ENSG00000124610.4	40.2307	169.515	2.07504	0.000821869	0.00481882	HIST1H1A	protein_coding
chr1:1292376-1308018	ENSG00000131584.16	1486.85	6264.56	2.07496	5.48165e-08	7.75124e-07	ACAP3	protein_coding
chr3:17160372-18444817	ENSG00000131374.12	2406.72	10129.4	2.07341	4.28448e-08	6.15925e-07	TBC1D5	protein_coding
chr4:86101942-86594110	ENSG00000109339.16	534.023	2245.08	2.07179	1.17117e-07	1.5803e-06	MAPK10	protein_coding
chr14:22946228-22957154	ENSG00000092036.14	333.204	1400.37	2.07133	2.45862e-07	3.16389e-06	HAUS4	protein_coding
chr9:137048098-137054045	ENSG00000054179.9	42.8805	180.134	2.07068	0.000881772	0.00511423	ENTPD2	protein_coding
chr4:52051331-52097292	ENSG00000163071.8	628.535	2637.26	2.06897	8.84193e-08	1.21476e-06	SPATA18	protein_coding
chr19:40447789-40465840	ENSG00000090013.7	2023.23	8487.15	2.06862	4.5305e-08	6.47826e-07	BLVRB	protein_coding
chr7:152025693-152122347	ENSG00000178234.10	1224.08	5133.85	2.06835	6.04995e-08	8.49523e-07	GALNT11	protein_coding
chr11:6926423-6984238	ENSG00000149054.12	143.195	600.277	2.06765	1.64834e-06	1.84352e-05	ZNF215	protein_coding
chr17:6640758-6644541	ENSG00000129235.8	3356.71	14063.2	2.06681	4.03563e-08	5.84671e-07	TXNDC17	protein_coding
chr14:23356402-23365633	ENSG00000100842.10	585.632	2452.1	2.06595	1.14517e-07	1.54953e-06	EFS	protein_coding
chr15:82339998-82349475	ENSG00000278662.2	62.6804	262.176	2.06445	4.81253e-05	0.000401404	GOLGA6L10	protein_coding
chr12:56731596-56752373	ENSG00000198056.11	193.875	810.209	2.06317	1.49443e-06	1.68936e-05	PRIM1	protein_coding
chr15:88898714-88913411	ENSG00000140545.12	746.696	3112.27	2.05937	9.63945e-08	1.31834e-06	MFGE8	protein_coding
chr17:18108706-18179802	ENSG00000091536.14	26.1248	108.776	2.05787	0.0021808	0.0110202	MYO15A	protein_coding
chr14:105009573-105021148	ENSG00000170779.10	703.206	2927.78	2.05779	1.07148e-07	1.45716e-06	CDCA4	protein_coding
chr14:24265538-24271739	ENSG00000100949.12	1468.71	6108.73	2.05632	6.78883e-08	9.49415e-07	RABGGTA	protein_coding
chr9:34989641-34998431	ENSG00000137094.12	302.18	1256.21	2.0556	5.34046e-07	6.50869e-06	DNAJB5	protein_coding
chr12:122203681-122208945	ENSG00000176383.8	18.6163	77.323	2.05433	0.00690953	0.0292801	B3GNT4	protein_coding
chr19:48748011-48755390	ENSG00000174951.8	268.337	1113.22	2.05262	5.17543e-07	6.31392e-06	FUT1	protein_coding
chr3:196946343-196968833	ENSG00000119227.5	40.1153	166.385	2.0523	0.000145252	0.00107242	PIGZ	protein_coding
chr19:43506719-43527244	ENSG00000105755.5	1324.29	5488.73	2.05126	7.3402e-08	1.02239e-06	ETHE1	protein_coding
chr15:42359500-42412317	ENSG00000092529.20	13.8586	57.4377	2.05122	0.00766681	0.0319462	CAPN3	protein_coding
chr18:63415317-63416469	ENSG00000267430.1	26.825	111.088	2.05006	0.00127737	0.00700222	RP11-635N19.2	processed_pseudogene
chr11:113314811-113383544	ENSG00000149292.14	493.238	2042.49	2.04997	1.86484e-07	2.45331e-06	TTC12	protein_coding
chr22:21473035-21517533	ENSG00000183506.14	235.021	972.315	2.04863	6.81143e-07	8.15753e-06	PI4KAP2	transcribed_unprocessed_pseudogene
chr7:23246563-23275108	ENSG00000136235.13	57.9902	239.764	2.04773	0.000291743	0.00196719	GPNMB	protein_coding
chr15:73735431-73752747	ENSG00000205363.5	67.7853	279.656	2.04461	4.15503e-06	4.30457e-05	C15orf59	protein_coding
chr22:19179473-19291714	ENSG00000070371.13	361.726	1492.25	2.04452	4.2606e-07	5.26425e-06	CLTCL1	protein_coding
chr19:48795065-48811027	ENSG00000105552.12	847.12	3485.17	2.04059	1.1699e-07	1.57946e-06	BCAT2	protein_coding
chr9:120855652-120894896	ENSG00000119403.11	612.311	2518.25	2.04008	2.10758e-07	2.7428e-06	PHF19	protein_coding
chr2:208236227-208255133	ENSG00000138413.11	4225.46	17360.6	2.03864	5.9222e-08	8.32552e-07	IDH1	protein_coding
chrX:38149336-38220924	ENSG00000101955.12	51.6496	211.997	2.03721	0.000309796	0.00207273	SRPX	protein_coding
chr13:49912706-49936490	ENSG00000123178.12	324.483	1328.24	2.0333	3.6517e-07	4.55615e-06	SPRYD7	protein_coding
chrX:48695554-48709010	ENSG00000101945.14	197.232	806.331	2.03148	1.93321e-06	2.13936e-05	SUV39H1	protein_coding
chrX:153688099-153696593	ENSG00000130821.13	4334.5	17716.2	2.03113	0.00164722	0.00870408	SLC6A8	protein_coding
chr1:116532936-116534092	ENSG00000177173.5	27.3118	111.428	2.02851	0.00131267	0.00717295	NAP1L4P1	processed_pseudogene
chr5:72360690-72362978	ENSG00000272093.1	53.0842	216.405	2.02738	6.69113e-05	0.000535296	CTC-365E16.1	lincRNA
chr9:94030794-94109856	ENSG00000158079.12	200.253	815.547	2.02594	1.42589e-06	1.61868e-05	PTPDC1	protein_coding
chr3:196999460-197004736	ENSG00000228109.1	30.4193	123.774	2.02465	0.000446972	0.00285542	MFI2-AS1	antisense
chr1:147155106-147172544	ENSG00000131791.7	1056	4293.34	2.02349	1.07889e-07	1.46642e-06	PRKAB2	protein_coding
chr12:109553737-109573874	ENSG00000139428.9	764.987	3109.02	2.02295	1.86647e-07	2.45411e-06	MMAB	protein_coding
chr1:112467434-112530165	ENSG00000134245.15	134.54	546.674	2.02265	7.3041e-06	7.23528e-05	WNT2B	protein_coding
chr15:41892793-41898575	ENSG00000174171.5	14.2132	57.6639	2.02044	0.00172565	0.00904146	RP11-23P13.6	antisense
chr22:23856703-23886309	ENSG00000133460.17	102.924	417.455	2.02004	4.01655e-06	4.17318e-05	SLC2A11	protein_coding
chr18:14179395-14226112	ENSG00000186481.13	35.7949	145.171	2.01993	9.11006e-06	8.83244e-05	ANKRD20A5P	transcribed_unprocessed_pseudogene
chr10:71212570-71302864	ENSG00000107731.10	2957.44	11993.9	2.01988	7.83393e-08	1.08802e-06	UNC5B	protein_coding
chr7:1160374-1165267	ENSG00000229043.2	88.0247	356.443	2.01769	1.64647e-05	0.000151779	AC091729.9	antisense
chr16:715115-719655	ENSG00000103260.6	268.225	1084.76	2.01586	5.84417e-07	7.07267e-06	METRN	protein_coding
chr16:15643267-15726353	ENSG00000072864.10	1538.38	6220.53	2.01563	1.10063e-07	1.49429e-06	NDE1	protein_coding
chr9:34366670-34376853	ENSG00000164976.8	477.405	1928.44	2.01414	3.56745e-07	4.46254e-06	KIAA1161	protein_coding
chr5:75337168-75362104	ENSG00000113161.13	9827.59	39675.5	2.01334	8.53294e-08	1.17632e-06	HMGCR	protein_coding
chr19:27684580-27793378	ENSG00000261824.4	424.814	1715	2.01331	3.19798e-07	4.04525e-06	LINC00662	lincRNA
chr10:15032227-15065611	ENSG00000152463.12	14.3963	58.0305	2.01112	0.000302105	0.00202858	OLAH	protein_coding
chr2:226800146-226811029	ENSG00000272622.1	35.2646	142.146	2.01108	0.000889119	0.0051482	RP11-395N3.2	lincRNA
chr7:156640747-156677124	ENSG00000105982.14	39.2792	158.16	2.00955	0.000433478	0.00278467	RNF32	protein_coding
chr16:15726674-15732993	ENSG00000263335.1	52.0776	209.041	2.00505	9.90133e-05	0.000759804	AF001548.5	antisense
chr16:57619998-57665580	ENSG00000205336.9	1665.87	6683.34	2.00429	1.25025e-07	1.67951e-06	GPR56	protein_coding
chr3:49015493-49021251	ENSG00000178149.14	724.351	2905.02	2.00378	2.30913e-07	2.98263e-06	DALRD3	protein_coding
chr12:43836083-44389758	ENSG00000139173.7	251.701	1008.33	2.00219	8.38507e-07	9.91932e-06	TMEM117	protein_coding
chr12:107318413-107659642	ENSG00000151136.12	766.785	3070.4	2.00153	2.00706e-07	2.61904e-06	BTBD11	protein_coding
chr1:741813-750016	ENSG00000235373.1	42.9617	171.833	1.99988	0.000320289	0.00213409	RP11-206L10.3	lincRNA
chr11:108121516-108147776	ENSG00000075239.11	842.694	3369.48	1.99945	2.1748e-07	2.81965e-06	ACAT1	protein_coding
chr15:48737935-48811141	ENSG00000103995.11	368.004	1469.14	1.99717	8.46992e-07	1.00148e-05	CEP152	protein_coding
chr11:15966449-16476388	ENSG00000110693.13	60.4352	241.212	1.99684	1.52763e-05	0.000142124	SOX6	protein_coding
chr3:160399304-160434962	ENSG00000113810.13	1927.92	7692.35	1.99638	1.53323e-07	2.03031e-06	SMC4	protein_coding
chr19:4502192-4517704	ENSG00000167676.3	401.798	1602.83	1.99608	3.57814e-07	4.47129e-06	PLIN4	protein_coding
chr7:139452690-139483712	ENSG00000188883.4	12.4969	49.8352	1.99559	0.00260198	0.0128505	KLRG2	protein_coding
chr20:62309065-62367312	ENSG00000130702.11	8383.08	33427.4	1.99548	9.71039e-08	1.32654e-06	LAMA5	protein_coding
chr18:6941744-7117814	ENSG00000101680.11	160.036	637.874	1.99487	9.316e-07	1.09509e-05	LAMA1	protein_coding
chr4:84967005-85011277	ENSG00000180769.6	25.9291	103.307	1.9943	0.00212103	0.010759	WDFY3-AS2	processed_transcript
chr22:46053869-46106023	ENSG00000197182.10	1008.08	4016.34	1.99428	1.80034e-07	2.37103e-06	MIRLET7BHG	lincRNA
chr17:81189596-81222999	ENSG00000141577.11	250.026	994.833	1.99238	1.03417e-06	1.20803e-05	CEP131	protein_coding
chr12:6493379-6531955	ENSG00000010292.10	2672.84	10618.2	1.99009	1.41463e-07	1.88669e-06	NCAPD2	protein_coding
chr1:153547329-153549372	ENSG00000188015.7	409.49	1624.62	1.9882	1.08543e-06	1.26424e-05	S100A3	protein_coding
chr2:24825610-24826717	ENSG00000271936.1	27.0451	107.16	1.98632	0.00528611	0.023397	RP11-443B20.1	antisense
chr3:27997210-28028604	ENSG00000235493.1	30.5639	120.976	1.98482	0.000646803	0.00391286	AC092415.1	lincRNA
chr3:101779442-101827392	ENSG00000144815.12	241.822	957.097	1.98472	1.19572e-06	1.37942e-05	NXPE3	protein_coding
chr16:66934460-66945096	ENSG00000172831.9	2553.64	10100.8	1.98385	1.44135e-07	1.9181e-06	CES2	protein_coding
chr6:26020490-26020900	ENSG00000275714.1	233.764	923.468	1.98201	2.18059e-06	2.38474e-05	HIST1H3A	protein_coding
chr7:996986-1138257	ENSG00000146540.12	1035.02	4087.43	1.98153	2.1507e-07	2.79291e-06	C7orf50	protein_coding
chrX:64916382-65034713	ENSG00000126970.13	184.232	727.551	1.98153	3.13692e-06	3.3341e-05	ZC4H2	protein_coding
chr18:12407896-12432235	ENSG00000141391.11	49.3301	194.8	1.98145	0.000119794	0.000903784	SLMO1	protein_coding
chr16:56484385-56520283	ENSG00000125124.9	1428.85	5639.84	1.9808	1.93891e-07	2.53695e-06	BBS2	protein_coding
chr3:132558144-132660723	ENSG00000240303.5	49.7511	196.3	1.98026	0.000225868	0.00157664	ACAD11	protein_coding
chr13:76880166-76886390	ENSG00000178695.5	590.693	2327.66	1.9784	2.74903e-05	0.000241452	KCTD12	protein_coding
chr11:565660-568420	ENSG00000247095.2	585.57	2306.35	1.9777	0.00677358	0.0288151	MIR210HG	lincRNA
chr20:3786772-3806121	ENSG00000101224.15	1060.74	4177.28	1.97749	3.69792e-07	4.61143e-06	CDC25B	protein_coding
chr15:39586561-39587293	ENSG00000276107.1	59.1736	232.931	1.97687	0.00010178	0.000779054	CTD-2033D15.2	sense_intronic
chr1:25885440-25906466	ENSG00000117632.18	2051.24	8074.14	1.97682	1.99886e-07	2.61116e-06	STMN1	protein_coding
chr12:130789600-130839266	ENSG00000111450.11	283.81	1116.48	1.97596	1.7385e-06	1.93897e-05	STX2	protein_coding
chr1:5862810-5992473	ENSG00000131697.15	347.828	1366.84	1.9744	6.94105e-07	8.30043e-06	NPHP4	protein_coding
chr5:149730311-149855022	ENSG00000155846.14	421.152	1654.7	1.97416	3.95849e-07	4.91849e-06	PPARGC1B	protein_coding
chr15:73925989-73951919	ENSG00000129038.13	135.264	531.121	1.97326	3.97473e-06	4.13421e-05	LOXL1	protein_coding
chr6:27147129-27147515	ENSG00000274997.1	483.651	1898.53	1.97284	8.31406e-07	9.84014e-06	HIST1H2AH	protein_coding
chr14:23953586-23969274	ENSG00000157326.16	416.136	1630.7	1.97037	6.34306e-07	7.63061e-06	DHRS4	protein_coding
chr1:110362848-110391082	ENSG00000168679.15	284.077	1112.95	1.97004	8.81387e-07	1.04011e-05	SLC16A4	protein_coding
chr10:101781325-101783413	ENSG00000107833.8	864.855	3387.58	1.96973	1.53877e-06	1.733e-05	NPM3	protein_coding
chr7:135183839-135211534	ENSG00000105875.11	543.025	2125.37	1.96862	4.32978e-07	5.34426e-06	WDR91	protein_coding
chr9:137086927-137109187	ENSG00000177239.12	1767.18	6912.23	1.9677	2.03927e-07	2.65775e-06	MAN1B1	protein_coding
chr1:209779208-209784559	ENSG00000162757.4	943.109	3687.32	1.96708	2.76393e-07	3.53047e-06	C1orf74	protein_coding
chr5:75025346-75030899	ENSG00000176928.5	270.903	1058.29	1.96589	0.000477304	0.00301573	GCNT4	protein_coding
chr17:28703197-28711854	ENSG00000167525.11	37.4806	146.41	1.9658	0.0042927	0.0195471	PROCA1	protein_coding
chr10:69270000-69401879	ENSG00000156515.19	11439.3	44641.1	1.96437	1.45825e-07	1.93846e-06	HK1	protein_coding
chr19:12688053-12696619	ENSG00000132004.10	210.477	821.264	1.96418	2.15889e-06	2.36421e-05	FBXW9	protein_coding
chr2:84905625-84906675	ENSG00000034510.5	49313	192392	1.96401	1.47841e-07	1.95987e-06	TMSB10	protein_coding
chr8:66562175-66613249	ENSG00000185697.14	42.71	166.514	1.96299	0.000976261	0.00557666	MYBL1	protein_coding
chrX:49171926-49175239	ENSG00000102007.8	3190.65	12422.6	1.96104	1.87904e-07	2.46931e-06	PLP2	protein_coding
chr6:170282206-170290473	ENSG00000198719.7	415.866	1617.73	1.95978	3.45293e-07	4.33274e-06	DLL1	protein_coding
chr6:28121795-28137293	ENSG00000269293.2	32.5474	126.532	1.95889	0.00170565	0.00896383	ZSCAN16-AS1	antisense
chr17:81388126-81390256	ENSG00000262877.4	50.3111	195.484	1.9581	0.0001352	0.00100651	RP11-1055B8.4	lincRNA
chr16:50697139-50733077	ENSG00000167207.9	226.863	881.393	1.95796	5.70235e-06	5.74273e-05	NOD2	protein_coding
chr19:1065923-1086628	ENSG00000180448.8	165.122	640.906	1.95658	5.93589e-06	5.96168e-05	HMHA1	protein_coding
chr9:67717411-67719178	ENSG00000274026.1	35.4238	137.413	1.95572	0.000405675	0.00263075	FAM27E3	transcribed_processed_pseudogene
chrX:129645809-129654937	ENSG00000171388.10	27.2307	105.608	1.95541	0.00943481	0.0378582	APLN	protein_coding
chr1:27355189-27366892	ENSG00000142733.12	1337.72	5187.87	1.95537	2.7615e-07	3.53034e-06	MAP3K6	protein_coding
chr1:233904933-234324516	ENSG00000183780.10	269.366	1044.06	1.95457	3.68285e-06	3.86005e-05	SLC35F3	protein_coding
chr5:177809407-177883916	ENSG00000170089.13	343.635	1331.07	1.95364	1.09629e-06	1.27628e-05	RP11-423H2.1	transcribed_unprocessed_pseudogene
chr19:47484308-47501597	ENSG00000268061.3	42.4645	164.476	1.95355	0.000390056	0.00254151	NAPA-AS1	antisense
chr12:110468364-110490385	ENSG00000204856.9	102.839	398.228	1.95321	0.00495732	0.0221445	FAM216A	protein_coding
chr19:51056206-51065110	ENSG00000167759.10	12.2025	47.131	1.9495	0.00689555	0.029226	KLK13	protein_coding
chr20:58651434-58715410	ENSG00000254995.4	17.6729	68.2492	1.94927	0.00856463	0.0350055	STX16-NPEPL1	protein_coding
chr1:146386-173862	ENSG00000241860.4	66.7423	257.711	1.94908	8.66653e-05	0.000677115	RP11-34P13.13	processed_transcript
chr17:7336529-7351478	ENSG00000072818.9	52.1065	201.122	1.94853	0.000204808	0.0014493	ACAP1	protein_coding
chr3:139560180-139678017	ENSG00000163864.12	164.603	634.866	1.94746	4.14229e-06	4.2932e-05	NMNAT3	protein_coding
chr10:101570560-101596651	ENSG00000166171.10	403.202	1554.81	1.94716	1.01229e-06	1.18476e-05	DPCD	protein_coding
chr2:156011617-156024613	ENSG00000226383.3	38.0411	146.567	1.94593	0.000373891	0.00245005	AC093375.1	lincRNA
chr3:58237506-58294732	ENSG00000163686.11	362.638	1395.74	1.94443	9.12667e-07	1.0744e-05	ABHD6	protein_coding
chr19:43460787-43465660	ENSG00000124466.8	1971.08	7586.15	1.94438	0.000257863	0.00177235	LYPD3	protein_coding
chr2:31334321-31414715	ENSG00000158125.7	1112.96	4282.23	1.94397	4.04406e-07	5.00949e-06	XDH	protein_coding
chr17:63702842-63741970	ENSG00000266173.3	40.6054	156.191	1.94356	0.00073484	0.00437862	STRADA	protein_coding
chr2:109542982-109614206	ENSG00000186522.12	3838.29	14751.9	1.94237	2.26932e-07	2.93591e-06	2015-09-10	protein_coding
chr14:23969874-24006406	ENSG00000187630.12	329.574	1264.93	1.94039	1.29122e-06	1.47901e-05	DHRS4L2	protein_coding
chr1:966497-975108	ENSG00000187583.8	357.616	1372.32	1.94014	1.5348e-06	1.72933e-05	PLEKHN1	protein_coding
chr11:62123973-62152981	ENSG00000149503.10	748.036	2870.14	1.93994	6.26044e-07	7.55e-06	INCENP	protein_coding
chr8:10621096-10712187	ENSG00000183638.5	13.7528	52.7415	1.93922	0.005708	0.0249268	RP1L1	protein_coding
chr19:35540738-35546029	ENSG00000236144.4	190.259	729.507	1.93896	2.98614e-06	3.18504e-05	TMEM147-AS1	antisense
chr15:80152780-80186946	ENSG00000103876.9	466.256	1787.06	1.93839	7.77855e-07	9.24707e-06	FAH	protein_coding
chr10:95237572-95291024	ENSG00000107438.6	3065.81	11745.3	1.93775	2.40326e-07	3.09925e-06	PDLIM1	protein_coding
chr15:66504959-66550128	ENSG00000174442.9	636.748	2437.49	1.9366	7.69003e-07	9.15084e-06	ZWILCH	protein_coding
chr17:7717354-7833744	ENSG00000183914.12	42.179	161.437	1.93638	0.00133197	0.0072506	DNAH2	protein_coding
chr3:123585542-123644568	ENSG00000239523.3	24.9676	95.4353	1.93446	0.00256687	0.0126952	MYLK-AS1	antisense
chr17:81900965-81911464	ENSG00000185813.8	837.665	3197.88	1.93267	5.44157e-07	6.61524e-06	PCYT2	protein_coding
chr3:46979683-47009703	ENSG00000160796.14	3342.35	12749	1.93145	0.000830622	0.00486189	NBEAL2	protein_coding
chr6:122471917-122726372	ENSG00000135549.12	120.794	460.587	1.93092	4.36344e-05	0.000367167	PKIB	protein_coding
chr16:70661204-70686066	ENSG00000132613.12	1851.42	7040.61	1.92707	3.27356e-07	4.1334e-06	MTSS1L	protein_coding
chr2:55314162-55346049	ENSG00000240401.6	16.0074	60.8484	1.92648	0.0054459	0.0239814	AC012358.8	antisense
chr12:26973195-27014394	ENSG00000064115.8	3110.65	11821.8	1.92616	2.8585e-07	3.64549e-06	TM7SF3	protein_coding
chr5:177476631-177479656	ENSG00000279821.1	33.4347	127.024	1.92569	0.00174856	0.00915157	RP11-1334A24.5	TEC
chr9:34613545-34620523	ENSG00000137100.13	928.331	3524.19	1.92458	5.11091e-07	6.2415e-06	DCTN3	protein_coding
chr11:110174880-110296712	ENSG00000137710.12	4439.56	16842.3	1.92361	2.93554e-07	3.73783e-06	RDX	protein_coding
chr5:75047719-75052643	ENSG00000250889.2	18.1973	68.907	1.92092	0.00596147	0.0258701	LINC01336	lincRNA
chr4:83467454-83523348	ENSG00000163322.11	387.225	1465.5	1.92015	1.33913e-06	1.52695e-05	FAM175A	protein_coding
chr2:74135398-74147994	ENSG00000163170.9	383.481	1450.04	1.91887	1.42867e-06	1.62032e-05	BOLA3	protein_coding
chr4:122892644-122922968	ENSG00000170917.11	85.8825	324.705	1.9187	4.14688e-05	0.000350722	NUDT6	protein_coding
chr1:11934753-11975537	ENSG00000083444.14	2286.37	8640.88	1.91812	3.57807e-07	4.47129e-06	PLOD1	protein_coding
chr5:40679498-40693735	ENSG00000171522.5	458.085	1729.78	1.9169	1.18471e-06	1.36868e-05	PTGER4	protein_coding
chr8:12194467-12196280	ENSG00000255495.1	95.7253	361.359	1.91646	1.76503e-05	0.000161661	FAM85A	antisense
chr9:133414358-133459386	ENSG00000160323.16	86.5433	326.371	1.91502	3.50315e-05	0.000300589	ADAMTS13	protein_coding
chr19:36054937-36105103	ENSG00000075702.14	80.9889	304.733	1.91175	0.000173843	0.00125854	WDR62	protein_coding
chr17:8173237-8176373	ENSG00000179029.12	345.442	1299.42	1.91135	1.96243e-06	2.16773e-05	TMEM107	protein_coding
chr16:81081961-81096403	ENSG00000140905.7	417.211	1569.3	1.91127	1.16139e-06	1.34494e-05	GCSH	protein_coding
chr4:75081702-75084717	ENSG00000260265.1	45.9228	172.591	1.91007	0.000100391	0.000769158	RP11-44F21.5	lincRNA
chr6:109095153-109163932	ENSG00000183137.12	332.433	1246.86	1.90716	2.80975e-06	3.00751e-05	CEP57L1	protein_coding
chr6:161347420-162727771	ENSG00000185345.16	56.017	209.999	1.90644	0.000243148	0.00168365	PARK2	protein_coding
chr3:108549869-108589452	ENSG00000163507.11	393.207	1472.78	1.90518	5.859e-06	5.89067e-05	KIAA1524	protein_coding
chr6:31739948-31762834	ENSG00000204410.12	29.023	108.463	1.90194	0.00514058	0.0228575	MSH5	protein_coding
chr14:81260656-81427404	ENSG00000140022.7	2095.96	7821.15	1.89977	4.16884e-07	5.15878e-06	STON2	protein_coding
chrX:154348532-154374638	ENSG00000196924.12	52236	194876	1.89944	3.54776e-07	4.44251e-06	FLNA	protein_coding
chr12:89347232-89353271	ENSG00000139318.7	3566.28	13302.4	1.8992	4.61054e-07	5.66045e-06	DUSP6	protein_coding
chr3:136837338-136839021	ENSG00000273486.1	29.4318	109.746	1.89873	0.00144353	0.00776347	RP11-731C17.2	antisense
chr11:777608-784297	ENSG00000255284.1	51.2267	190.965	1.89834	0.000437661	0.00280856	AP006621.5	lincRNA
chr17:2375061-2379306	ENSG00000263345.1	25.5875	95.3007	1.89705	0.00728087	0.030607	RP1-59D14.5	antisense
chr6:95577543-95609457	ENSG00000172469.12	731.429	2723.85	1.89686	8.78373e-07	1.03706e-05	MANEA	protein_coding
chr7:876552-896434	ENSG00000239857.4	63.3709	235.965	1.89668	0.000312431	0.00208863	GET4	protein_coding
chr6:42224931-42452051	ENSG00000124496.10	737.632	2744.56	1.8956	8.29447e-07	9.82176e-06	TRERF1	protein_coding
chr19:38319844-38329020	ENSG00000099337.3	1588.48	5901.63	1.89346	5.48797e-07	6.6683e-06	KCNK6	protein_coding
chr5:177951413-177963960	ENSG00000249684.3	53.8252	199.926	1.89311	0.000255343	0.00175753	RP11-423H2.3	antisense
chr22:50263713-50270393	ENSG00000185386.12	226.59	841.456	1.8928	4.16366e-06	4.30982e-05	MAPK11	protein_coding
chr5:41730065-41870519	ENSG00000083720.10	1581.87	5873.93	1.89269	6.12382e-07	7.38891e-06	OXCT1	protein_coding
chr1:154974653-154979248	ENSG00000173207.10	1251.76	4636.56	1.88909	7.78775e-07	9.25346e-06	CKS1B	protein_coding
chr1:9182204-9192089	ENSG00000234546.2	74.811	277.014	1.88864	5.44461e-05	0.000448554	RP3-510D11.2	lincRNA
chr16:29790719-29805384	ENSG00000079616.10	919.16	3401.8	1.88791	1.03188e-06	1.20599e-05	KIF22	protein_coding
chr8:123072680-123152150	ENSG00000156787.14	266.847	987.568	1.88787	4.69343e-06	4.79658e-05	TBC1D31	protein_coding
chr3:129440036-129520507	ENSG00000163913.9	412.895	1528.06	1.88785	2.04612e-06	2.25194e-05	IFT122	protein_coding
chr22:41229513-41240934	ENSG00000100399.13	50.8573	188.083	1.88684	0.000166976	0.00121464	CHADL	protein_coding
chr2:172555969-172608669	ENSG00000152256.11	1433.05	5297.68	1.88628	0.00776345	0.0322987	PDK1	protein_coding
chr17:7572826-7579005	ENSG00000161960.12	368.895	1362.59	1.88507	2.02372e-06	2.23033e-05	EIF4A1	protein_coding
chr9:105448034-105552433	ENSG00000106701.9	157.033	579.74	1.88434	2.21651e-05	0.000198207	FSD1L	protein_coding
chr11:119168334-119184014	ENSG00000160703.13	604.57	2227.68	1.88156	1.27848e-06	1.46579e-05	NLRX1	protein_coding
chr2:97083583-97094882	ENSG00000144199.9	143.897	529.951	1.88082	1.71616e-05	0.000157722	FAHD2B	protein_coding
chr18:36179996-36187448	ENSG00000260552.1	27.5676	101.472	1.88003	0.00267547	0.0131704	RP11-49I11.1	antisense
chr9:136844415-136848801	ENSG00000232434.2	85.3836	313.956	1.87853	4.08033e-05	0.000345457	C9orf172	protein_coding
chr19:10566462-10568978	ENSG00000129355.6	130.906	481.018	1.87756	2.71366e-05	0.000238779	CDKN2D	protein_coding
chr17:16439037-16478678	ENSG00000175061.15	18373.7	67457.1	1.87632	4.5584e-07	5.60586e-06	LRRC75A-AS1	processed_transcript
chr1:179591613-179691270	ENSG00000162782.13	21.9137	80.3953	1.87528	0.0123168	0.0471741	TDRD5	protein_coding
chr22:37906297-37942822	ENSG00000100139.11	4430.1	16250.7	1.87509	5.41867e-07	6.59072e-06	MICALL1	protein_coding
chr18:80034358-80046392	ENSG00000101546.10	272.886	1000.73	1.87468	4.15979e-06	4.30766e-05	RBFA	protein_coding
chr4:47450796-47463719	ENSG00000169019.10	649.695	2381.65	1.87413	1.5073e-06	1.70152e-05	COMMD8	protein_coding
chr22:41690543-41698136	ENSG00000184208.10	238.657	873.892	1.87252	5.20624e-06	5.27828e-05	C22orf46	protein_coding
chr17:19337554-19378182	ENSG00000108641.12	164.671	602.786	1.87206	1.27372e-05	0.000120072	B9D1	protein_coding
chr3:156747346-156817034	ENSG00000240875.3	85.1126	311.515	1.87186	0.000165102	0.00120355	LINC00886	lincRNA
chr11:64234538-64238793	ENSG00000173511.7	515.289	1884.5	1.87073	1.49546e-06	1.68973e-05	VEGFB	protein_coding
chr3:186789895-186806695	ENSG00000163918.8	377.643	1380.84	1.87045	3.65284e-06	3.83192e-05	RFC4	protein_coding
chr1:100872387-100895998	ENSG00000162694.11	252.06	921.407	1.87007	7.80602e-06	7.68211e-05	EXTL2	protein_coding
chr1:23368997-23371783	ENSG00000249087.4	71.8932	262.683	1.8694	0.000105803	0.000808058	C1orf213	antisense
chr15:43870764-44195231	ENSG00000171877.17	69.8004	254.989	1.86913	0.000269636	0.00184071	FRMD5	protein_coding
chr17:82244770-82245591	ENSG00000275888.1	23.9029	87.3141	1.86903	0.00641255	0.0274872	RP13-516M14.10	antisense
chr10:103594027-103855543	ENSG00000107957.14	4400.91	16068.1	1.86832	4.96485e-07	6.06926e-06	SH3PXD2A	protein_coding
chr20:14322988-14337608	ENSG00000125848.9	2876.37	10499	1.86793	0.000928355	0.00534595	FLRT3	protein_coding
chr22:20242849-20283246	ENSG00000040608.11	128.555	469.086	1.86746	2.92432e-05	0.000255918	RTN4R	protein_coding
chr10:110871795-110900005	ENSG00000150593.13	4557.05	16584.3	1.86364	5.82205e-07	7.04943e-06	PDCD4	protein_coding
chr6:42963870-42979220	ENSG00000124587.11	988.254	3596.07	1.86347	9.00239e-07	1.06133e-05	PEX6	protein_coding
chr7:80369575-80674409	ENSG00000135218.15	31.5689	114.768	1.86215	0.00250459	0.0124381	CD36	protein_coding
chr16:30985211-30989152	ENSG00000099377.11	189.196	687.322	1.8611	1.65197e-05	0.000152228	HSD3B7	protein_coding
chr6:41780349-41790141	ENSG00000124593.12	167.364	607.938	1.86093	1.56387e-05	0.000144883	PRICKLE4	protein_coding
chr1:145281116-145281462	ENSG00000276216.1	333.375	1210.85	1.8608	4.21997e-06	4.3625e-05	RNVU1-14	lincRNA
chr1:89633072-89764518	ENSG00000171488.12	702.731	2552.19	1.86069	0.000834654	0.00488312	LRRC8C	protein_coding
chr11:67303448-67312600	ENSG00000172830.10	2543.55	9228.69	1.85928	7.11372e-07	8.49012e-06	SSH3	protein_coding
chr16:3022625-3024269	ENSG00000103145.8	429.294	1557.09	1.85881	2.4194e-06	2.62454e-05	HCFC1R1	protein_coding
chr4:138164097-138242349	ENSG00000151012.11	7106.3	25770.5	1.85855	6.50476e-07	7.82124e-06	SLC7A11	protein_coding
chr1:231522388-231528556	ENSG00000233461.3	131.217	475.836	1.85851	3.88954e-05	0.000331158	RP11-295G20.2	antisense
chr7:97116590-97181763	ENSG00000196636.7	231.419	838.985	1.85814	7.63735e-06	7.52531e-05	ACN9	protein_coding
chr5:177086886-177098144	ENSG00000160867.12	71.5502	258.903	1.85538	0.000219359	0.00153742	FGFR4	protein_coding
chr19:926037-975934	ENSG00000116017.8	383.318	1384.67	1.85293	1.7235e-05	0.000158277	ARID3A	protein_coding
chr17:44673689-44676257	ENSG00000267160.1	26.594	96.0069	1.85203	0.00452968	0.0204419	RP11-1072C15.4	antisense
chr10:102673731-102714407	ENSG00000138175.8	484.907	1749.47	1.85114	2.64396e-06	2.84391e-05	ARL3	protein_coding
chr19:48968125-48993309	ENSG00000104812.12	1887.83	6802.34	1.84931	9.39514e-07	1.10386e-05	GYS1	protein_coding
chr9:34638133-34647146	ENSG00000213930.9	183.222	658.856	1.84637	1.37158e-05	0.000128695	GALT	protein_coding
chr19:14621634-14622242	ENSG00000269378.1	198.953	714.848	1.84521	1.07877e-05	0.000103264	ITGB1P1	processed_pseudogene
chr7:143316126-143352083	ENSG00000188037.8	15.6985	56.349	1.84376	0.00602254	0.0261142	CLCN1	protein_coding
chr9:122370530-122395702	ENSG00000095303.12	2693.89	9667.81	1.8435	1.04663e-06	1.22199e-05	PTGS1	protein_coding
chr9:127920879-127930797	ENSG00000167103.9	123.268	442.37	1.84345	4.64326e-05	0.000389022	PIP5KL1	protein_coding
chr1:173417793-173461362	ENSG00000203739.3	24.0137	86.1186	1.84247	0.00518043	0.0230178	RP11-296O14.3	antisense
chr16:29679037-29698699	ENSG00000103485.15	81.9184	293.714	1.84215	0.000263906	0.00180669	QPRT	protein_coding
chr22:19714464-19723321	ENSG00000184702.15	147.183	527.461	1.84145	1.73973e-05	0.000159646	2015-09-05	protein_coding
chr15:42067683-42094554	ENSG00000159337.6	100.978	361.679	1.84067	0.000265544	0.00181543	PLA2G4D	protein_coding
chr15:52307283-52529050	ENSG00000197535.12	3618.45	12939.1	1.83829	9.10267e-07	1.0721e-05	MYO5A	protein_coding
chr15:84186752-84197384	ENSG00000259726.1	23.2902	83.0685	1.83458	0.0132386	0.0499701	CSPG4P11	unprocessed_pseudogene
chr17:29073519-29180412	ENSG00000196535.12	3987.9	14216.6	1.83388	9.08938e-07	1.07106e-05	MYO18A	protein_coding
chr7:50444129-50542535	ENSG00000132436.9	512.121	1824.75	1.83314	3.54381e-06	3.72725e-05	FIGNL1	protein_coding
chr17:7930345-7931999	ENSG00000170043.9	416.35	1483.24	1.83289	3.78211e-06	3.95038e-05	TRAPPC1	protein_coding
chr16:4796968-4802950	ENSG00000067836.10	328.149	1168.69	1.83247	3.7684e-06	3.93968e-05	ROGDI	protein_coding
chr5:133196455-133612564	ENSG00000053108.14	132.587	471.651	1.83078	4.44537e-05	0.000373745	FSTL4	protein_coding
chr12:118016722-118032234	ENSG00000111445.11	499.587	1776.76	1.83044	3.79679e-06	3.964e-05	RFC5	protein_coding
chr3:142724169-142807888	ENSG00000144935.12	167.367	594.577	1.82885	1.72042e-05	0.000158054	TRPC1	protein_coding
chr17:1702790-1710438	ENSG00000185561.9	645.038	2290.84	1.82842	1.94134e-06	2.14541e-05	TLCD2	protein_coding
chr19:2071038-2096332	ENSG00000172081.11	1062.82	3773.16	1.82788	1.61028e-06	1.8068e-05	MOB3A	protein_coding
chr17:76006845-76027452	ENSG00000167880.5	3809.65	13519.9	1.82735	1.3498e-05	0.00012675	EVPL	protein_coding
chr19:41301587-41342030	ENSG00000105329.7	984.348	3492.12	1.82686	1.55221e-06	1.74569e-05	TGFB1	protein_coding
chr8:143309360-143359977	ENSG00000184428.10	731.066	2590.47	1.82514	2.0186e-06	2.22571e-05	TOP1MT	protein_coding
chr6:43225629-43229484	ENSG00000112667.10	367.713	1299.39	1.82118	4.80714e-06	4.90243e-05	DNPH1	protein_coding
chr6:32812763-32817048	ENSG00000241106.4	34.0302	120.161	1.82008	0.00256141	0.012674	HLA-DOB	protein_coding
chr15:39934153-40035590	ENSG00000128829.9	1742.62	6152	1.8198	1.42535e-06	1.61868e-05	EIF2AK4	protein_coding
chr9:92325484-92620533	ENSG00000188312.11	79.7304	281.391	1.81938	0.000681591	0.00410278	CENPP	protein_coding
chr12:120469850-120498493	ENSG00000088986.8	3607.36	12717.9	1.81784	1.19241e-06	1.37625e-05	DYNLL1	protein_coding
chr11:95089810-95132645	ENSG00000149218.4	2182.23	7688.8	1.81696	1.33939e-06	1.52695e-05	ENDOD1	protein_coding
chr14:105172939-105181303	ENSG00000183828.12	334.18	1176.68	1.81603	5.55048e-06	5.59911e-05	NUDT14	protein_coding
chr12:93640822-93641586	ENSG00000186076.5	71.2656	250.8	1.81526	0.000244193	0.00169041	RP11-887P2.3	processed_pseudogene
chr22:21103016-21121784	ENSG00000169668.9	43.2657	152.053	1.81328	0.00122835	0.00676727	BCRP2	transcribed_unprocessed_pseudogene
chr20:63528001-63537354	ENSG00000101213.6	733.414	2574.64	1.81167	0.00438516	0.0198862	PTK6	protein_coding
chr9:76419850-76502416	ENSG00000187210.10	366.095	1284.81	1.81126	6.24074e-06	6.25367e-05	GCNT1	protein_coding
chr7:75410350-75416786	ENSG00000223705.7	514.873	1806.88	1.81121	3.43114e-06	3.61503e-05	NSUN5P1	transcribed_unprocessed_pseudogene
chr16:30949152-30956461	ENSG00000175938.6	260.057	912.605	1.81117	6.67258e-06	6.65332e-05	ORAI3	protein_coding
chr6:17393216-17557792	ENSG00000112186.9	149.88	525.724	1.8105	3.91292e-05	0.000332915	CAP2	protein_coding
chr4:88709789-88730103	ENSG00000248019.2	71.2011	249.675	1.81008	0.000370141	0.00243075	FAM13A-AS1	antisense
chr2:161244739-161249050	ENSG00000227403.1	110.033	385.189	1.80763	8.57625e-05	0.000671112	AC009299.3	lincRNA
chr16:15395754-15413268	ENSG00000156968.8	183.9	643.216	1.80638	1.42063e-05	0.000132937	MPV17L	protein_coding
chr1:211382803-211435333	ENSG00000153363.10	223.986	782.693	1.80504	1.88581e-05	0.000171438	LINC00467	lincRNA
chr16:84489363-84554033	ENSG00000140950.13	2229.82	7787.79	1.80429	1.48155e-06	1.67636e-05	TLDC1	protein_coding
chr9:128724445-128733194	ENSG00000223478.1	60.2005	210.193	1.80387	0.00120154	0.00664683	RP11-545E17.3	antisense
chr1:20664016-20718017	ENSG00000117245.10	19.4813	68.0134	1.80373	0.00972332	0.038829	KIF17	protein_coding
chr2:27086747-27100751	ENSG00000138030.10	20.8042	72.5797	1.80269	0.0117686	0.045414	KHK	protein_coding
chr13:95578202-95644690	ENSG00000134874.15	94.3195	328.937	1.80218	9.13475e-05	0.00070749	DZIP1	protein_coding
chr22:50756948-50789186	ENSG00000184319.13	405.171	1412.32	1.80146	5.28908e-06	5.35553e-05	RPL23AP82	transcribed_unprocessed_pseudogene
chr1:173863901-173868882	ENSG00000234741.5	6348.64	22115.6	1.80054	1.24331e-06	1.43022e-05	GAS5	processed_transcript
chr1:10430443-10442809	ENSG00000175279.19	31.0609	108.092	1.79909	0.00566675	0.0247734	APITD1	protein_coding
chr2:187343129-187448460	ENSG00000064989.10	112.974	393.143	1.79906	5.0755e-05	0.000422028	CALCRL	protein_coding
chr7:99374675-99394801	ENSG00000130429.10	3248.73	11303.6	1.79884	1.57558e-06	1.77116e-05	ARPC1B	protein_coding
chr5:53109842-53115123	ENSG00000247796.2	50.8475	176.793	1.79781	0.000751236	0.00446312	CTD-2366F13.1	antisense
chr1:162593103-162593754	ENSG00000272574.1	30.0629	104.452	1.79678	0.00898872	0.0363822	RP11-359K18.4	sense_intronic
chr13:20403667-20525857	ENSG00000165475.11	555.913	1931.12	1.79651	4.72557e-06	4.82535e-05	CRYL1	protein_coding
chr10:60869438-61001440	ENSG00000072422.14	235.709	817.903	1.79492	1.77849e-05	0.000162708	RHOBTB1	protein_coding
chr17:41513743-41522413	ENSG00000171346.11	41574.3	144258	1.79489	1.18909e-06	1.37307e-05	KRT15	protein_coding
chr1:26863138-26864457	ENSG00000175793.11	20735	71935.5	1.79464	1.42726e-06	1.61948e-05	SFN	protein_coding
chr19:15159038-15200981	ENSG00000074181.6	5115.35	17735.7	1.79375	9.85062e-06	9.46693e-05	NOTCH3	protein_coding
chr1:39955112-39969968	ENSG00000168389.15	1647.46	5709.98	1.79324	5.34823e-06	5.40863e-05	MFSD2A	protein_coding
chr15:34415450-34420273	ENSG00000279092.1	20.2818	70.2625	1.79257	0.00883536	0.0359057	RP11-1H8.5	TEC
chr12:57941577-57957269	ENSG00000166896.5	124.648	431.768	1.79239	5.85201e-05	0.000477723	XRCC6BP1	protein_coding
chr7:77798792-77957503	ENSG00000006576.14	900.916	3115.65	1.79007	2.92209e-06	3.12085e-05	PHTF2	protein_coding
chr3:50606522-50611831	ENSG00000114737.13	119.121	411.516	1.78852	5.36689e-05	0.000442603	CISH	protein_coding
chrX:87703343-87704203	ENSG00000237506.3	116.751	402.939	1.78713	6.46964e-05	0.000521105	RPSAP15	processed_pseudogene
chr2:151247940-151261879	ENSG00000184898.6	149.153	514.529	1.78646	5.08346e-05	0.000422544	RBM43	protein_coding
chr1:206571292-206597116	ENSG00000143486.13	1477.48	5086.11	1.78342	2.30709e-06	2.51399e-05	EIF2D	protein_coding
chr6:27125897-27132750	ENSG00000124635.8	701.397	2413.96	1.7831	4.83177e-06	4.9234e-05	HIST1H2BJ	protein_coding
chr12:121712795-121782062	ENSG00000188735.10	535.041	1840.79	1.78261	4.2387e-06	4.37706e-05	TMEM120B	protein_coding
chr2:232857270-232870400	ENSG00000182600.7	26.8807	92.2935	1.77966	0.00679979	0.028901	C2orf82	protein_coding
chr7:72947581-72954706	ENSG00000106133.15	258.092	886.074	1.77954	1.2055e-05	0.000114122	NSUN5P2	transcribed_unprocessed_pseudogene
chr11:119084883-119093547	ENSG00000256269.4	372.907	1279.87	1.77911	8.28481e-06	8.09792e-05	HMBS	protein_coding
chr19:13834516-13836289	ENSG00000267519.3	938.928	3221.03	1.77843	3.64351e-06	3.82378e-05	CTD-3252C9.4	lincRNA
chr8:103298433-103332817	ENSG00000164930.9	4076.4	13982.7	1.77828	1.78421e-06	1.98904e-05	FZD6	protein_coding
chr5:79976731-79991262	ENSG00000177034.12	1395.88	4783.76	1.77697	2.66682e-06	2.86721e-05	MTX3	protein_coding
chr11:67791648-67805322	ENSG00000160172.8	105.521	361.525	1.77656	7.73361e-05	0.000610309	FAM86C2P	transcribed_unprocessed_pseudogene
chr14:55499278-55580092	ENSG00000186615.8	71.0754	243.257	1.77506	0.000272901	0.00185776	KTN1-AS1	antisense
chr22:24585620-24593066	ENSG00000178026.10	247.209	845.625	1.77429	1.75571e-05	0.000160868	LRRC75B	protein_coding
chr2:36354749-36355114	ENSG00000260025.1	22.0632	75.4662	1.77419	0.0128042	0.0486341	RP11-490M8.1	lincRNA
chr17:2384060-2401118	ENSG00000070444.12	860.134	2941.2	1.77377	1.76647e-05	0.000161731	MNT	protein_coding
chr10:97222176-97292673	ENSG00000213390.8	492.61	1684.27	1.77361	8.19407e-06	8.02481e-05	ARHGAP19	protein_coding
chr11:3816752-3821900	ENSG00000250404.1	26.1252	89.2199	1.77193	0.00762165	0.0318128	AC090587.2	sense_overlapping
chr9:66856426-66932141	ENSG00000274349.2	216.292	738.234	1.7711	1.59117e-05	0.000147356	ZNF658	protein_coding
chr15:43727181-43745165	ENSG00000205771.4	56.6476	193.319	1.7709	0.000462245	0.00293825	CATSPER2P1	transcribed_unprocessed_pseudogene
chrX:115917271-115969089	ENSG00000235244.3	24.8115	84.6633	1.77073	0.00418138	0.0191162	RP11-761E20.1	lincRNA
chr8:38901291-38973909	ENSG00000169499.12	2559.18	8729.86	1.77028	2.17856e-06	2.3836e-05	PLEKHA2	protein_coding
chr17:44708608-44752264	ENSG00000161692.15	91.4864	312.054	1.77017	0.000457337	0.00291164	DBF4B	protein_coding
chr5:175959883-176034680	ENSG00000051596.7	433.41	1478.28	1.77011	7.27679e-06	7.21414e-05	THOC3	protein_coding
chrX:153802168-153830548	ENSG00000067840.10	27.9706	95.3068	1.76867	0.00637086	0.0273341	PDZD4	protein_coding
chr5:100535305-100586741	ENSG00000174132.8	571.612	1947.14	1.76825	5.32678e-06	5.38918e-05	FAM174A	protein_coding
chr1:159961224-159979061	ENSG00000224259.3	277.677	945.833	1.76818	1.47009e-05	0.00013738	LINC01133	lincRNA
chr2:110122311-110205042	ENSG00000144061.10	172.433	587.211	1.76784	3.5744e-05	0.000306035	NPHP1	protein_coding
chr17:37084988-37406780	ENSG00000278540.2	6420.34	21833.8	1.76584	2.15836e-06	2.36421e-05	ACACA	protein_coding
chr12:102073103-102120124	ENSG00000075188.6	855.046	2905.52	1.76472	4.5724e-06	4.68587e-05	NUP37	protein_coding
chr12:104030779-104031543	ENSG00000216285.5	41.6757	141.588	1.76442	0.00169408	0.00891076	RP11-490H24.5	processed_pseudogene
chr1:155308748-155320666	ENSG00000160752.12	8014.65	27228.7	1.76442	2.29833e-06	2.5067e-05	FDPS	protein_coding
chr12:50185580-50191363	ENSG00000257298.1	87.9366	298.373	1.76258	0.00167337	0.00882673	RP3-405J10.3	sense_intronic
chr12:53268299-53293643	ENSG00000135476.9	346.023	1173.9	1.76237	0.00170436	0.00896069	ESPL1	protein_coding
chr17:1934677-2025345	ENSG00000185924.6	367.335	1245.92	1.76204	1.27936e-05	0.000120557	RTN4RL1	protein_coding
chr9:121075012-121177608	ENSG00000119397.14	973.281	3299.79	1.76144	4.35937e-06	4.48933e-05	CNTRL	protein_coding
chr1:245749342-246507257	ENSG00000185420.16	393.397	1333.03	1.76065	1.16737e-05	0.000110781	SMYD3	protein_coding
chr17:75909574-75941038	ENSG00000188878.14	132.973	450.54	1.76052	5.42377e-05	0.00044699	FBF1	protein_coding
chr17:19648526-19677596	ENSG00000072210.16	5438.08	18410.3	1.75935	2.11871e-06	2.32232e-05	ALDH3A2	protein_coding
chr5:179835133-179858860	ENSG00000161010.12	325.113	1099.26	1.75752	1.31074e-05	0.00012337	C5orf45	protein_coding
chr19:46838167-46850992	ENSG00000042753.9	2142.87	7243.68	1.75718	2.95317e-06	3.15127e-05	AP2S1	protein_coding
chr1:173824503-173858546	ENSG00000117593.9	1064.26	3597.07	1.75697	4.34118e-06	4.47441e-05	DARS2	protein_coding
chr22:23262767-23265005	ENSG00000230701.2	40.6307	137.256	1.75623	0.00288557	0.0140417	FBXW4P1	processed_pseudogene
chr3:122384182-122412334	ENSG00000114023.13	2036.36	6874.52	1.75527	2.70918e-06	2.90888e-05	FAM162A	protein_coding
chr1:149903318-149917882	ENSG00000159164.7	25.2031	85.0818	1.75525	0.00375418	0.0175142	SV2A	protein_coding
chr10:28054143-28334486	ENSG00000150054.16	2251.05	7597.42	1.75492	2.70418e-06	2.90609e-05	MPP7	protein_coding
chr17:18225587-18244875	ENSG00000131899.8	1517.69	5120.37	1.75437	3.40348e-06	3.59058e-05	LLGL1	protein_coding
chr5:83940554-84384793	ENSG00000164176.10	44.6437	150.594	1.75413	0.000330435	0.00219503	EDIL3	protein_coding
chr14:104991522-105010482	ENSG00000140104.11	396.528	1337.41	1.75395	9.06223e-06	8.79313e-05	C14orf79	protein_coding
[truncated: 1,075 more rows]

## Sheet: NL DEGs
Supplementary Table 3. DEGs (≥2 fold; FDR<0.05) in uncultured (N_L) human benign luminal prostate epithelial cells compared to WIT-cultured (W_L) luminal cells in the RNA-Seq analysis.
Note:
1.exp1: Normalized average read counts across all N_L (freshly purified unperturbed luminal cells) samples.
2.exp2: Normalized average read counts across all W_L (WIT cultured luminal cells) samples.
3. pval, the uncorrected p-value of the test statistic; FDR, adjusted p-value (padj) of the test statistic.
locus	gene	exp1 (N_L)	exp2-(W_L)	log2ratio (NL/WL)	pvalue	FDR	gene_name	gene_type
chr2:190343470-190371664	ENSG00000151689.10	2737.54	1368.2	1.0006	0.00699283	0.0295709	INPP1	protein_coding
chr19:5586999-5622980	ENSG00000130254.9	3427.29	1712.82	1.0007	0.0070977	0.0299359	SAFB2	protein_coding
chr14:88465781-88554733	ENSG00000070778.10	2505.5	1251.83	1.00107	0.0076737	0.0319638	PTPN21	protein_coding
chr16:75566351-75577881	ENSG00000034713.5	4964.9	2479.86	1.00151	0.00693616	0.0293673	GABARAPL2	protein_coding
chr10:92451684-92574076	ENSG00000119912.13	10583.9	5281.54	1.00285	0.00622127	0.0268003	IDE	protein_coding
chr19:52369951-52385795	ENSG00000221923.6	1724.64	860.103	1.00371	0.00866276	0.0353171	ZNF880	protein_coding
chr3:188212933-188890671	ENSG00000145012.10	21601.7	10762.1	1.00519	0.00609662	0.026362	LPP	protein_coding
chr3:15667236-15859771	ENSG00000206560.8	8095.55	4031.87	1.00568	0.00622116	0.0268003	ANKRD28	protein_coding
chr1:28668732-28719353	ENSG00000162419.10	2175.2	1083.32	1.0057	0.00759674	0.0317198	GMEB1	protein_coding
chr1:161039251-161045977	ENSG00000158773.12	4105.37	2042.61	1.0071	0.00672492	0.0286384	USF1	protein_coding
chr11:130226678-130314686	ENSG00000196323.9	6049.12	3009.05	1.00742	0.00633297	0.0271943	ZBTB44	protein_coding
chr17:28743984-28750958	ENSG00000076604.12	14506.5	7209.91	1.00864	0.00577866	0.0251853	TRAF4	protein_coding
chr19:41310189-41324883	ENSG00000142039.3	1139.35	566.203	1.00881	0.0101203	0.0400307	CCDC97	protein_coding
chr17:78674048-78782297	ENSG00000108669.14	7606.83	3779.51	1.00909	0.0061342	0.0264913	CYTH1	protein_coding
chr19:36510695-36528660	ENSG00000254004.4	2808.83	1394.7	1.01002	0.00701303	0.0296356	ZNF260	protein_coding
chr7:29920104-29990118	ENSG00000136193.14	11940.4	5928.78	1.01004	0.00608117	0.0263046	SCRN1	protein_coding
chr1:27234516-27308633	ENSG00000142784.13	4569.58	2268.18	1.01053	0.00662034	0.0282627	WDTC1	protein_coding
chr6:30727709-30742733	ENSG00000137312.12	6406.28	3179.23	1.01081	0.0062261	0.0268116	FLOT1	protein_coding
chr6:167826991-167972020	ENSG00000130396.18	22339	11081.7	1.01138	0.00907119	0.0366737	MLLT4	protein_coding
chr9:99216426-99221942	ENSG00000119523.9	5896.3	2924.51	1.01161	0.00605497	0.0262194	ALG2	protein_coding
chr9:122237624-122264839	ENSG00000119446.11	3745.61	1857.02	1.01221	0.00726097	0.0305446	RBM18	protein_coding
chr13:32586427-32778019	ENSG00000083642.16	3407.5	1688.76	1.01275	0.00669676	0.0285285	PDS5B	protein_coding
chr2:60940222-61018259	ENSG00000162927.11	1168.81	579.075	1.01322	0.00927439	0.0373385	PUS10	protein_coding
chr3:36985043-36993168	ENSG00000178567.7	3179.85	1575.19	1.01343	0.00656269	0.0280562	EPM2AIP1	protein_coding
chr3:148991341-149027632	ENSG00000163754.15	2019.81	1000.1	1.01408	0.00741155	0.0310591	GYG1	protein_coding
chr20:31514428-31571606	ENSG00000101294.14	8107.5	4013.44	1.01442	0.00562989	0.0246435	HM13	protein_coding
chrX:53191321-53225422	ENSG00000126012.9	15011.2	7430.94	1.01442	0.00568866	0.0248558	KDM5C	protein_coding
chr8:76980258-77000226	ENSG00000164751.12	3992.81	1975.69	1.01505	0.00636458	0.0273204	PEX2	protein_coding
chr1:155335268-155562693	ENSG00000116539.8	11988.6	5931.85	1.01511	0.00554378	0.0243238	ASH1L	protein_coding
chr6:108044831-108165840	ENSG00000081087.12	3571.19	1766.95	1.01514	0.00627073	0.0269627	OSTM1	protein_coding
chr8:134477792-134713049	ENSG00000066827.13	1540.72	761.615	1.01648	0.00782022	0.0325018	ZFAT	protein_coding
chr16:67723066-67806652	ENSG00000141084.8	2167.19	1071.04	1.01681	0.00749384	0.0313551	RANBP10	protein_coding
chr10:102743970-102816240	ENSG00000166272.14	7607.2	3758.01	1.0174	0.00578008	0.0251869	WBP1L	protein_coding
chr8:140520156-140529501	ENSG00000259758.1	5122.83	2526.66	1.01971	0.00564786	0.0247088	CASC7	lincRNA
chr1:51236271-51273455	ENSG00000123091.4	14647.1	7221.82	1.02018	0.00546351	0.0240458	RNF11	protein_coding
chr17:74776483-74839779	ENSG00000109066.11	869.806	428.843	1.02024	0.0114915	0.0445297	TMEM104	protein_coding
chr1:248838280-248849517	ENSG00000171161.10	2239.36	1103.36	1.02118	0.00661916	0.0282626	ZNF672	protein_coding
chr15:42492871-42531545	ENSG00000092531.7	7643.97	3759.3	1.02386	0.00563733	0.0246716	SNAP23	protein_coding
chr12:95076749-95217464	ENSG00000180263.11	9425.68	4631	1.02527	0.00521894	0.0231548	FGD6	protein_coding
chr10:28532493-28623112	ENSG00000095787.19	15143.4	7438.84	1.02554	0.00519084	0.023057	WAC	protein_coding
chr3:136862208-136949126	ENSG00000158092.4	9790.26	4806.14	1.02647	0.00540919	0.0238545	NCK1	protein_coding
chr14:34752731-34875647	ENSG00000198604.8	16568.4	8132.23	1.02671	0.00490402	0.0219484	BAZ1A	protein_coding
chr6:31658298-31660772	ENSG00000204439.3	3578.15	1754.58	1.02809	0.00573373	0.0250165	C6orf47	protein_coding
chr8:23243637-23261992	ENSG00000147457.11	5241.34	2569.05	1.0287	0.00536966	0.0237018	CHMP7	protein_coding
chr11:72754730-72793681	ENSG00000214530.5	5110.93	2501.98	1.03052	0.00538156	0.0237457	STARD10	protein_coding
chr11:289138-296107	ENSG00000142102.13	1191.51	582.991	1.03125	0.00789846	0.0327702	ATHL1	protein_coding
chr19:55090913-55117559	ENSG00000125503.10	4246.32	2076.7	1.03192	0.00547614	0.0240839	PPP1R12C	protein_coding
chr2:27377231-27380725	ENSG00000163795.11	2349.79	1147.47	1.03407	0.00621983	0.0268003	ZNF513	protein_coding
chr17:28648356-28662175	ENSG00000132581.7	3505.59	1711.48	1.03441	0.00549237	0.0241421	SDF2	protein_coding
chr2:96760902-96811891	ENSG00000158158.9	3003.83	1465.19	1.03571	0.0055733	0.02444	CNNM4	protein_coding
chr2:161136908-161236187	ENSG00000136560.11	9547.43	4656.34	1.03591	0.00490819	0.0219493	TANK	protein_coding
chr3:14947584-15043349	ENSG00000177463.13	5635.04	2745.02	1.03761	0.0050568	0.0225223	NR2C2	protein_coding
chr9:14081843-14398983	ENSG00000147862.12	7961.67	3877.02	1.03812	0.00481213	0.0215956	NFIB	protein_coding
chr12:45729665-45908040	ENSG00000189079.13	5796.66	2821.37	1.03882	0.00493857	0.0220689	ARID2	protein_coding
chr7:100064033-100081727	ENSG00000166526.14	3607.5	1755.74	1.03892	0.00532152	0.0235237	ZNF3	protein_coding
chr18:74250847-74292016	ENSG00000166347.16	2954.67	1437.43	1.0395	0.00550734	0.0241947	CYB5A	protein_coding
chr7:100154424-100158715	ENSG00000146826.12	1462.72	711.481	1.03976	0.00666091	0.0283992	C7orf43	protein_coding
chr3:37052656-37176360	ENSG00000093167.15	13358.1	6497.14	1.03984	0.004612	0.0207838	LRRFIP2	protein_coding
chr14:102081049-102139686	ENSG00000080824.16	63142.1	30709.4	1.03992	0.0044055	0.0199635	HSP90AA1	protein_coding
chr7:140734479-140924764	ENSG00000157764.10	5970.78	2902.93	1.04041	0.00481394	0.0215997	BRAF	protein_coding
chr4:118722823-118836138	ENSG00000150961.12	7924.33	3851.69	1.0408	0.0109676	0.0428775	SEC24D	protein_coding
chr19:16574919-16628206	ENSG00000105085.8	634.655	308.434	1.04101	0.010718	0.0420989	MED26	protein_coding
chr7:129611714-129757080	ENSG00000106459.12	1226.7	595.423	1.0428	0.0066521	0.0283782	NRF1	protein_coding
chr1:41027202-41242116	ENSG00000010803.14	3396.14	1646.94	1.04411	0.00499824	0.0222902	SCMH1	protein_coding
chr19:19710471-19733097	ENSG00000105708.8	997.926	483.607	1.0451	0.00762411	0.0318176	ZNF14	protein_coding
chr19:37312837-37364445	ENSG00000181666.15	2457.96	1191.07	1.0452	0.00565953	0.0247538	HKR1	protein_coding
chr5:124636917-124745425	ENSG00000168916.13	2205.91	1068.78	1.04541	0.00995824	0.0395254	ZNF608	protein_coding
chr16:75228187-75268053	ENSG00000050820.14	9537.35	4616.3	1.04685	0.00428262	0.0195168	BCAR1	protein_coding
chr19:14147743-14206187	ENSG00000072071.14	1306.1	631.854	1.0476	0.00641225	0.0274872	LPHN1	protein_coding
chr1:223701593-223776016	ENSG00000162909.15	108091	52272.5	1.04812	0.00408718	0.0187707	CAPN2	protein_coding
chr14:63371357-63543374	ENSG00000154001.11	5438.25	2629.55	1.04833	0.00470211	0.0211648	PPP2R5E	protein_coding
chr17:21126652-21192030	ENSG00000109016.15	2408.09	1163.02	1.05001	0.00531424	0.0235043	DHRS7B	protein_coding
chr2:53864067-53970840	ENSG00000068878.12	12872.1	6211.76	1.05118	0.00423625	0.0193415	PSME4	protein_coding
chr14:54509828-54539309	ENSG00000100532.9	1307.41	630.686	1.05171	0.0118104	0.0455317	CGRRF1	protein_coding
chr12:123973123-124015422	ENSG00000179195.13	12568.4	6058.31	1.05281	0.0039996	0.0184491	ZNF664	protein_coding
chr16:67438019-67481237	ENSG00000159720.9	7635.22	3679.34	1.05322	0.00419043	0.0191468	ATP6V0D1	protein_coding
chr5:150690794-150701107	ENSG00000086589.9	4793.52	2309.88	1.05327	0.00497153	0.0221998	RBM22	protein_coding
chr6:35832966-35921342	ENSG00000096063.12	16924.1	8151.33	1.05397	0.0039468	0.0182473	SRPK1	protein_coding
chr9:36376008-36487548	ENSG00000137075.15	2623.17	1263.07	1.05437	0.00535121	0.0236247	RNF38	protein_coding
chr17:59952240-59964719	ENSG00000189050.12	833.063	400.976	1.05491	0.00950988	0.0381089	RNFT1	protein_coding
chr12:79584874-79691097	ENSG00000177425.8	15182.6	7304.58	1.05555	0.003954	0.0182771	PAWR	protein_coding
chr5:65926475-66082549	ENSG00000112851.12	24847.4	11938.5	1.05747	0.00397478	0.0183451	ERBB2IP	protein_coding
chr6:132769370-132798553	ENSG00000146409.8	3285.84	1577.21	1.05889	0.00473143	0.0212769	SLC18B1	protein_coding
chr9:71862452-71910931	ENSG00000107362.11	3822.58	1834.67	1.05903	0.00460754	0.02077	ABHD17B	protein_coding
chr2:105744897-105894274	ENSG00000071051.11	6383.27	3063	1.05935	0.0042891	0.0195385	NCK2	protein_coding
chr8:144104499-144107611	ENSG00000179632.7	6960.21	3338.41	1.05997	0.00403197	0.0185722	MAF1	protein_coding
chr11:59636716-59668980	ENSG00000166889.13	2306.07	1105.98	1.0601	0.00498056	0.0222318	PATL1	protein_coding
chr11:57753243-57819546	ENSG00000198561.10	47041.3	22556.9	1.06036	0.00377479	0.0175934	CTNND1	protein_coding
chr17:76712832-76726799	ENSG00000070495.12	3394.07	1627.3	1.06053	0.00432961	0.0196712	JMJD6	protein_coding
chr17:49700943-49708199	ENSG00000121073.11	5544.2	2655.88	1.06179	0.00396069	0.0183032	SLC35B1	protein_coding
chr12:122701293-122703343	ENSG00000182782.7	608.885	291.6	1.06218	0.0057489	0.0250691	HCAR2	protein_coding
chr14:31291791-31420582	ENSG00000129493.12	3217.37	1540.43	1.06255	0.00920977	0.0371463	HEATR5A	protein_coding
chr19:46746057-46776988	ENSG00000181027.8	1148.58	549.787	1.06291	0.00797065	0.0329956	FKRP	protein_coding
chr6:31661229-31666283	ENSG00000204438.8	1219.61	583.78	1.06293	0.00611654	0.026434	GPANK1	protein_coding
chr15:41660412-41769943	ENSG00000174197.14	10099.1	4833.38	1.06312	0.00365213	0.017124	MGA	protein_coding
chr19:4174109-4182604	ENSG00000077463.12	1237.21	592.108	1.06316	0.0062227	0.0268017	SIRT6	protein_coding
chr6:149566294-149591748	ENSG00000055211.10	5930.38	2837.51	1.0635	0.00406864	0.0187034	GINM1	protein_coding
chr16:90004865-90019473	ENSG00000003249.11	567.325	271.309	1.06424	0.0123183	0.0471741	DBNDD1	protein_coding
chr9:70258962-70354888	ENSG00000198887.8	13530.6	6468.76	1.06467	0.00367177	0.0171861	SMC5	protein_coding
chr13:40931920-41060940	ENSG00000120690.11	15253.3	7288.67	1.06539	0.00371914	0.0173742	ELF1	protein_coding
chr14:77672404-77708020	ENSG00000100601.7	1022.22	488.329	1.06577	0.00643773	0.0275805	ALKBH1	protein_coding
chr10:119651370-119677819	ENSG00000151929.7	5713.85	2729.01	1.06608	0.00388835	0.018015	BAG3	protein_coding
chr1:1541673-1574869	ENSG00000160075.11	6918.79	3302.96	1.06676	0.00620363	0.0267434	SSU72	protein_coding
chr10:98134624-98244894	ENSG00000166024.11	2603.82	1242.68	1.06717	0.00469375	0.021135	R3HCC1L	protein_coding
chr7:140293693-140398489	ENSG00000157800.15	5430.73	2586.08	1.07038	0.00379879	0.017695	SLC37A3	protein_coding
chr15:40835808-40844332	ENSG00000261183.3	702.058	334.249	1.07067	0.00840938	0.0344876	RP11-532F12.5	antisense
chr4:24807996-24980148	ENSG00000181982.15	1258.89	599.224	1.07098	0.00561846	0.0246069	CCDC149	protein_coding
chr7:129830732-129952949	ENSG00000186591.9	24009	11424.7	1.07141	0.00346519	0.0163841	UBE2H	protein_coding
chr17:15699577-15720782	ENSG00000187607.13	977.632	465.091	1.07178	0.00625527	0.0269071	ZNF286A	protein_coding
chr16:58665109-58685104	ENSG00000103042.6	764.043	363.415	1.07204	0.007044	0.0297473	SLC38A7	protein_coding
chr3:10141008-10152220	ENSG00000134086.7	7269.63	3455.62	1.07293	0.00363541	0.0170588	VHL	protein_coding
chr2:201116104-201176687	ENSG00000003402.17	18707	8892.03	1.073	0.00327998	0.0156368	CFLAR	protein_coding
chr2:230864900-230879247	ENSG00000135916.13	4061.46	1930.23	1.07322	0.00412746	0.0189236	ITM2C	protein_coding
chr11:61402649-61430031	ENSG00000149532.13	5476.7	2601.74	1.07383	0.00365899	0.0171497	CPSF7	protein_coding
chr12:14774582-14778002	ENSG00000246705.4	5189.89	2464.96	1.07414	0.00403711	0.0185902	H2AFJ	protein_coding
chr4:337834-384864	ENSG00000131127.11	1463.99	694.806	1.07523	0.00528911	0.023406	ZNF141	protein_coding
chr17:58345247-58352423	ENSG00000213246.4	3714.23	1761.43	1.07632	0.0053498	0.0236228	SUPT4H1	protein_coding
chrX:100627109-100637104	ENSG00000000003.12	5317.06	2520.98	1.07664	0.00381326	0.0177453	TSPAN6	protein_coding
chr19:53521024-53580269	ENSG00000130844.14	1625.82	770.55	1.07721	0.00682634	0.0289886	ZNF331	protein_coding
chr14:100333818-100376805	ENSG00000140105.15	17431.6	8260.1	1.07748	0.0031755	0.0152197	WARS	protein_coding
chr15:40894430-40903975	ENSG00000104142.8	3718.66	1761.82	1.07772	0.00383324	0.0178177	VPS18	protein_coding
chr2:62196113-62224731	ENSG00000170340.10	5826.12	2759.14	1.07832	0.00356548	0.016773	B3GNT2	protein_coding
chr16:4803203-4847342	ENSG00000140632.14	8409.09	3979.81	1.07925	0.00325497	0.015536	GLYR1	protein_coding
chr10:27195217-27242130	ENSG00000107897.16	6020.96	2848.97	1.07955	0.00371681	0.0173666	ACBD5	protein_coding
chr14:88612431-88792752	ENSG00000165521.13	887.587	419.806	1.08017	0.0079799	0.0330125	EML5	protein_coding
chr12:48829764-48852163	ENSG00000174243.7	12451.7	5879.44	1.08259	0.00317442	0.015219	DDX23	protein_coding
chr6:89326625-89352848	ENSG00000198833.6	10553.5	4983.13	1.08259	0.0032288	0.0154354	UBE2J1	protein_coding
chr1:33372326-33431052	ENSG00000134686.14	10470	4943.11	1.08278	0.00318636	0.015262	PHC2	protein_coding
chr19:37007857-37127442	ENSG00000197050.8	959.363	452.817	1.08315	0.00573058	0.0250118	ZNF420	protein_coding
chr2:20248692-20350850	ENSG00000055917.13	11524.3	5438.12	1.08349	0.00324293	0.0154938	PUM2	protein_coding
chr7:5190188-5233826	ENSG00000157954.12	7306.35	3447.74	1.0835	0.00336285	0.0159878	WIPI2	protein_coding
chr3:160494995-160565588	ENSG00000186432.6	14977.6	7065.35	1.08397	0.00305461	0.0147338	KPNA4	protein_coding
chr16:1612325-1677908	ENSG00000007545.13	1295.7	611.065	1.08434	0.00519601	0.0230743	CRAMP1L	protein_coding
chr19:57746796-57758159	ENSG00000152443.10	2558.21	1206.06	1.08483	0.00402003	0.0185292	ZNF776	protein_coding
chr3:88156889-88168729	ENSG00000179021.7	3164.97	1491.74	1.0852	0.00372318	0.0173897	C3orf38	protein_coding
chr1:19882513-19912945	ENSG00000169914.5	2124.26	999.684	1.08742	0.00408543	0.0187663	OTUD3	protein_coding
chr3:122740003-122793824	ENSG00000169087.8	545.819	256.754	1.08804	0.00847282	0.0346889	HSPBAP1	protein_coding
chr17:81918270-81927714	ENSG00000197063.8	4367.99	2054.06	1.08849	0.00347614	0.0164292	MAFG	protein_coding
chr1:151340640-151347251	ENSG00000143390.15	3805.53	1789.32	1.08868	0.00349297	0.0164897	RFX5	protein_coding
chr4:38664196-38701042	ENSG00000109787.10	17835.9	8384.21	1.08904	0.00303541	0.0146529	KLF3	protein_coding
chr16:3263800-3291029	ENSG00000006194.8	4355.25	2046.88	1.08933	0.00327914	0.0156368	ZNF263	protein_coding
chr13:48975912-49209779	ENSG00000102531.14	14698.8	6901.75	1.09066	0.00293239	0.0142232	FNDC3A	protein_coding
chr16:67562407-67639183	ENSG00000102974.12	6485.36	3044.61	1.09093	0.00308914	0.0148588	CTCF	protein_coding
chr1:26111165-26125530	ENSG00000175087.7	2071.91	972.375	1.09138	0.00428151	0.0195168	PDIK1L	protein_coding
chr2:10043555-10054836	ENSG00000172059.8	1802.12	845.284	1.09219	0.00400318	0.0184621	KLF11	protein_coding
chr19:47064187-47113752	ENSG00000130749.7	4422.11	2072.24	1.09354	0.00321963	0.0154007	ZC3H4	protein_coding
chr19:531712-542087	ENSG00000099804.6	4302.76	2015.9	1.09384	0.00329026	0.0156797	CDC34	protein_coding
chr6:34792015-34883138	ENSG00000065060.14	4519.59	2116.63	1.09442	0.00578728	0.0252092	UHRF1BP1	protein_coding
chr5:72955981-73090522	ENSG00000157107.11	7266.64	3400.89	1.09537	0.00317954	0.015233	FCHO2	protein_coding
chr19:21505604-21555397	ENSG00000197013.7	945.054	442.065	1.09614	0.012753	0.0484932	ZNF429	protein_coding
chr6:26402237-26415216	ENSG00000026950.14	2049.9	957.153	1.09873	0.00400797	0.0184807	BTN3A1	protein_coding
chr17:17212212-17237139	ENSG00000154803.10	2610.65	1216.6	1.10156	0.00353153	0.0166522	FLCN	protein_coding
chr16:370773-381982	ENSG00000129925.8	5288.75	2463.59	1.10216	0.0030031	0.0145056	TMEM8A	protein_coding
chr2:200811546-200823846	ENSG00000082153.15	89647.7	41752.4	1.10241	0.00251721	0.012493	BZW1	protein_coding
chr1:160205337-160215376	ENSG00000162734.10	9929.83	4623.67	1.10273	0.00273893	0.013429	PEA15	protein_coding
chr8:37843268-37849904	ENSG00000104221.10	1268.33	590.31	1.10339	0.00424502	0.0193706	BRF2	protein_coding
chr11:75815167-76143195	ENSG00000198382.6	2802.23	1303.98	1.10365	0.00340047	0.0161254	UVRAG	protein_coding
chr6:43014103-43021298	ENSG00000124702.15	6342.21	2951.24	1.10366	0.00297433	0.0143954	KLHDC3	protein_coding
chr16:30748270-30761176	ENSG00000156873.13	2572.52	1196.96	1.10381	0.00353901	0.0166777	PHKG2	protein_coding
chr17:47844908-47855874	ENSG00000189120.4	1643.31	764.202	1.10457	0.004039	0.0185954	SP6	protein_coding
chr5:65589680-65624646	ENSG00000113595.12	2809.09	1305.66	1.10533	0.00333709	0.0158746	TRIM23	protein_coding
chr6:154733378-154834244	ENSG00000213079.7	7501.63	3485.25	1.10594	0.0026716	0.0131567	SCAF8	protein_coding
chr19:37554782-37594755	ENSG00000180479.11	518.203	240.672	1.10645	0.00809271	0.0334042	ZNF571	protein_coding
chr4:168216293-168318807	ENSG00000137628.14	2477.58	1150.08	1.1072	0.00338103	0.0160616	DDX60	protein_coding
chr1:23428563-23484564	ENSG00000088280.16	2917.63	1353.03	1.1086	0.00352361	0.0166246	ASAP3	protein_coding
chr5:140175188-140282052	ENSG00000120306.7	3589.31	1664.23	1.10885	0.00299081	0.0144636	CYSTM1	protein_coding
chr4:139057220-139177218	ENSG00000109381.17	5702.76	2642.59	1.10971	0.00274781	0.0134662	ELF2	protein_coding
chr5:138610978-138810105	ENSG00000044115.18	86873.2	40254.9	1.10975	0.00241266	0.012026	CTNNA1	protein_coding
chr19:3547291-3573851	ENSG00000161091.10	3308.92	1533.17	1.10985	0.00277596	0.0135794	MFSD12	protein_coding
chr4:101347780-101348883	ENSG00000254531.1	471.323	218.374	1.10991	0.0117551	0.0453766	FLJ20021	lincRNA
chrX:37836757-37847514	ENSG00000165169.8	6196.25	2870.33	1.11018	0.0027007	0.0132832	DYNLT3	protein_coding
chr18:48026673-48409422	ENSG00000184828.7	4656.55	2156.48	1.11059	0.00933626	0.0375625	ZBTB7C	protein_coding
chr2:201377207-201451579	ENSG00000115993.9	5734.56	2655.61	1.11064	0.00271211	0.0133214	TRAK2	protein_coding
chr9:127424374-127445371	ENSG00000196152.8	865.68	400.872	1.11069	0.00493248	0.0220457	ZNF79	protein_coding
chr13:52024691-52033600	ENSG00000253797.2	3237	1498.76	1.11089	0.00286185	0.0139375	UTP14C	protein_coding
chr20:41402101-41618494	ENSG00000124177.12	9827.51	4548.16	1.11154	0.00355751	0.0167421	CHD6	protein_coding
chr18:23531437-23586898	ENSG00000141458.10	13364.3	6183.62	1.11187	0.00246746	0.0122688	NPC1	protein_coding
chr19:57630395-57642226	ENSG00000121417.11	1343.25	621.446	1.11203	0.00707622	0.0298661	ZNF211	protein_coding
chr6:20401906-20493714	ENSG00000112242.12	1916.48	886.479	1.1123	0.00326925	0.0155949	E2F3	protein_coding
chr7:94509798-94557019	ENSG00000127995.14	2041.44	944.019	1.1127	0.00637124	0.0273341	CASD1	protein_coding
chr12:55820960-55830781	ENSG00000135392.13	3316.68	1533.38	1.11303	0.00286315	0.013941	DNAJC14	protein_coding
chr14:73958010-74015928	ENSG00000187097.10	3831.91	1771.5	1.11309	0.00305256	0.0147269	ENTPD5	protein_coding
chr17:32928204-32945106	ENSG00000006042.9	1871.86	865.143	1.11347	0.00382565	0.0177927	TMEM98	protein_coding
chr15:45631148-45691280	ENSG00000137767.11	14212.3	6568.63	1.11347	0.00984593	0.039215	SQRDL	protein_coding
chr7:64519884-64563106	ENSG00000173041.9	1975.7	912.863	1.11389	0.00370976	0.0173438	ZNF680	protein_coding
chr2:219550742-219571289	ENSG00000124006.12	2567	1185.28	1.11486	0.0031241	0.0150061	OBSL1	protein_coding
chr16:83899126-83927026	ENSG00000103150.5	958.188	441.979	1.11633	0.00471288	0.0212053	MLYCD	protein_coding
chr19:53124072-53159053	ENSG00000197937.10	1125.19	518.816	1.11687	0.00417206	0.0190808	ZNF347	protein_coding
chr22:45920362-45977129	ENSG00000188064.7	1723.52	794.662	1.11695	0.0033734	0.0160316	WNT7B	protein_coding
chr2:190969034-191014250	ENSG00000115415.16	12415.9	5723.39	1.11725	0.00237472	0.0118515	STAT1	protein_coding
chr3:94062916-94128545	ENSG00000178694.7	1779.85	820.197	1.11771	0.00362505	0.0170201	NSUN3	protein_coding
chr3:141324213-141442840	ENSG00000177311.8	13055.5	6015.64	1.11786	0.00244373	0.0121658	ZBTB38	protein_coding
chr1:84498325-84506565	ENSG00000174021.8	4361.79	2009.4	1.11815	0.00270438	0.0132965	GNG5	protein_coding
chr8:41929479-42051987	ENSG00000083168.7	8857.32	4075.85	1.11977	0.00233364	0.0116779	KAT6A	protein_coding
chr2:47806920-47905793	ENSG00000138081.17	6210.01	2856.41	1.12039	0.00247514	0.0123019	FBXO11	protein_coding
chr1:9651732-9729114	ENSG00000171608.13	1680.44	772.613	1.12102	0.00342144	0.0162089	PIK3CD	protein_coding
chr19:52555822-52574130	ENSG00000167562.9	1824.96	838.334	1.12227	0.00335063	0.0159328	ZNF701	protein_coding
chr2:171522348-171558133	ENSG00000071967.9	4679.06	2148.66	1.12278	0.0025192	0.0125004	CYBRD1	protein_coding
chr14:35278633-35317467	ENSG00000100902.8	748.047	342.951	1.12513	0.00550326	0.0241811	PSMA6	protein_coding
chr2:70087454-70089203	ENSG00000169564.6	8591.41	3937.77	1.12552	0.00225435	0.0113327	PCBP1	protein_coding
chr10:102918293-103090221	ENSG00000148842.15	535.367	245.224	1.12643	0.00660077	0.0281941	CNNM2	protein_coding
chr9:97904489-97922570	ENSG00000136932.11	1390.03	636.38	1.12716	0.00347678	0.0164292	C9orf156	protein_coding
chr8:143612618-143617566	ENSG00000104522.13	6396.44	2928.37	1.12717	0.00222569	0.0112119	TSTA3	protein_coding
chr11:66257294-66267859	ENSG00000174996.9	2286.9	1046.92	1.12724	0.00263233	0.0129818	KLC2	protein_coding
chr7:2264440-2354309	ENSG00000106266.6	1077.16	492.289	1.12966	0.00376131	0.0175407	SNX8	protein_coding
chr8:119873717-120050913	ENSG00000155792.7	522.216	238.491	1.13071	0.00777841	0.0323554	DEPTOR	protein_coding
chr13:98143251-98455176	ENSG00000152767.13	5562.52	2539.32	1.13129	0.00245654	0.0122237	FARP1	protein_coding
chr14:67581955-67600169	ENSG00000100564.6	1251.34	571.179	1.13146	0.00339209	0.0160945	PIGH	protein_coding
chr6:84124241-84227635	ENSG00000135315.9	752.454	343.103	1.13296	0.00498166	0.0222327	CEP162	protein_coding
chr5:40714475-40755975	ENSG00000113638.10	1960.01	893.6	1.13316	0.00309533	0.0148827	TTC33	protein_coding
chr5:36876759-37066413	ENSG00000164190.14	12781.5	5827.08	1.13322	0.00208757	0.010629	NIPBL	protein_coding
chr1:156035301-156053794	ENSG00000160803.7	3652.87	1665.12	1.13341	0.00224435	0.0112848	UBQLN4	protein_coding
chr15:75370933-75455783	ENSG00000169375.13	6989.38	3185.05	1.13385	0.00210588	0.0107035	SIN3A	protein_coding
chr18:70288901-70330200	ENSG00000170677.5	10012.8	4561.9	1.13414	0.00209689	0.0106653	SOCS6	protein_coding
chr5:134114712-134148210	ENSG00000081059.17	369.72	168.378	1.13472	0.00795051	0.0329353	TCF7	protein_coding
chr1:93149742-93180728	ENSG00000117500.10	19340.2	8806.06	1.13503	0.00197789	0.0101583	TMED5	protein_coding
chr11:31816384-32104665	ENSG00000049449.6	17458.9	7948.67	1.13517	0.00898822	0.0363822	RCN1	protein_coding
chr7:90346676-90391455	ENSG00000105793.13	3713.11	1688.88	1.13656	0.00234316	0.0117134	GTPBP10	protein_coding
chr5:159157413-159209598	ENSG00000145860.9	38582.8	17545	1.1369	0.00189568	0.00981113	RNF145	protein_coding
chr12:56118159-56127514	ENSG00000135482.4	760.785	345.781	1.13763	0.00459575	0.0207246	ZC3H10	protein_coding
chr1:28578541-28582983	ENSG00000197989.11	2016.02	915.443	1.13897	0.0103808	0.0409328	SNHG12	antisense
chr5:142108505-142154443	ENSG00000131507.10	9344.84	4241.9	1.13946	0.00200903	0.0102877	NDFIP1	protein_coding
chr9:97600083-97633575	ENSG00000136925.12	2656.17	1204.95	1.14038	0.00242551	0.0120834	TSTD2	protein_coding
chr3:72371825-72446918	ENSG00000163602.9	7000.6	3175.09	1.14068	0.00202442	0.0103577	RYBP	protein_coding
chr3:53884410-53891988	ENSG00000113811.8	5818.08	2637.5	1.14137	0.00207719	0.010588	SELK	protein_coding
chr1:156249224-156282825	ENSG00000198952.8	14443.9	6545.11	1.14198	0.00185791	0.00964285	SMG5	protein_coding
chr14:60144120-60169856	ENSG00000100612.11	9834.95	4450.98	1.1438	0.0019309	0.00997844	DHRS7	protein_coding
chrX:101622797-101627843	ENSG00000102401.17	5456.57	2469.16	1.14397	0.0020957	0.0106637	ARMCX3	protein_coding
chr1:153974269-153977688	ENSG00000143543.12	8749.39	3959.07	1.14402	0.00188215	0.00975152	JTB	protein_coding
chr6:28141938-28159472	ENSG00000198315.8	1864.52	843.544	1.14427	0.00261268	0.0128954	ZKSCAN8	protein_coding
chr17:80209264-80220400	ENSG00000181523.10	1607.85	727.405	1.1443	0.00291476	0.0141609	SGSH	protein_coding
chr3:50354749-50359610	ENSG00000126062.3	4414.44	1997	1.1444	0.00207945	0.0105936	TMEM115	protein_coding
chr17:64499616-64506521	ENSG00000108654.9	66208.7	29948.9	1.14452	0.00168913	0.00889439	DDX5	protein_coding
chr22:41091786-41180077	ENSG00000100393.9	7429.5	3359.82	1.14488	0.00194145	0.0100116	EP300	protein_coding
chr15:63277554-63309126	ENSG00000138613.11	1660.2	750.737	1.14498	0.00308211	0.0148368	APH1B	protein_coding
chr7:98878490-99013243	ENSG00000196367.10	6701.06	3028.33	1.14587	0.00198522	0.0101873	TRRAP	protein_coding
chr9:114587746-114598373	ENSG00000136888.6	14926.5	6743.97	1.1462	0.00180112	0.00939007	ATP6V1G1	protein_coding
chr7:151058212-151076526	ENSG00000164889.10	8895.43	4016.97	1.14696	0.00183418	0.00954182	SLC4A2	protein_coding
chr6:33410961-33416453	ENSG00000112511.15	3092.54	1395.84	1.14766	0.00227333	0.0114186	PHF1	protein_coding
chr13:36301640-36370180	ENSG00000133104.10	8788.83	3966.43	1.14783	0.00186062	0.00965446	SPG20	protein_coding
chr1:32936445-32964685	ENSG00000116514.14	8350.74	3768.26	1.14801	0.00745984	0.0312453	RNF19B	protein_coding
chr2:110083870-110116566	ENSG00000144063.3	49461.7	22313.8	1.14837	0.0017214	0.00902502	MALL	protein_coding
chr8:144841042-144851174	ENSG00000170619.9	1848.75	833.753	1.14886	0.00450136	0.0203407	COMMD5	protein_coding
chr10:23694746-24547843	ENSG00000120549.13	10084.1	4547.02	1.14909	0.00185798	0.00964285	KIAA1217	protein_coding
chr16:22008209-22087534	ENSG00000185716.9	3118.32	1406.02	1.14915	0.00355573	0.0167369	C16orf52	protein_coding
chr14:73136447-73223691	ENSG00000080815.16	14820.2	6680.77	1.14948	0.00176514	0.00922435	PSEN1	protein_coding
chr14:74763366-74836281	ENSG00000119596.15	3386.36	1526.26	1.14974	0.00205419	0.01049	YLPM1	protein_coding
chr17:59893164-59950564	ENSG00000108443.11	8398.1	3784.25	1.15005	0.00184382	0.00958581	RPS6KB1	protein_coding
chr16:31115754-31131393	ENSG00000103510.17	3108.48	1399.92	1.15087	0.00207472	0.0105792	KAT8	protein_coding
chr16:24919385-25015331	ENSG00000140750.14	1567.34	705.461	1.15168	0.00291925	0.0141742	ARHGAP17	protein_coding
chr15:90001392-90082200	ENSG00000140548.7	4309.96	1939.5	1.15199	0.00201103	0.0102957	ZNF710	protein_coding
chr16:11556557-11636381	ENSG00000189067.10	18609.6	8368.61	1.15299	0.00172372	0.00903526	LITAF	protein_coding
chr15:58588807-58749978	ENSG00000137845.12	26679.3	11977.9	1.15534	0.00170468	0.00896069	ADAM10	protein_coding
chr17:58095672-58101479	ENSG00000279207.1	749.049	336.167	1.15588	0.00619686	0.026719	RP11-159D12.8	TEC
chr15:50702266-50765808	ENSG00000138600.7	13142.4	5896.5	1.1563	0.00163958	0.00866747	SPPL2A	protein_coding
chr1:108746688-108809526	ENSG00000116266.8	7123.14	3195.62	1.15641	0.00180671	0.00941512	STXBP3	protein_coding
chr15:90233808-90245811	ENSG00000183208.10	443.345	198.745	1.15751	0.00801133	0.0331248	GDPGP1	protein_coding
chr1:93448131-93554659	ENSG00000137942.14	12905.2	5781.66	1.1584	0.00287862	0.0140107	FNBP1L	protein_coding
chr12:105173296-105236238	ENSG00000136044.9	5461.36	2445.72	1.159	0.00195953	0.0100876	APPL2	protein_coding
chr11:114400666-114414203	ENSG00000076053.8	3905.19	1748.68	1.15913	0.00196656	0.0101195	RBM7	protein_coding
chr11:7513770-7653756	ENSG00000166387.9	5185	2321.43	1.15933	0.0039721	0.0183398	PPFIBP2	protein_coding
chr10:3137730-3172841	ENSG00000107959.13	15993	7160.22	1.15936	0.00160903	0.00853396	PITRM1	protein_coding
chr19:10316212-10333640	ENSG00000161847.11	721.083	322.762	1.15969	0.00381442	0.0177464	RAVER1	protein_coding
chr6:27450743-27473118	ENSG00000096654.13	1666.51	745.537	1.16048	0.00254299	0.0126055	ZNF184	protein_coding
chr3:43690870-43719049	ENSG00000011198.5	3942.07	1762.67	1.16119	0.00184279	0.00958253	ABHD5	protein_coding
chr17:32007988-32053486	ENSG00000185158.10	895.408	400.169	1.16193	0.00393757	0.0182116	LRRC37B	protein_coding
chr3:56727418-57079308	ENSG00000163947.9	4487.62	2005.3	1.16213	0.00187411	0.00972239	ARHGEF3	protein_coding
chrX:118727572-118794539	ENSG00000131724.8	7491.89	3345.36	1.16317	0.00171812	0.00901566	IL13RA1	protein_coding
chr7:6104884-6161564	ENSG00000106346.9	1714.85	765.704	1.16323	0.00230626	0.0115667	USP42	protein_coding
chr6:75252924-75284968	ENSG00000112697.13	39000.2	17403.2	1.16413	0.00148139	0.00793531	TMEM30A	protein_coding
chr12:51238886-51271362	ENSG00000183283.13	15033.3	6708.33	1.16414	0.00154901	0.00825729	DAZAP2	protein_coding
chr10:22534849-22714555	ENSG00000150867.11	2072.33	924.292	1.16484	0.00221825	0.0111875	PIP4K2A	protein_coding
chr17:16380799-16382740	ENSG00000170315.11	38208.8	17032.5	1.16561	0.00140072	0.00755677	UBB	protein_coding
chr17:82614562-82648535	ENSG00000141580.13	14404.7	6418.88	1.16615	0.00158009	0.0083989	WDR45B	protein_coding
chr1:205086142-205122015	ENSG00000117222.11	3559.59	1584.41	1.16776	0.00176209	0.00921039	RBBP5	protein_coding
chr20:44196496-44210791	ENSG00000132823.8	6074.86	2703.48	1.16803	0.00165504	0.00874155	OSER1	protein_coding
chr7:6688433-6706923	ENSG00000164631.16	3853.42	1714.71	1.16817	0.0017157	0.00900686	ZNF12	protein_coding
chr17:46590669-46757464	ENSG00000073969.16	4652.06	2069.09	1.16888	0.0017525	0.00916623	NSF	protein_coding
chr1:54225433-54406395	ENSG00000157216.13	2930.81	1303.3	1.16913	0.00197103	0.0101362	SSBP3	protein_coding
chrX:108091668-108154671	ENSG00000101844.15	1841.24	818.541	1.16955	0.00575144	0.0250757	ATG4A	protein_coding
chr6:158312488-158511828	ENSG00000130338.10	8389.94	3729.55	1.16966	0.00152367	0.00813835	TULP4	protein_coding
chr17:37609778-37643464	ENSG00000278053.2	6938.78	3083.13	1.17029	0.00153175	0.00817429	DDX52	protein_coding
chr3:40309684-40312424	ENSG00000114784.3	1720.54	764.157	1.17092	0.00331167	0.0157692	EIF1B	protein_coding
chrX:41333398-41364472	ENSG00000215301.7	53868.9	23924.4	1.17097	0.00133776	0.00727392	DDX3X	protein_coding
chr11:65916808-65919117	ENSG00000175573.6	1768.45	785.245	1.17127	0.00208922	0.010633	C11orf68	protein_coding
chr11:9138825-9265390	ENSG00000184014.5	7173.03	3184.59	1.17147	0.00150489	0.00804869	DENND5A	protein_coding
chr2:86720173-86778041	ENSG00000153561.10	12852.6	5705.89	1.17153	0.00149056	0.00797911	RMND5A	protein_coding
chr16:4624790-4690974	ENSG00000102858.10	2742.35	1217.23	1.17181	0.00191909	0.00991952	MGRN1	protein_coding
chr7:73536356-73558002	ENSG00000106635.5	3402.71	1509.7	1.17242	0.00846019	0.0346607	BCL7B	protein_coding
chr15:90902992-90922579	ENSG00000196547.12	2716.71	1204.74	1.17315	0.00183043	0.00952436	MAN2A2	protein_coding
chr6:109440763-109443919	ENSG00000135587.6	1767.53	783.633	1.17349	0.00691773	0.0293046	SMPD2	protein_coding
chr9:83836698-83921465	ENSG00000165115.12	831.136	368.432	1.17369	0.00341688	0.0161905	KIF27	protein_coding
chr12:12611892-12645108	ENSG00000111269.2	5570.01	2467.75	1.17449	0.00159716	0.00847814	CREBL2	protein_coding
chr12:27244175-27325959	ENSG00000211455.5	6295.51	2788.21	1.17498	0.00150657	0.00805593	STK38L	protein_coding
chr15:22838641-22868384	ENSG00000140157.12	8346.09	3695.95	1.17516	0.00142025	0.00765188	NIPA2	protein_coding
chr3:39052020-39096671	ENSG00000114742.11	5913.35	2617.93	1.17555	0.00152828	0.00815755	WDR48	protein_coding
chr5:131641715-131797063	ENSG00000217128.9	7244.94	3205.08	1.17661	0.00300014	0.0144942	FNIP1	protein_coding
chr17:78852977-78925387	ENSG00000035862.10	518.02	229.083	1.17714	0.00735505	0.0308652	TIMP2	protein_coding
chr6:37819499-38154624	ENSG00000156639.9	6300.1	2785.05	1.17767	0.0015086	0.00806499	ZFAND3	protein_coding
chr17:57085190-57121349	ENSG00000121057.10	6754.82	2979.99	1.18061	0.00139627	0.00753777	AKAP1	protein_coding
chr17:38671703-38675421	ENSG00000273604.1	640.686	282.627	1.18072	0.0060757	0.0262904	C17orf96	protein_coding
chr12:6976186-7018510	ENSG00000111684.8	3140.45	1384.71	1.18138	0.00161453	0.0085575	LPCAT3	protein_coding
chr2:88691644-88750935	ENSG00000153574.8	869.279	383.278	1.18143	0.00275829	0.0135123	RPIA	protein_coding
chr21:34073224-34143034	ENSG00000243927.3	3871.5	1705.54	1.18267	0.00147412	0.0079051	MRPS6	protein_coding
chr19:57921884-57935372	ENSG00000196724.10	507.069	223.214	1.18375	0.0126404	0.0481226	ZNF418	protein_coding
chr3:10014238-10026357	ENSG00000186162.8	502.753	221.171	1.18469	0.00609359	0.0263536	CIDECP	transcribed_unprocessed_pseudogene
chr12:3791047-3873436	ENSG00000111224.11	580.589	254.769	1.18833	0.00499	0.0222658	PARP11	protein_coding
chr1:226897536-226987545	ENSG00000163050.14	1336.69	586.481	1.1885	0.00187944	0.00974167	ADCK3	protein_coding
chr13:19674756-19782917	ENSG00000121390.15	4817.43	2113.61	1.18855	0.0013631	0.00738677	PSPC1	protein_coding
chr1:145824176-145842493	ENSG00000186141.6	3400.61	1490.95	1.18956	0.00146873	0.00788267	POLR3C	protein_coding
chr9:121338988-121370304	ENSG00000148175.10	18861.3	8261.16	1.19101	0.00120242	0.00665019	STOM	protein_coding
chr3:78597241-79767815	ENSG00000169855.17	11069.3	4844.68	1.19209	0.00120709	0.00667296	ROBO1	protein_coding
chr1:100896076-100981753	ENSG00000162695.9	11782.2	5150.62	1.19378	0.00116517	0.00647525	SLC30A7	protein_coding
chr18:35290282-35310766	ENSG00000257267.2	2902.61	1267.43	1.19545	0.011356	0.0440823	ZNF271	unitary_pseudogene
chr3:23892064-23946591	ENSG00000197885.8	1166.78	509.285	1.19598	0.00225801	0.0113487	NKIRAS1	protein_coding
chr13:110713278-110723339	ENSG00000153487.12	1693.05	738.957	1.19606	0.0060208	0.0261135	ING1	protein_coding
chr9:89318506-89359650	ENSG00000187742.12	5988.2	2612.5	1.19669	0.00123011	0.0067754	SECISBP2	protein_coding
chr3:136336236-136752378	ENSG00000118007.10	10083	4397.78	1.19708	0.00114963	0.00640363	STAG1	protein_coding
chr6:78935867-79078236	ENSG00000146247.13	10595.2	4616.92	1.19841	0.0011813	0.00655432	PHIP	protein_coding
chr9:121207800-121332843	ENSG00000148180.14	34542	15046	1.19897	0.00111293	0.00623652	GSN	protein_coding
chr15:77100656-77420144	ENSG00000173517.8	2500.95	1089.23	1.19917	0.00147487	0.0079074	PEAK1	protein_coding
chr12:12116025-12266812	ENSG00000070018.6	5450.31	2372.8	1.19975	0.00122668	0.00676112	LRP6	protein_coding
chr2:105360826-105438503	ENSG00000115641.16	17312.5	7536.45	1.19986	0.00110807	0.00621361	FHL2	protein_coding
chr8:125430321-125438405	ENSG00000173334.3	17817.4	7754.62	1.20015	0.00134011	0.00728339	TRIB1	protein_coding
chr20:56629302-56639283	ENSG00000087510.6	3070.47	1334.16	1.20253	0.00134776	0.00731839	TFAP2C	protein_coding
chr9:70384597-70414624	ENSG00000119138.4	3446.25	1496.85	1.2031	0.0123969	0.0473744	KLF9	protein_coding
chr1:205789093-205813176	ENSG00000133065.8	2522.55	1095.53	1.20325	0.00130111	0.00711783	SLC41A1	protein_coding
chr11:3675010-3797792	ENSG00000110713.13	21640.1	9395.02	1.20374	0.00103459	0.00586551	NUP98	protein_coding
chr17:40062193-40093613	ENSG00000126351.10	1633.97	709.137	1.20425	0.00177285	0.00925462	THRA	protein_coding
chr7:90245174-90311063	ENSG00000105792.17	317.268	137.486	1.20642	0.00916485	0.036996	CFAP69	protein_coding
chr2:230416266-230543183	ENSG00000067066.14	9056.2	3923.09	1.20691	0.00112724	0.00629923	SP100	protein_coding
chr20:41028818-41124487	ENSG00000198900.5	8988.46	3890.65	1.20806	0.00109094	0.0061355	TOP1	protein_coding
chr22:29883169-30030866	ENSG00000100330.13	9851.78	4263.16	1.20846	0.0010751	0.00605686	MTMR3	protein_coding
chr22:39349996-39385588	ENSG00000100321.12	590.953	255.613	1.20908	0.00472042	0.0212353	SYNGR1	protein_coding
chr15:90265705-90278141	ENSG00000182768.8	2663.25	1151.8	1.2093	0.0012483	0.00685997	NGRN	protein_coding
chr9:126860665-126885878	ENSG00000177125.5	2647.84	1144.25	1.21041	0.00143221	0.00770943	ZBTB34	protein_coding
chr19:52588505-52595688	ENSG00000123870.10	305.869	132.162	1.21061	0.00958929	0.0383635	ZNF137P	transcribed_unprocessed_pseudogene
chr4:152687727-152911909	ENSG00000164144.12	9124.9	3940.09	1.21158	0.00105724	0.00597708	ARFIP1	protein_coding
chr14:58265365-58298129	ENSG00000257621.5	2641.48	1140.26	1.21198	0.00131516	0.00718495	FLJ31306	antisense
chr9:96817633-96875574	ENSG00000196597.9	663.411	286.244	1.21266	0.00279425	0.0136605	ZNF782	protein_coding
chr15:79432516-79472290	ENSG00000169330.6	207.59	89.56	1.21281	0.0123981	0.0473744	KIAA1024	protein_coding
chr9:33104082-33167356	ENSG00000086062.10	14347.3	6187.78	1.21329	0.000984205	0.00561408	B4GALT1	protein_coding
chr2:218450251-218568361	ENSG00000135913.8	5817.17	2507.03	1.21434	0.00109908	0.00617038	USP37	protein_coding
chr19:56368321-56379828	ENSG00000240225.8	1757.53	757.176	1.21485	0.00144526	0.00776756	ZNF542P	transcribed_unprocessed_pseudogene
chr15:59638062-59657538	ENSG00000140307.8	4244.05	1828.41	1.21485	0.00309311	0.014875	GTF2A2	protein_coding
chr10:96992450-96995959	ENSG00000231025.1	626.845	269.987	1.21522	0.00347787	0.0164312	RP11-175O19.4	antisense
chr11:46617596-46674818	ENSG00000175224.14	6657.26	2867.04	1.21537	0.00105844	0.00598013	ATG13	protein_coding
chr8:12721894-12755490	ENSG00000154359.10	2657.01	1144.28	1.21537	0.00122614	0.00675968	LONRF1	protein_coding
chr14:94026329-94048930	ENSG00000089723.7	813.972	350.408	1.21594	0.00277768	0.0135838	OTUB2	protein_coding
chr7:99486519-99498798	ENSG00000160908.14	3164.43	1362.02	1.21619	0.00122304	0.00674721	ZNF394	protein_coding
chr7:65373799-65401135	ENSG00000146757.11	1635.98	703.945	1.21662	0.00164057	0.00867081	ZNF92	protein_coding
chr14:20365667-20413421	ENSG00000129566.10	6990.83	3007.3	1.21699	0.0010276	0.00583132	TEP1	protein_coding
chr21:44331234-44335851	ENSG00000184441.4	321.173	138.096	1.21768	0.00697061	0.0294873	AP001062.7	antisense
chr1:23845077-23868294	ENSG00000179163.11	3884.27	1667.62	1.21985	0.00113559	0.00633706	FUCA1	protein_coding
chr10:87504875-87553388	ENSG00000107789.13	2050.84	880.203	1.22031	0.00134951	0.00732131	MINPP1	protein_coding
chr19:53431984-53444670	ENSG00000241015.2	619.113	265.707	1.22037	0.00306041	0.0147559	TPM3P9	transcribed_processed_pseudogene
chr13:95677139-95794989	ENSG00000102580.12	43885.5	18832.6	1.22051	0.000867588	0.00504649	DNAJC3	protein_coding
chr18:76978834-77132818	ENSG00000197971.12	11752.3	5042.68	1.22068	0.000937928	0.00539337	MBP	protein_coding
chr11:94543840-94549898	ENSG00000196371.3	373.517	160.049	1.22266	0.0118379	0.0456233	FUT4	protein_coding
chr7:151466012-151519924	ENSG00000106615.7	9789.66	4194.65	1.22271	0.000925736	0.00533595	RHEB	protein_coding
chr14:74660221-74713108	ENSG00000119682.14	6118.86	2621.1	1.22309	0.00096679	0.00552909	AREL1	protein_coding
chr7:77122617-77295204	ENSG00000135205.12	892.38	381.888	1.22451	0.00711128	0.0299774	CCDC146	protein_coding
chr5:57173948-57264679	ENSG00000062194.13	15206.6	6506.21	1.22481	0.000866473	0.00504244	GPBP1	protein_coding
chr8:100150584-100154002	ENSG00000147669.8	3196.64	1366.68	1.22588	0.00301179	0.0145417	POLR2K	protein_coding
chr8:81732434-81759515	ENSG00000164695.4	2343.78	1001.96	1.22601	0.0012043	0.00665904	CHMP4C	protein_coding
chr3:57571363-57597408	ENSG00000168374.8	21302.9	9104.85	1.22635	0.000825262	0.00483168	ARF4	protein_coding
chr20:49903391-49915508	ENSG00000158480.8	651.919	278.579	1.2266	0.00295391	0.0143023	SPATA2	protein_coding
chr13:27066142-27171896	ENSG00000152484.11	6458.32	2758.82	1.22711	0.000922555	0.00532396	USP12	protein_coding
chr5:38937919-39074408	ENSG00000164327.10	9005.06	3841.95	1.2289	0.00530209	0.0234549	RICTOR	protein_coding
chr1:169792529-169794966	ENSG00000171806.9	864.631	368.743	1.22947	0.00766514	0.0319447	METTL18	protein_coding
chr6:33299694-33314387	ENSG00000231925.9	19729.2	8413.22	1.22961	0.000812621	0.00477348	TAPBP	protein_coding
chr16:684622-690400	ENSG00000127580.13	768.636	327.593	1.2304	0.00234643	0.0117249	WDR24	protein_coding
chr17:35005990-35089319	ENSG00000092871.14	4674.06	1991.85	1.23057	0.000957333	0.00548798	RFFL	protein_coding
chr9:34086387-34126773	ENSG00000198876.10	6779.82	2889	1.23068	0.00090283	0.00521876	DCAF12	protein_coding
chr17:5386026-5420160	ENSG00000108559.9	7485.54	3188.96	1.23102	0.000884528	0.0051253	NUP88	protein_coding
chr1:247099962-247104368	ENSG00000188295.12	786.328	334.879	1.23149	0.00232439	0.011634	ZNF669	protein_coding
chr16:82035232-82098534	ENSG00000086696.8	1536.94	654.271	1.2321	0.00754207	0.0315187	HSD17B2	protein_coding
chr10:73785582-73801792	ENSG00000214655.8	9560.39	4069.18	1.23233	0.000865434	0.0050398	ZSWIM8	protein_coding
chr10:110290730-110304951	ENSG00000119953.10	2100.71	893.057	1.23405	0.00117806	0.00653786	SMNDC1	protein_coding
chr11:63813388-63827718	ENSG00000168005.6	1306.25	554.586	1.23594	0.00135011	0.00732297	C11orf84	protein_coding
chr12:45718046-45727775	ENSG00000273015.2	809.164	342.976	1.23832	0.0021095	0.0107148	LINC00938	lincRNA
chrX:104099214-104157027	ENSG00000269743.2	259.229	109.859	1.23857	0.00908938	0.0367159	SLC25A53	protein_coding
chr7:100463359-100477502	ENSG00000166925.6	4995.18	2116.64	1.23876	0.00834563	0.034261	TSC22D4	protein_coding
chr13:31134974-31162388	ENSG00000120694.17	14572	6167.4	1.24047	0.000738022	0.00439541	HSPH1	protein_coding
chr1:202348699-202592706	ENSG00000077157.18	2874.51	1216.49	1.24059	0.00336386	0.0159894	PPP1R12B	protein_coding
chr2:152116801-152175992	ENSG00000115145.7	7763.53	3284.89	1.24087	0.000810738	0.00476742	STAM2	protein_coding
chr12:52948871-52952900	ENSG00000111057.8	63307.1	26770.8	1.24171	0.00604537	0.0261917	KRT18	protein_coding
chr6:163414643-163578596	ENSG00000112531.14	11066.9	4678.71	1.24206	0.000778016	0.00459332	QKI	protein_coding
chr8:119165034-119243528	ENSG00000147676.11	39902.5	16868.8	1.24212	0.00735692	0.0308677	MAL2	protein_coding
chr4:7758715-7939926	ENSG00000196526.8	5957.52	2517.91	1.24249	0.000825063	0.00483168	AFAP1	protein_coding
chr7:121348851-121396334	ENSG00000196937.8	12811.1	5410.39	1.24359	0.000733183	0.00437314	FAM3C	protein_coding
chr10:110005804-110134330	ENSG00000148700.11	14366.8	6066.31	1.24385	0.000770861	0.00456053	ADD3	protein_coding
chr10:102644496-102658407	ENSG00000171206.11	8216.24	3465.47	1.24543	0.000762879	0.00452007	TRIM8	protein_coding
chr15:85759323-85795030	ENSG00000183655.12	1008.69	425.301	1.24593	0.00167971	0.00885602	KLHL25	protein_coding
chr2:102715840-102736854	ENSG00000135953.8	2124.53	895.216	1.24684	0.0011381	0.00634816	MFSD9	protein_coding
chr10:114120862-114174220	ENSG00000165813.14	12765.5	5378.18	1.24706	0.000723365	0.00432196	CCDC186	protein_coding
chr19:52154848-52171491	ENSG00000196267.10	739.873	311.47	1.24819	0.00222481	0.0112098	ZNF836	protein_coding
chr1:24745357-24844324	ENSG00000169504.12	36454.7	15341.8	1.24864	0.000655869	0.00396176	CLIC4	protein_coding
chr3:160514907-160515236	ENSG00000238741.1	22219.3	9342.98	1.24986	0.00264329	0.0130279	SCARNA7	snoRNA
chr7:75092581-75149817	ENSG00000174428.14	704.533	296.249	1.24986	0.00243708	0.0121352	GTF2IRD2B	protein_coding
chr22:37560447-37569405	ENSG00000128283.6	5978.31	2512.75	1.25047	0.000729469	0.00435412	CDC42EP1	protein_coding
chr15:80059568-80138393	ENSG00000086666.16	10284.1	4320	1.25131	0.000708546	0.0042439	ZFAND6	protein_coding
chr8:131904088-132013642	ENSG00000132294.11	11670.1	4900.77	1.25173	0.000689041	0.0041363	EFR3A	protein_coding
chr14:70366496-70417045	ENSG00000213463.4	4349.25	1823.38	1.25416	0.00279561	0.0136644	SYNJ2BP	protein_coding
chr17:57973759-57988152	ENSG00000136451.6	9647.64	4044.65	1.25416	0.000669746	0.00403751	VEZF1	protein_coding
chr1:25337917-25362361	ENSG00000183726.8	12182.2	5100.9	1.25595	0.000667385	0.00402428	TMEM50A	protein_coding
chr11:124766498-124800673	ENSG00000120458.7	671.758	280.736	1.25873	0.00195293	0.0100619	MSANTD2	protein_coding
chr11:64270062-64288090	ENSG00000173264.11	1149.37	480.157	1.25926	0.00122345	0.00674794	GPR137	protein_coding
chr19:2164149-2232578	ENSG00000104885.15	3581.8	1495.31	1.26024	0.000768711	0.00455128	DOT1L	protein_coding
chr1:88852932-88891618	ENSG00000137947.9	4669.98	1949.22	1.26052	0.000724137	0.0043255	GTF2B	protein_coding
chr6:149218641-149378529	ENSG00000055208.15	10954.5	4572.2	1.26057	0.000659206	0.00397971	TAB2	protein_coding
chrX:74200229-74242148	ENSG00000271430.1	1595.45	665.862	1.26067	0.00106981	0.00603403	RP3-368A4.5	sense_intronic
chr20:38066082-38127780	ENSG00000101413.9	5693.42	2375.53	1.26105	0.000687534	0.00413136	RPRD1B	protein_coding
chr20:35953629-35959472	ENSG00000171222.8	1979.66	824.159	1.26426	0.000959157	0.00549396	SCAND1	protein_coding
chr17:67377281-67697261	ENSG00000154217.12	5574.65	2320.48	1.26446	0.000701337	0.00420489	PITPNC1	protein_coding
chr22:32387582-32412255	ENSG00000100220.9	11827.9	4920.5	1.26531	0.000597289	0.00365724	RTCB	protein_coding
chr9:122915566-122931500	ENSG00000171448.8	660.797	274.498	1.26741	0.00221795	0.0111875	ZBTB26	protein_coding
chr17:47695264-47712050	ENSG00000198933.7	557.735	231.656	1.2676	0.00222228	0.0112035	TBKBP1	protein_coding
chr1:94896951-94927278	ENSG00000117519.13	22490.1	9341.26	1.2676	0.000584302	0.00358681	CNN3	protein_coding
chr19:55593360-55601970	ENSG00000179943.7	585.522	243.168	1.26777	0.00632669	0.0271722	FIZ1	protein_coding
chr5:126360132-126493608	ENSG00000155324.7	5118.88	2125.26	1.26819	0.0058623	0.0254901	GRAMD3	protein_coding
chr5:148825245-148828687	ENSG00000169252.5	4267.22	1771.57	1.26827	0.000702091	0.00420837	ADRB2	protein_coding
chr17:37514797-37609496	ENSG00000275066.2	4166.14	1729.53	1.26833	0.000716207	0.00428342	SYNRG	protein_coding
chrX:101408295-101414133	ENSG00000126945.8	10754.8	4461.1	1.2695	0.000584705	0.00358837	HNRNPH2	protein_coding
chr6:34236873-34246231	ENSG00000137309.17	51538	21372.7	1.26987	0.000532628	0.00331248	HMGA1	protein_coding
chr7:16753535-16784536	ENSG00000106537.7	10037.1	4161.08	1.27031	0.0056117	0.0245823	TSPAN13	protein_coding
chr2:120013005-120179119	ENSG00000115109.11	5547.98	2298.7	1.27115	0.000629077	0.00382092	EPB41L5	protein_coding
chr17:49598886-49678163	ENSG00000121067.15	5957.08	2467.82	1.27137	0.000614772	0.00374767	SPOP	protein_coding
chr4:147617386-147672044	ENSG00000164168.5	7870.84	3259.43	1.2719	0.000590087	0.00361864	TMEM184C	protein_coding
chr11:78015715-78080219	ENSG00000151364.13	1020.57	422.498	1.27236	0.00132345	0.0072188	KCTD14	protein_coding
chr9:13105704-13279590	ENSG00000107186.14	3430.78	1419.09	1.27357	0.00075062	0.00446055	MPDZ	protein_coding
chr15:90529925-90645345	ENSG00000140577.13	2146.71	887.923	1.27362	0.000822682	0.00482063	CRTC3	protein_coding
chr11:70270700-70384400	ENSG00000131626.13	8287.11	3427.05	1.2739	0.000573074	0.00352739	PPFIA1	protein_coding
chr18:35332212-35344456	ENSG00000172466.13	16818.6	6954.09	1.27413	0.000535636	0.00332692	ZNF24	protein_coding
chr10:89829510-89840861	ENSG00000232229.3	257.116	106.301	1.27426	0.00834993	0.034272	LINC00865	lincRNA
chr20:45325288-45348424	ENSG00000124145.6	69231.7	28620.2	1.2744	0.00111474	0.00624088	SDC4	protein_coding
chr6:148747328-149076990	ENSG00000111962.7	2564.74	1060.26	1.2744	0.00073475	0.00437862	UST	protein_coding
chr10:38010686-38065088	ENSG00000189180.13	7506.19	3101.74	1.275	0.000581284	0.00356918	ZNF33A	protein_coding
chr1:169849631-169893952	ENSG00000000457.11	2730.88	1128.28	1.27524	0.000777174	0.00459015	SCYL3	protein_coding
chr3:179148523-179240093	ENSG00000121879.3	8045.25	3317.36	1.2781	0.000594564	0.00364425	PIK3CA	protein_coding
chr8:38263130-38269220	ENSG00000147535.14	4566.86	1881.34	1.27944	0.000627055	0.00381151	PPAPDC1B	protein_coding
chr8:140531165-140635619	ENSG00000123908.9	5957.59	2451.01	1.28135	0.000558221	0.00344683	AGO2	protein_coding
chr7:103099776-103149232	ENSG00000161048.9	902.228	371.088	1.28173	0.00141643	0.00763642	NAPEPLD	protein_coding
chr1:25430858-25500205	ENSG00000204178.7	7341.83	3018.81	1.28216	0.000553085	0.00342036	TMEM57	protein_coding
chr16:31700590-31707437	ENSG00000131797.10	2191.13	900.742	1.28249	0.00183855	0.00956251	CLUHP3	transcribed_unprocessed_pseudogene
chr5:140564456-140569103	ENSG00000176087.12	3506.17	1441.32	1.2825	0.000618254	0.00376559	SLC35A4	protein_coding
chr4:212610-255985	ENSG00000198155.5	204.824	84.1887	1.28269	0.0103822	0.0409328	ZNF876P	transcribed_unprocessed_pseudogene
chr19:56404332-56427364	ENSG00000198440.7	414.142	170.147	1.28334	0.00304065	0.0146753	ZNF583	protein_coding
chr8:47736909-47739086	ENSG00000221869.4	10200	4190.57	1.28335	0.000509252	0.00318926	CEBPD	protein_coding
chr3:111072168-111193539	ENSG00000177707.8	883.819	363.051	1.28358	0.00207383	0.0105769	PVRL3	protein_coding
chr1:147541412-147626216	ENSG00000116128.7	831.762	341.606	1.28384	0.00159734	0.00847814	BCL9	protein_coding
chrX:13662744-13681964	ENSG00000176896.8	324.541	133.278	1.28396	0.00524013	0.0232318	TCEANC	protein_coding
chr3:65353525-66038308	ENSG00000151276.21	3529.91	1448.88	1.28469	0.000660026	0.00398289	MAGI1	protein_coding
chr19:21221500-21329298	ENSG00000182141.7	1206.05	495.014	1.28474	0.00110767	0.00621347	ZNF708	protein_coding
chr20:36605734-36612557	ENSG00000101084.14	446.768	183.282	1.28546	0.0025674	0.0126953	C20orf24	protein_coding
chr14:49693105-49753152	ENSG00000197776.5	274.312	112.462	1.28639	0.00501736	0.0223672	KLHDC1	protein_coding
chr9:129175552-129178262	ENSG00000188483.7	2620.04	1073.81	1.28685	0.000633852	0.00384316	IER5L	protein_coding
chr3:138654068-138834917	ENSG00000051382.6	3914.94	1604.34	1.287	0.000628154	0.00381723	PIK3CB	protein_coding
chr6:42929200-42939287	ENSG00000137161.14	3153.9	1292.1	1.28742	0.000608973	0.00371843	CNPY3	protein_coding
chr3:70954693-71583989	ENSG00000114861.16	14052.1	5756.64	1.28749	0.000485576	0.00306155	FOXP1	protein_coding
chr1:113761832-113812476	ENSG00000081019.11	4574.45	1873.04	1.28822	0.000565163	0.00348347	RSBN1	protein_coding
chr7:108497481-108569666	ENSG00000135241.14	11760.5	4810.68	1.28964	0.000485696	0.00306155	PNPLA8	protein_coding
chr1:54031676-54053438	ENSG00000116209.9	25212.7	10310	1.29011	0.000463389	0.00294232	TMEM59	protein_coding
chr17:18315310-18323203	ENSG00000176994.9	2719.66	1111.7	1.29066	0.000635955	0.00385302	SMCR8	protein_coding
chr2:159318979-159616692	ENSG00000123636.15	11421	4667.52	1.29096	0.000551701	0.00341398	BAZ2B	protein_coding
chr17:61942605-62065282	ENSG00000108510.7	24448	9990.83	1.29104	0.000445778	0.00285081	MED13	protein_coding
chr15:73051710-73305205	ENSG00000067141.14	5187.59	2119.84	1.29111	0.00052634	0.00328013	NEO1	protein_coding
chr11:5708208-5737089	ENSG00000132274.13	7501.03	3063.33	1.29199	0.000498391	0.00313031	TRIM22	protein_coding
chr6:127266610-127288558	ENSG00000118518.13	3539.65	1444.23	1.2933	0.000586758	0.00360006	RNF146	protein_coding
chr15:68054179-68193846	ENSG00000033800.11	5974.76	2436.3	1.29419	0.000521905	0.00325501	PIAS1	protein_coding
chr15:74843730-74873365	ENSG00000140497.14	6779.87	2761.48	1.29581	0.000490421	0.00308555	SCAMP2	protein_coding
chr3:57756230-57929168	ENSG00000163681.12	21234.7	8648.62	1.29588	0.000426207	0.00274306	SLMAP	protein_coding
chr1:15834479-15848147	ENSG00000179743.3	220.333	89.7232	1.29613	0.00907678	0.0366834	FLJ37453	antisense
chr12:120534351-120577594	ENSG00000022840.13	13952.7	5675.1	1.29783	0.000433619	0.00278484	RNF10	protein_coding
chr1:21596215-21669363	ENSG00000076864.17	774.422	314.837	1.29852	0.00207741	0.010588	RAP1GAP	protein_coding
chr1:96721783-96823738	ENSG00000117569.16	1650.63	670.769	1.29912	0.000775147	0.00457929	PTBP2	protein_coding
chr7:108569568-108574850	ENSG00000128590.4	11979.1	4864.1	1.30027	0.000457152	0.00291123	DNAJB9	protein_coding
chr7:12211300-12243367	ENSG00000106460.16	15140.6	6142	1.30164	0.000438248	0.0028114	TMEM106B	protein_coding
chr4:6269850-6303265	ENSG00000109501.11	1777.92	721.199	1.30172	0.000751489	0.00446352	WFS1	protein_coding
chr9:96490241-96619830	ENSG00000081377.14	3540.88	1435.31	1.30274	0.000544735	0.00337736	CDC14B	protein_coding
chr15:63121800-63142061	ENSG00000103642.9	2313.33	937.153	1.30361	0.000618971	0.00376901	LACTB	protein_coding
chr11:8019244-8101780	ENSG00000166402.6	226.358	91.5739	1.3056	0.00159486	0.00846996	TUB	protein_coding
chr19:57900296-57912167	ENSG00000173480.8	974.37	394.183	1.30561	0.00108689	0.00611754	ZNF417	protein_coding
chr17:18325576-18328055	ENSG00000267350.3	2446.08	988.971	1.30647	0.000573363	0.00352739	RP1-178F10.3	processed_transcript
chr22:31944461-31957603	ENSG00000128245.12	12278.6	4963.33	1.30677	0.00040571	0.00263075	YWHAH	protein_coding
chr5:141260225-141320645	ENSG00000178913.7	9365.11	3784.02	1.30738	0.000409275	0.00264748	TAF7	protein_coding
chr14:104800913-104804712	ENSG00000179627.9	1328.61	536.525	1.3082	0.000818959	0.00480525	ZBTB42	protein_coding
chr4:145110838-145179641	ENSG00000164164.13	11822.2	4770.63	1.30924	0.000385994	0.00251912	OTUD4	protein_coding
chr21:41986831-42010357	ENSG00000173276.11	4226.68	1705.21	1.30957	0.000454227	0.00289565	ZBTB21	protein_coding
chr3:18347940-18438773	ENSG00000182568.14	4711.98	1900.41	1.31002	0.000474616	0.00300267	SATB1	protein_coding
chr16:71845996-71917094	ENSG00000182149.18	19119.8	7705.06	1.31119	0.000369395	0.00242716	IST1	protein_coding
chr9:4679566-4708398	ENSG00000106993.9	3840.72	1547.37	1.31156	0.00997044	0.0395481	CDC37L1	protein_coding
chr4:6716055-6717671	ENSG00000186222.4	1236.12	497.976	1.31167	0.000818499	0.00480371	BLOC1S4	protein_coding
chr11:9460965-9528524	ENSG00000166478.7	3640.74	1466.37	1.31198	0.000474916	0.00300378	ZNF143	protein_coding
chr9:14611071-14693471	ENSG00000175893.9	5034.45	2026.38	1.31293	0.000438337	0.0028114	ZDHHC21	protein_coding
chr5:134606429-134649271	ENSG00000152700.11	11093.6	4464.47	1.31317	0.00037231	0.00244234	SAR1B	protein_coding
chr3:184710367-184712002	ENSG00000177383.4	2695.09	1083.93	1.31407	0.000505706	0.00316903	MAGEF1	protein_coding
chr20:62804835-62814000	ENSG00000060491.14	4643.87	1867.11	1.31452	0.000422958	0.00272717	OGFR	protein_coding
chr8:53515171-53523931	ENSG00000237807.3	271.51	109.135	1.31489	0.00485171	0.021737	RP11-400K9.4	lincRNA
chr1:149923317-149928344	ENSG00000143368.9	1904.14	764.587	1.31638	0.000536666	0.00333245	SF3B4	protein_coding
chr4:26163455-26415605	ENSG00000168214.18	8687.96	3487.83	1.31669	0.000381469	0.0024943	RBPJ	protein_coding
chr17:10628527-10657309	ENSG00000109063.12	334.519	134.249	1.31718	0.00276309	0.0135273	MYH3	protein_coding
chrX:73563200-73687102	ENSG00000204116.9	1802.65	722.768	1.31851	0.000606505	0.0037071	CHIC1	protein_coding
chr8:70669408-70790371	ENSG00000221947.5	267.317	107.093	1.3197	0.00396642	0.018324	XKR9	protein_coding
chr12:96194382-96269835	ENSG00000111145.5	6893.26	2758.59	1.32126	0.000370457	0.0024315	ELK3	protein_coding
chr6:30571376-30591532	ENSG00000204574.10	10255.6	4097.4	1.32363	0.000334772	0.00221654	ABCF1	protein_coding
chr14:63597039-63641861	ENSG00000140006.9	2181.11	870.623	1.32495	0.00420332	0.019202	WDR89	protein_coding
chrX:53936676-54045249	ENSG00000172943.16	3329.07	1327.82	1.32606	0.000434115	0.00278728	PHF8	protein_coding
chr4:54009789-54064690	ENSG00000109220.8	2659.36	1060.58	1.32622	0.000480573	0.0030348	CHIC2	protein_coding
chr10:100188298-100229619	ENSG00000213341.8	5010.69	1997.29	1.32697	0.00172604	0.00904153	CHUK	protein_coding
chr9:123124709-123268564	ENSG00000165209.16	3802.75	1515.02	1.3277	0.000402936	0.00261486	STRBP	protein_coding
chr22:38219291-38273034	ENSG00000198792.10	6963.67	2773.11	1.32834	0.000359057	0.00236567	TMEM184B	protein_coding
chr17:7240014-7242770	ENSG00000170296.7	337.595	134.376	1.32902	0.00386765	0.0179466	GABARAP	protein_coding
chr19:11721265-11738973	ENSG00000197933.10	1096.46	436.175	1.32987	0.000862778	0.00502819	ZNF823	protein_coding
chr11:61130256-61161617	ENSG00000167987.8	2315.26	918.992	1.33305	0.000482853	0.00304761	VPS37C	protein_coding
chr1:16155211-16157329	ENSG00000227959.1	148.286	58.8428	1.33345	0.0131932	0.0498221	RP11-276H7.2	antisense
chr4:76306026-76311599	ENSG00000118804.8	181.864	72.1101	1.33459	0.0128247	0.0486961	FAM47E-STBD1	protein_coding
chr1:222872271-222979862	ENSG00000154309.8	330.63	131.056	1.33504	0.00342795	0.0162302	DISP1	protein_coding
chr20:17956979-18059188	ENSG00000125850.8	1631.36	646.041	1.33638	0.000595052	0.00364631	OVOL2	protein_coding
chr13:99501417-99564006	ENSG00000125304.8	38820.1	15367.6	1.33691	0.000275635	0.00187373	TM9SF2	protein_coding
chr2:147844517-147930826	ENSG00000121989.12	2916.21	1153.88	1.33761	0.000396219	0.00257573	ACVR2A	protein_coding
chr17:5105635-5123102	ENSG00000167840.11	791.503	313.02	1.33834	0.00285714	0.0139201	ZNF232	protein_coding
chrX:44873177-45112598	ENSG00000147050.12	5734.36	2267.23	1.3387	0.000335639	0.00222106	KDM6A	protein_coding
chr5:78485217-78648825	ENSG00000145685.11	7599.62	3004.44	1.33883	0.000503325	0.00315704	LHFPL2	protein_coding
chr2:202034587-202038445	ENSG00000155760.2	745.304	294.433	1.33989	0.00508834	0.0226419	FZD7	protein_coding
chr3:38453851-38493142	ENSG00000114739.11	1558.03	615.384	1.34016	0.00255798	0.0126694	ACVR2B	protein_coding
chr12:51186936-51217693	ENSG00000184271.13	338.663	133.699	1.34087	0.00299077	0.0144636	POU6F1	protein_coding
chr21:36164535-36294274	ENSG00000142197.10	3316.46	1308.51	1.34172	0.00752392	0.0314537	DOPEY2	protein_coding
chr12:122503458-122526999	ENSG00000111011.15	10886	4288.75	1.34385	0.000277627	0.00188515	RSRC2	protein_coding
chr7:26152240-26187125	ENSG00000050344.8	1552.4	611.352	1.34442	0.000449569	0.0028705	NFE2L3	protein_coding
chr14:22900645-22919184	ENSG00000100461.15	7307.74	2877.8	1.34446	0.000279631	0.00189716	RBM23	protein_coding
chr14:24336021-24340045	ENSG00000129465.13	382.417	150.561	1.3448	0.00383959	0.0178404	RIPK3	protein_coding
chr11:62806897-62832088	ENSG00000162236.9	5171.92	2035.38	1.3454	0.00031311	0.00209259	STX5	protein_coding
chr5:157266128-157395595	ENSG00000055163.16	359.957	141.468	1.34735	0.00124429	0.00684419	CYFIP2	protein_coding
chr6:47477789-47627263	ENSG00000198087.7	23386.6	9179.33	1.34922	0.000261802	0.00179426	CD2AP	protein_coding
chr1:206685037-206734283	ENSG00000162889.8	11421	4481.46	1.34965	0.000257395	0.00176964	MAPKAPK2	protein_coding
chr2:96248516-96265994	ENSG00000135956.6	8117.5	3181.87	1.35116	0.000268674	0.00183466	TMEM127	protein_coding
chr1:153661788-153671028	ENSG00000143621.14	21978.3	8614.4	1.35126	0.00116658	0.00648011	ILF2	protein_coding
chr2:24202864-24360714	ENSG00000198399.12	10264.7	4021.76	1.35179	0.000251397	0.00173424	ITSN2	protein_coding
chr22:31325804-31346232	ENSG00000100105.15	2017.44	790.344	1.35197	0.000425605	0.00274138	PATZ1	protein_coding
chr11:65653596-65663094	ENSG00000173039.16	7259.12	2840.34	1.35373	0.000273316	0.00186006	RELA	protein_coding
chrX:46599252-46759172	ENSG00000065923.7	16099.3	6293.55	1.35505	0.000242762	0.00168146	SLC9A7	protein_coding
chr3:42905731-42917641	ENSG00000182983.12	466.602	182.322	1.3557	0.00159745	0.00847814	ZNF662	protein_coding
chr22:43528744-43812277	ENSG00000186976.12	216.055	84.1503	1.36036	0.0065063	0.0278299	EFCAB6	protein_coding
chr6:73413515-73452259	ENSG00000164430.13	988.544	384.519	1.36225	0.00545306	0.0240056	MB21D1	protein_coding
chr7:20782283-20786886	ENSG00000164651.14	384.318	149.486	1.36229	0.00188209	0.00975152	SP8	protein_coding
chr14:100291111-100306533	ENSG00000197119.10	3784.47	1468.7	1.36555	0.000283568	0.0019201	SLC25A29	protein_coding
chr8:60678778-60868028	ENSG00000171316.9	7002.29	2715.44	1.36664	0.000231403	0.00161063	CHD7	protein_coding
chr6:143536845-143824164	ENSG00000112419.12	11010.4	4266.23	1.36783	0.00116387	0.0064725	PHACTR2	protein_coding
chr7:154928528-154949908	ENSG00000214106.5	464.715	179.962	1.36866	0.00190991	0.00987842	PAXIP1OS	antisense
chrX:70444861-70505490	ENSG00000082458.9	9515.03	3684.11	1.36889	0.000237686	0.00164866	DLG3	protein_coding
chr17:28042156-28196381	ENSG00000087095.10	1914.6	741.255	1.369	0.000371127	0.00243524	NLK	protein_coding
chr10:88822132-88851818	ENSG00000152766.5	2395.05	927.019	1.36939	0.00800156	0.0330901	ANKRD22	protein_coding
chr14:67746520-67816589	ENSG00000072121.13	2993.01	1157.64	1.37041	0.000308546	0.00206552	ZFYVE26	protein_coding
chr1:43974648-43978294	ENSG00000117410.11	10284.2	3977.41	1.37052	0.000213828	0.00150389	ATP6V0B	protein_coding
chr9:128120693-128128462	ENSG00000148334.12	4764.35	1838.52	1.37373	0.000228451	0.001591	PTGES2	protein_coding
chr21:36134912-36146566	ENSG00000159231.5	1670.69	644.039	1.37522	0.00197141	0.0101362	CBR3	protein_coding
chr10:92049631-92291087	ENSG00000107864.12	1284.4	494.212	1.3779	0.00509229	0.0226553	CPEB3	protein_coding
chr2:88556743-88627576	ENSG00000172071.9	10317	3968.6	1.37832	0.000203924	0.0014447	EIF2AK3	protein_coding
chr7:107201555-107564040	ENSG00000164597.11	9049.5	3480.76	1.37844	0.00019456	0.00138448	COG5	protein_coding
chr11:114391448-114400550	ENSG00000180425.8	555.614	213.531	1.37964	0.00155259	0.00827272	C11orf71	protein_coding
chr4:2741660-2756376	ENSG00000168884.12	4818.83	1851.03	1.38036	0.000215756	0.00151657	TNIP2	protein_coding
chr9:129803153-129811281	ENSG00000136816.13	3845.63	1477.18	1.38037	0.000237498	0.00164783	TOR1B	protein_coding
chr4:39546330-39639090	ENSG00000163683.9	11731.1	4502.67	1.38149	0.00119582	0.00661972	SMIM14	protein_coding
chr15:89677764-89690782	ENSG00000166821.6	1858.85	713.345	1.38174	0.000359519	0.00236742	PEX11A	protein_coding
chr19:51889224-51905011	ENSG00000198093.8	1490.66	571.692	1.38264	0.000382601	0.00250035	ZNF649	protein_coding
chr1:235166895-235328219	ENSG00000054267.18	10586.9	4060.22	1.38265	0.000192344	0.00137194	ARID4B	protein_coding
chr2:61017722-61051990	ENSG00000162928.8	13494.8	5174.71	1.38285	0.00018866	0.00135124	PEX13	protein_coding
chr7:43926444-43956136	ENSG00000078967.10	697.246	267.309	1.38316	0.00807032	0.0333289	UBE2D4	protein_coding
chr2:11444375-11466177	ENSG00000169016.14	2668.23	1022.87	1.38326	0.000556583	0.00343759	E2F6	protein_coding
chr16:29527568-29594966	ENSG00000205534.6	162.074	62.1089	1.38378	0.00848844	0.0347352	SMG1P2	unprocessed_pseudogene
chr8:23528805-23575463	ENSG00000147454.11	7257.64	2778.65	1.38512	0.000187934	0.00134684	SLC25A37	protein_coding
chr16:1444935-1475580	ENSG00000103249.15	3656.24	1399.74	1.3852	0.000220579	0.00154463	CLCN7	protein_coding
chr17:80135214-80147183	ENSG00000141543.7	12659.6	4845.01	1.38566	0.000173713	0.00125798	EIF4A3	protein_coding
chr20:50190734-50192689	ENSG00000172216.5	11663.3	4462.61	1.38601	0.000178515	0.00128774	CEBPB	protein_coding
chr17:40309194-40356796	ENSG00000131759.15	2467.04	943.814	1.38621	0.00165068	0.00872046	RARA	protein_coding
chr3:105366909-105576900	ENSG00000170017.10	46537.5	17789.9	1.38733	0.000168295	0.00122314	ALCAM	protein_coding
chr22:38705723-38733587	ENSG00000100226.13	7492.48	2862.96	1.38794	0.000748999	0.0044553	GTPBP1	protein_coding
chr5:172209640-172284071	ENSG00000168246.5	4321.5	1650.85	1.38832	0.000222025	0.00155341	UBTD2	protein_coding
chr19:3630183-3700479	ENSG00000186111.6	2122.25	809.664	1.3902	0.000385125	0.00251481	PIP5K1C	protein_coding
chr2:43222402-43226609	ENSG00000152518.6	10493.1	4002.06	1.39063	0.000168452	0.00122391	ZFP36L2	protein_coding
chr5:16473054-16617058	ENSG00000154153.11	707.869	269.942	1.39083	0.000422616	0.00272575	FAM134B	protein_coding
chr7:1530714-1543043	ENSG00000198517.7	6926.12	2636.91	1.3932	0.000175856	0.00127121	MAFK	protein_coding
chr11:10507887-10509189	ENSG00000255823.2	1173.09	446.545	1.39344	0.000462485	0.00293841	MTRNR2L8	protein_coding
chr2:44168877-44244384	ENSG00000138032.18	8248.9	3139.41	1.39371	0.000182425	0.0013141	PPM1B	protein_coding
chr11:90201160-90223364	ENSG00000110172.9	3595.7	1368.37	1.39382	0.000191676	0.0013692	CHORDC1	protein_coding
chr12:132725503-132761888	ENSG00000176915.12	24371.7	9273.26	1.39406	0.000153483	0.00112735	ANKLE2	protein_coding
chr11:64917599-64928148	ENSG00000068971.11	3004.68	1141.76	1.39595	0.000221565	0.00155108	PPP2R5B	protein_coding
chr5:32124704-32174350	ENSG00000113384.11	11998.4	4556.83	1.39674	0.000160727	0.00117698	GOLPH3	protein_coding
chr22:33272861-33920421	ENSG00000133424.18	1772.3	672.49	1.39804	0.000264399	0.00180904	LARGE	protein_coding
chr15:75198892-75212169	ENSG00000167173.16	1775.96	673.763	1.39829	0.000291323	0.00196491	C15orf39	protein_coding
chr18:58752148-58754477	ENSG00000267010.1	559.671	212.307	1.39842	0.00113588	0.00633723	RP11-108P20.1	lincRNA
chr5:138139766-138178986	ENSG00000112983.15	5382.57	2041.69	1.39853	0.00018444	0.00132494	BRD8	protein_coding
chr11:117199394-117204782	ENSG00000149591.14	482.039	182.682	1.39982	0.000331078	0.0021981	TAGLN	protein_coding
chr14:52857268-52951097	ENSG00000073712.11	3275.08	1239.83	1.40139	0.00392707	0.01817	FERMT2	protein_coding
chr10:117277274-117375467	ENSG00000165650.9	20118.7	7607.36	1.40307	0.000142274	0.00105269	PDZD8	protein_coding
chr22:25564849-25729294	ENSG00000100077.12	3490.9	1318.85	1.40432	0.000189635	0.00135662	ADRBK2	protein_coding
chr8:28494205-28574267	ENSG00000104290.8	2439.8	921.176	1.40522	0.000218463	0.00153292	FZD3	protein_coding
chr19:4815932-4831704	ENSG00000127666.9	1647.56	621.953	1.40545	0.000940378	0.00540488	TICAM1	protein_coding
chr2:230712845-230821075	ENSG00000135932.8	26222.2	9897.33	1.40568	0.000137857	0.00102408	CAB39	protein_coding
chr2:127048027-127107355	ENSG00000136717.12	1520.74	573.52	1.40686	0.00030564	0.00204776	BIN1	protein_coding
chr15:56244009-56391385	ENSG00000151575.12	588.233	221.81	1.40706	0.00271214	0.0133214	TEX9	protein_coding
chr12:95020229-95073703	ENSG00000120798.14	3428.07	1292.59	1.40713	0.000188919	0.0013527	NR2C1	protein_coding
chr19:52863866-52897693	ENSG00000182986.10	2253.48	849.602	1.4073	0.000208789	0.00147389	ZNF320	protein_coding
chr10:43643859-43648856	ENSG00000169740.11	1042.36	392.37	1.40957	0.000341405	0.00225674	ZNF32	protein_coding
chr12:132550729-132554947	ENSG00000280287.1	228.401	85.9705	1.40966	0.0129909	0.0492042	RP13-554M15.7	TEC
chr1:153947675-153958625	ENSG00000160741.14	1350.73	508.396	1.40972	0.000327627	0.00217998	CRTC2	protein_coding
chr13:20973032-21061547	ENSG00000150457.8	3129.75	1177.88	1.40986	0.000191911	0.0013702	LATS2	protein_coding
chr6:26634383-26659752	ENSG00000181315.8	3086.23	1160.94	1.41056	0.000183821	0.00132173	ZNF322	protein_coding
chr16:19114383-19121629	ENSG00000205730.6	11500.9	4326.18	1.41058	0.000135875	0.0010106	ITPRIPL2	protein_coding
chr4:139716753-140154184	ENSG00000196782.10	1267.55	476.574	1.41127	0.0124583	0.0475669	MAML3	protein_coding
chr1:182839369-182887751	ENSG00000135829.14	36849.2	13829.3	1.41391	0.000173605	0.00125757	DHX9	protein_coding
chr2:46698952-46763129	ENSG00000171150.7	3634.61	1363.51	1.41447	0.000875379	0.0050857	SOCS5	protein_coding
chr1:113929710-113977804	ENSG00000163349.19	12135.4	4548.34	1.41581	0.000135386	0.00100727	HIPK1	protein_coding
chr1:16440672-16460078	ENSG00000157191.17	8657.71	3241.16	1.41748	0.000138021	0.00102467	NECAP2	protein_coding
chrX:46912276-47061242	ENSG00000102221.11	1521.71	569.655	1.41754	0.000276793	0.00188107	JADE3	protein_coding
chr3:113211482-113287459	ENSG00000144857.12	242.227	90.6557	1.41789	0.00380183	0.0177036	BOC	protein_coding
chr3:94014369-94028610	ENSG00000178750.2	315.804	118.128	1.41868	0.00313425	0.0150489	STX19	protein_coding
chr12:118063593-118103948	ENSG00000176834.11	3316.92	1240.68	1.41871	0.000175117	0.00126663	VSIG10	protein_coding
chr7:151341699-151378449	ENSG00000013374.13	8118.82	3035.27	1.41944	0.000133699	0.000996868	NUB1	protein_coding
chr21:33542618-33577481	ENSG00000159140.15	21948.7	8201.05	1.42026	0.000276899	0.00188126	SON	protein_coding
chr19:12014732-12035688	ENSG00000197647.9	279.493	104.421	1.42041	0.00330541	0.0157425	ZNF433	protein_coding
chr5:172983757-173035445	ENSG00000113732.6	11863.1	4429.06	1.42141	0.000124344	0.000934318	ATP6V0E1	protein_coding
chr19:53212988-53213396	ENSG00000269001.1	162.617	60.7114	1.42144	0.00977934	0.0389948	ZNF818P	processed_pseudogene
chr14:22871613-22881580	ENSG00000197324.6	26811.3	10007.6	1.42175	0.000116766	0.000883974	LRP10	protein_coding
chr2:36555688-36646087	ENSG00000171055.12	7617.96	2840.46	1.42328	0.000136496	0.00101459	FEZ2	protein_coding
chr8:38988808-38996533	ENSG00000169490.14	5156.78	1922.67	1.42336	0.000142803	0.00105531	TM2D2	protein_coding
chr17:6651718-6653473	ENSG00000256806.2	130.458	48.6094	1.42428	0.0116661	0.0451051	C17orf100	lincRNA
chr15:50275392-50355408	ENSG00000104064.14	4807.06	1790.89	1.42448	0.000197792	0.00140459	GABPB1	protein_coding
chr19:12349371-12365633	ENSG00000198342.7	149.8	55.7615	1.4257	0.0101902	0.0402614	ZNF442	protein_coding
chr9:105694544-105776612	ENSG00000095209.9	2091.28	778.265	1.42605	0.00193472	0.00998965	TMEM38B	protein_coding
chr2:189674290-189761193	ENSG00000151687.12	482.57	179.579	1.42612	0.000833896	0.00487986	ANKAR	protein_coding
chr14:67241109-67335819	ENSG00000072415.6	7248.3	2693.8	1.428	0.000131725	0.000983967	MPP5	protein_coding
chr2:209424058-209730518	ENSG00000078018.17	880.674	325.914	1.43411	0.0002445	0.00169205	MAP2	protein_coding
chr12:51061205-51083550	ENSG00000110925.4	3511.96	1297.02	1.43707	0.000654263	0.00395502	CSRNP2	protein_coding
chr18:35366697-35377337	ENSG00000186496.8	214.227	79.0781	1.43779	0.00562034	0.0246102	ZNF396	protein_coding
chr2:233354507-233472100	ENSG00000077044.7	3543.03	1307.14	1.43857	0.000139501	0.00103438	DGKD	protein_coding
chr19:57977053-58003349	ENSG00000166704.9	1508.46	556.17	1.43948	0.000226987	0.00158308	ZNF606	protein_coding
chr9:114334156-114394405	ENSG00000106948.14	1877.22	692.059	1.43963	0.0002884	0.00194736	AKNA	protein_coding
chr17:43766121-43778988	ENSG00000108861.6	7767.12	2859.45	1.44164	0.000108411	0.000825888	DUSP3	protein_coding
chr16:58059-72631	ENSG00000007384.13	6481.99	2384.47	1.44277	0.0013273	0.00723654	RHBDF1	protein_coding
chr16:4788397-4796491	ENSG00000267795.3	781.978	287.283	1.44466	0.000487087	0.00306872	SMIM22	protein_coding
chr19:51991345-52008230	ENSG00000197619.11	1516.99	557.235	1.44485	0.000226794	0.0015822	ZNF615	protein_coding
chrX:49270621-49301461	ENSG00000049769.10	379.205	139.282	1.44497	0.000810704	0.00476742	PPP1R3F	protein_coding
chr5:96760810-96808100	ENSG00000164307.10	8047.12	2954.65	1.44549	9.54638e-05	0.00073443	ERAP1	protein_coding
chr6:2245842-2412830	ENSG00000250903.6	748.683	274.884	1.44553	0.000375132	0.00245752	GMDS-AS1	lincRNA
chr20:48921890-49036693	ENSG00000124198.8	21922.6	8044.84	1.44628	9.23844e-05	0.000714216	ARFGEF2	protein_coding
chr8:52622456-52714432	ENSG00000023287.10	17005.4	6238.04	1.44683	9.53008e-05	0.00073341	RB1CC1	protein_coding
chr19:56478183-56500666	ENSG00000166770.8	619.998	227.211	1.44823	0.000453901	0.00289434	ZNF667-AS1	lincRNA
chr11:62792171-62806302	ENSG00000162231.11	6404.45	2345.89	1.44894	0.000258083	0.00177336	NXF1	protein_coding
chr15:44728988-44767827	ENSG00000185880.10	3043.91	1114.81	1.44913	0.000134554	0.00100201	TRIM69	protein_coding
chr6:32845209-32853978	ENSG00000168394.10	10638.7	3894.56	1.44979	9.1686e-05	0.000709656	TAP1	protein_coding
chr1:47023568-47050751	ENSG00000186377.7	954.34	349.213	1.45039	0.00299043	0.0144636	CYP4X1	protein_coding
chr12:116710185-116738061	ENSG00000111412.5	9017.99	3296.74	1.45176	9.87751e-05	0.000758216	C12orf49	protein_coding
chr19:3750880-3761699	ENSG00000011132.9	1514.84	553.419	1.45273	0.000179399	0.00129373	APBA3	protein_coding
chr2:148644984-148787568	ENSG00000135999.9	4657.22	1698.65	1.45508	0.000165503	0.00120611	EPC2	protein_coding
chr11:76445025-76551542	ENSG00000158636.14	2135.1	778.656	1.45525	0.000156856	0.00115072	C11orf30	protein_coding
chr10:96832260-96964431	ENSG00000196233.9	9788.01	3568.98	1.4555	9.08656e-05	0.000704208	LCOR	protein_coding
chr3:155375580-155676416	ENSG00000114805.14	182.392	66.4514	1.45667	0.0101472	0.0401242	PLCH1	protein_coding
chr12:57487294-57517569	ENSG00000166986.10	22946.9	8347.73	1.45884	7.6907e-05	0.000607319	MARS	protein_coding
chr7:66921225-66958551	ENSG00000106609.14	12561.7	4569.11	1.45904	8.20403e-05	0.000644698	TMEM248	protein_coding
chr3:50351197-50358460	ENSG00000114395.8	1006.14	365.944	1.45913	0.0123873	0.0473557	CYB561D2	protein_coding
chr15:74541177-74598131	ENSG00000179361.15	1630.03	591.905	1.46146	0.00285255	0.0139062	ARID3B	protein_coding
chr2:178480468-178516462	ENSG00000116095.8	3301.79	1198.48	1.46204	0.000106828	0.000815115	PLEKHA3	protein_coding
chr6:137197484-137219449	ENSG00000027697.10	29512.5	10708.7	1.46254	0.0022704	0.0114062	IFNGR1	protein_coding
chr1:145738868-145824077	ENSG00000265491.4	5185.8	1881.18	1.46293	9.46191e-05	0.000729556	RNF115	protein_coding
chr8:70109762-70403805	ENSG00000140396.10	8535.12	3095.36	1.4633	8.81057e-05	0.000686339	NCOA2	protein_coding
chr7:74453790-74602590	ENSG00000006704.8	6509.87	2358.88	1.46453	0.0103403	0.0408078	GTF2IRD1	protein_coding
chr1:1751232-1780069	ENSG00000008130.13	7038.97	2550.52	1.46457	8.45666e-05	0.000662183	NADK	protein_coding
chr5:61332273-61546170	ENSG00000130449.5	3441.43	1246.39	1.46525	0.000219935	0.00154101	ZSWIM6	protein_coding
chr6:113857362-113863471	ENSG00000277443.1	29487.1	10677.9	1.46546	7.23959e-05	0.000575454	MARCKS	protein_coding
chr12:111360651-111369121	ENSG00000198324.12	1162.22	420.586	1.46641	0.000235654	0.00163598	FAM109A	protein_coding
chr7:21428034-21514822	ENSG00000105866.11	1752.49	633.796	1.46731	0.000155799	0.00114379	SP4	protein_coding
chr14:73711783-73714372	ENSG00000176903.4	1943	702.503	1.46771	0.000142468	0.0010538	PNMA1	protein_coding
chr1:20633455-20651511	ENSG00000158828.5	12391.3	4477.7	1.4685	7.40012e-05	0.000586864	PINK1	protein_coding
chr11:57551656-57568284	ENSG00000156587.13	4129.14	1491.67	1.46892	0.00101977	0.00579509	UBE2L6	protein_coding
chr13:36844831-36920272	ENSG00000120693.11	930.819	335.705	1.47131	0.000429696	0.00276478	SMAD9	protein_coding
chr4:143184945-143223830	ENSG00000170185.7	9203.25	3308.65	1.4759	7.13248e-05	0.000568061	USP38	protein_coding
chr6:33162681-33192499	ENSG00000204248.8	170.594	61.2385	1.47805	0.00286005	0.0139315	COL11A2	protein_coding
chr21:37367577-37515377	ENSG00000157540.17	15374.8	5516.71	1.47869	6.42212e-05	0.000517968	DYRK1A	protein_coding
chr17:78168558-78173527	ENSG00000108639.5	15767	5657.22	1.47874	6.64766e-05	0.000532429	SYNGR2	protein_coding
chr5:147390812-147510056	ENSG00000113657.10	1542.98	553.581	1.47885	0.00612204	0.026453	DPYSL3	protein_coding
chr12:31959419-31993107	ENSG00000174718.9	10930.1	3920.28	1.47927	0.00797695	0.0330109	KIAA1551	protein_coding
chr9:35732320-35737007	ENSG00000107175.8	6306.16	2261.72	1.47934	7.20339e-05	0.000572766	CREB3	protein_coding
chr11:4598672-4608259	ENSG00000167333.10	1141.6	409.169	1.48029	0.000204663	0.0014487	TRIM68	protein_coding
chr19:39971005-39981441	ENSG00000013275.5	8787.36	3148.47	1.48078	0.00452326	0.0204205	PSMC4	protein_coding
chr20:25006230-25058182	ENSG00000154930.12	602.159	215.571	1.48198	0.000303224	0.00203384	ACSS1	protein_coding
chr6:3722620-3752026	ENSG00000168994.11	6221.03	2224.05	1.48396	7.17896e-05	0.000571199	PXDC1	protein_coding
chr19:51879872-51945756	ENSG00000176024.14	1080.69	385.987	1.48533	0.000218986	0.0015357	ZNF613	protein_coding
chr1:209675420-209676388	ENSG00000123689.5	1948.13	695.506	1.48596	0.0110962	0.0433102	G0S2	protein_coding
chr13:38050817-38143232	ENSG00000223685.3	143.275	51.1501	1.48598	0.00721757	0.0303779	LINC00571	lincRNA
chr17:5078248-5096374	ENSG00000180787.5	656.274	234.178	1.48669	0.000300299	0.00201701	ZFP3	protein_coding
chr7:98291651-98401068	ENSG00000006453.11	19180	6843.46	1.4868	5.83611e-05	0.000476586	BAIAP2L1	protein_coding
chr11:102347235-102378670	ENSG00000110330.6	14636.5	5218.47	1.48787	0.000142015	0.00105109	BIRC2	protein_coding
chr5:179023752-179035064	ENSG00000234284.4	619.392	220.78	1.48824	0.000385958	0.00251912	ZNF879	protein_coding
chr8:81799587-81842286	ENSG00000104497.11	1386.43	493.866	1.48918	0.00016299	0.00119103	SNX16	protein_coding
chr12:122078722-122147347	ENSG00000175727.11	4537.18	1615.68	1.48965	7.51863e-05	0.000595481	MLXIP	protein_coding
chr4:159104178-159314768	ENSG00000109756.6	7179.63	2556.43	1.48978	6.68486e-05	0.000535055	RAPGEF2	protein_coding
chr3:36826820-36945057	ENSG00000168016.11	2093.97	744.997	1.49093	0.000210176	0.00148295	TRANK1	protein_coding
chr17:39687914-39728361	ENSG00000141736.11	23058.3	8196.72	1.49217	5.56366e-05	0.000456806	ERBB2	protein_coding
chr10:19816239-20289856	ENSG00000120594.14	679.396	241.418	1.49272	0.00601582	0.0260966	PLXDC2	protein_coding
chrX:23783173-23786226	ENSG00000130066.14	104443	37111.6	1.49278	5.1429e-05	0.000426166	SAT1	protein_coding
chr8:89757747-89791063	ENSG00000104312.7	3685.65	1308.27	1.49426	0.00728062	0.030607	RIPK2	protein_coding
chr13:110523066-110561733	ENSG00000139832.4	1742.7	618.276	1.495	0.000127043	0.000952231	RAB20	protein_coding
chr15:88877288-88895626	ENSG00000140511.9	1091.8	387.28	1.49527	0.000196853	0.001399	HAPLN3	protein_coding
chr12:89525654-89548005	ENSG00000270344.2	222.786	78.9752	1.49619	0.00292449	0.0141911	RP11-734K2.4	antisense
chr8:74234700-74321328	ENSG00000104369.4	1525.4	540.68	1.49634	0.000117908	0.0008915	JPH1	protein_coding
chr6:3849386-3851317	ENSG00000145945.5	554.543	196.552	1.49639	0.000423319	0.00272738	FAM50B	protein_coding
chr5:121961961-122028619	ENSG00000151304.5	3298.66	1168.87	1.49676	0.0117311	0.0453344	SRFBP1	protein_coding
chr5:141408203-141512979	ENSG00000253305.2	174.169	61.6974	1.4972	0.00564141	0.024685	PCDHGB6	protein_coding
chr5:157785743-157859145	ENSG00000113282.11	25926.4	9181.74	1.49758	5.32003e-05	0.000439189	CLINT1	protein_coding
chr18:79679801-79756623	ENSG00000060069.14	3450.71	1221.01	1.49882	7.4055e-05	0.000587098	CTDP1	protein_coding
chr11:93144171-93197963	ENSG00000180773.12	2601.15	920.231	1.49908	8.20688e-05	0.000644712	SLC36A4	protein_coding
chr12:55725482-55729707	ENSG00000135404.9	60861.1	21508.4	1.50062	4.60204e-05	0.000385844	CD63	protein_coding
chr7:72829425-72836638	ENSG00000225648.3	2555.4	903.052	1.50067	0.00985348	0.0392387	SBDSP1	transcribed_unprocessed_pseudogene
chr8:94925972-94949411	ENSG00000164938.11	5628.93	1988.61	1.5011	0.000358559	0.00236303	TP53INP1	protein_coding
chr2:197453423-197475308	ENSG00000115520.6	5963.08	2106.42	1.50126	6.14699e-05	0.000499443	COQ10B	protein_coding
chr20:9069054-9480813	ENSG00000101333.14	788.607	278.405	1.50212	0.000298861	0.00200847	PLCB4	protein_coding
chr5:170861870-171300015	ENSG00000204764.10	867.013	304.191	1.51108	0.00020445	0.00144761	RANBP17	protein_coding
chr11:44885903-44951289	ENSG00000175274.16	3762.77	1319.98	1.51128	6.32551e-05	0.00051137	TP53I11	protein_coding
chr3:15255650-15341368	ENSG00000131370.13	1318.55	461.635	1.51412	0.00010746	0.000819164	SH3BP5	protein_coding
chr19:42198613-42220123	ENSG00000160570.11	4316.23	1510.56	1.51469	5.8917e-05	0.000480801	DEDD2	protein_coding
chr8:124973298-124979389	ENSG00000180938.5	220.328	77.0965	1.51492	0.00212729	0.0107836	ZNF572	protein_coding
chr5:134648789-134727823	ENSG00000113615.10	7288.36	2550.31	1.51492	5.09411e-05	0.000423139	SEC24A	protein_coding
chr17:75845720-75856507	ENSG00000132471.9	6945.63	2428.9	1.5158	5.25259e-05	0.000433918	WBP2	protein_coding
chr19:49877425-49888749	ENSG00000104946.8	1635.45	571.823	1.51605	9.7527e-05	0.000749349	TBC1D17	protein_coding
chr7:152463786-152465549	ENSG00000261455.1	231.32	80.8472	1.51662	0.00284379	0.0138691	LINC01003	lincRNA
chr9:137241213-137243707	ENSG00000188229.5	62829.9	21945.4	1.51753	0.000183828	0.00132173	TUBB4B	protein_coding
chr18:23503470-23531807	ENSG00000141452.7	3740.58	1305.14	1.51906	5.68242e-05	0.000465135	C18orf8	protein_coding
chr12:1565993-1594165	ENSG00000171823.6	1081.79	376.471	1.52281	0.000132567	0.000989648	FBXL14	protein_coding
chr1:161766294-161964070	ENSG00000118217.5	11962.2	4158.2	1.52445	4.0094e-05	0.000340285	ATF6	protein_coding
chr3:154121003-154257827	ENSG00000114790.10	865.336	300.489	1.52595	0.00438448	0.0198862	ARHGEF26	protein_coding
chr11:46396414-46594021	ENSG00000110497.12	5934.82	2060.63	1.52612	4.75432e-05	0.000396822	AMBRA1	protein_coding
chr14:103334002-103345025	ENSG00000100664.8	38978	13511.3	1.5285	0.0126329	0.0481046	EIF5	protein_coding
chr10:80150889-80205572	ENSG00000122359.15	25168.3	8722.05	1.52887	0.000637873	0.00386174	ANXA11	protein_coding
chr16:30699141-30741409	ENSG00000080603.14	8125.55	2814.43	1.52962	4.04877e-05	0.000343385	SRCAP	protein_coding
chr2:68467561-68580162	ENSG00000169621.7	1260.45	436.534	1.52977	9.52209e-05	0.000733028	APLF	protein_coding
chr5:79055854-79236038	ENSG00000132837.12	59.3669	20.5535	1.53027	0.00171636	0.00900838	DMGDH	protein_coding
chr11:62665313-62668496	ENSG00000214756.5	524.743	181.548	1.53126	0.000328009	0.00218191	METTL12	protein_coding
chr6:109492856-109691212	ENSG00000155085.13	742.463	256.35	1.5342	0.000248293	0.00171535	AK9	protein_coding
chr18:67506582-67516980	ENSG00000171451.13	576.55	198.92	1.53526	0.00128901	0.00706122	DSEL	protein_coding
chr19:15252992-15332545	ENSG00000141867.15	4219.45	1453.98	1.53705	4.54968e-05	0.000381851	BRD4	protein_coding
chr7:7968794-8089080	ENSG00000106415.10	862.342	297.061	1.5375	0.000166938	0.00121464	GLCCI1	protein_coding
chr7:99027441-99144100	ENSG00000198742.7	17254	5943.21	1.53762	3.43475e-05	0.000295244	SMURF1	protein_coding
chr19:7522626-7534009	ENSG00000090674.13	446.483	153.752	1.538	0.000392393	0.00255398	MCOLN1	protein_coding
chrX:47232690-47248328	ENSG00000102226.7	2756.01	949	1.5381	5.01333e-05	0.000417001	USP11	protein_coding
chr9:69121264-69255208	ENSG00000119139.14	29128.3	10028.1	1.53837	0.0030729	0.0148086	TJP2	protein_coding
chr1:154405193-154469450	ENSG00000160712.10	10891.4	3749.58	1.53838	3.634e-05	0.000310715	IL6R	protein_coding
chr19:751126-764319	ENSG00000099812.7	19944	6865.26	1.53857	3.23802e-05	0.000280026	MISP	protein_coding
chrX:107825879-107927193	ENSG00000080561.11	2455.38	844.85	1.53918	6.51631e-05	0.000524166	MID2	protein_coding
chr1:168281040-168314426	ENSG00000143178.10	192.406	66.1465	1.54042	0.00798006	0.0330125	TBX19	protein_coding
chr19:19785839-19821751	ENSG00000081665.11	2540.59	872.109	1.54258	5.58347e-05	0.000458121	ZNF506	protein_coding
chr1:46175087-46185958	ENSG00000117472.7	33227.6	11402.6	1.54302	2.96812e-05	0.000259281	TSPAN1	protein_coding
chr19:10651862-10653844	ENSG00000267100.1	683.804	234.646	1.5431	0.000230408	0.00160417	ILF3-AS1	lincRNA
chr9:112040785-112175408	ENSG00000106868.14	2386.04	817.517	1.5453	5.92399e-05	0.000482784	SUSD1	protein_coding
chr17:1633858-1645747	ENSG00000074660.13	137.977	47.2501	1.54603	0.00547298	0.0240743	SCARF1	protein_coding
chr17:27314643-27315926	ENSG00000264469.1	291.003	99.6193	1.54654	0.00109145	0.00613607	RP11-173M1.8	lincRNA
chr7:50590063-50793462	ENSG00000106070.15	4263.9	1458.88	1.54731	3.93364e-05	0.000334443	GRB10	protein_coding
chr6:37257772-37332970	ENSG00000065491.8	3228.52	1104.17	1.54791	4.64477e-05	0.000389022	TBC1D22B	protein_coding
chr17:28357581-28363683	ENSG00000244045.8	1494.58	511.119	1.54801	0.00133179	0.0072506	TMEM199	protein_coding
chr2:159768630-159798255	ENSG00000241399.4	436.768	149.349	1.54818	0.000640712	0.00387795	CD302	protein_coding
chr14:92703809-92748702	ENSG00000100600.12	7423.48	2538.02	1.54839	0.00034881	0.0023038	LGMN	protein_coding
chr10:42331866-42367974	ENSG00000215146.4	100.006	34.1274	1.55108	0.00978548	0.0390128	RP11-313J2.1	transcribed_unprocessed_pseudogene
chr17:18670946-18672873	ENSG00000240445.3	88.3023	30.0862	1.55335	0.00780301	0.0324508	FOXO3B	processed_pseudogene
chr19:10221435-10223194	ENSG00000175898.4	279.521	95.2359	1.55338	0.00188986	0.00978727	CTD-2369P2.2	lincRNA
chr19:40717103-40740860	ENSG00000086544.2	18205	6202.57	1.5534	0.00154975	0.00825939	ITPKC	protein_coding
chr16:71644924-71724701	ENSG00000040199.16	2336.93	794.943	1.55569	0.0012943	0.0070862	PHLPP2	protein_coding
chr7:150368272-150374039	ENSG00000214022.9	5709.65	1941.96	1.55589	3.2e-05	0.000277433	REPIN1	protein_coding
chr10:31318495-31529202	ENSG00000148516.19	244.482	83.1493	1.55595	0.000938269	0.00539404	ZEB1	protein_coding
chr13:99205708-99206006	ENSG00000201793.1	154.25	52.41	1.55736	0.00522871	0.0231939	RN7SKP9	misc_RNA
chr17:59220522-59275505	ENSG00000153982.8	159.339	54.1162	1.55797	0.00521367	0.0231429	GDPD1	protein_coding
chr11:46380756-46383799	ENSG00000110492.13	2015.55	684.15	1.55879	5.13642e-05	0.000425788	MDK	protein_coding
chr1:89052319-89065360	ENSG00000117228.9	3547.82	1202.41	1.56101	0.000372601	0.00244299	GBP1	protein_coding
chr19:52838008-52857619	ENSG00000204604.7	4494.96	1521.12	1.56317	9.44859e-05	0.000728762	ZNF468	protein_coding
chr17:1494571-1516888	ENSG00000132376.17	2685.74	906.765	1.56652	3.8885e-05	0.000331158	INPP5K	protein_coding
chr5:65624765-65630891	ENSG00000253251.2	325.827	109.811	1.56908	0.00423911	0.0193509	CTC-534A2.2	protein_coding
chr17:42844600-42850707	ENSG00000131480.6	138.323	46.6132	1.56923	0.00433379	0.0196828	AOC2	protein_coding
chr1:19682213-19799917	ENSG00000162542.11	2534.75	853.601	1.57021	4.19146e-05	0.000353998	TMCO4	protein_coding
chr10:102854223-102864961	ENSG00000166275.13	1713	576.501	1.57113	0.0098647	0.039263	C10orf32	protein_coding
chr11:22813799-22827877	ENSG00000198168.6	2547.83	857.456	1.57114	4.24081e-05	0.000357665	SVIP	protein_coding
chr8:8783354-8893645	ENSG00000147324.8	8057.96	2710.36	1.57193	0.00109272	0.0061418	MFHAS1	protein_coding
chr7:69599333-70793068	ENSG00000158321.13	2525.9	849.238	1.57256	0.00200303	0.0102613	AUTS2	protein_coding
chr2:168786539-168865055	ENSG00000163072.12	166.659	56.0086	1.57318	0.0111267	0.0434205	NOSTRIN	protein_coding
chr12:123252242-123261483	ENSG00000235423.6	412.444	138.305	1.57635	0.000462739	0.00293907	RP11-282O18.3	antisense
chr11:128458765-128587558	ENSG00000134954.12	11869.4	3975.92	1.57789	0.00265884	0.0130965	ETS1	protein_coding
chr7:139778248-140020323	ENSG00000059377.13	846.558	283.265	1.57946	0.000203979	0.0014447	TBXAS1	protein_coding
chr16:66604032-66613892	ENSG00000140931.17	1552.11	519.343	1.57947	0.00136452	0.00739231	CMTM3	protein_coding
chr10:63167221-63465881	ENSG00000171988.15	20888.7	6987.38	1.5799	0.000469077	0.00297385	JMJD1C	protein_coding
chr1:34759741-34763724	ENSG00000189433.5	3095.53	1034.29	1.58154	0.0131192	0.0496124	GJB4	protein_coding
chr1:6206176-6221299	ENSG00000158286.10	2170.37	724.798	1.58229	0.0129142	0.0489522	RNF207	protein_coding
chr11:111298356-111308629	ENSG00000214290.5	76.8149	25.6478	1.58255	0.00977263	0.0389745	COLCA2	protein_coding
chr7:32580949-32761787	ENSG00000229358.3	219.195	73.1541	1.5832	0.00132698	0.00723643	DPY19L1P1	unprocessed_pseudogene
chr6:28225275-28233466	ENSG00000137185.9	1249.04	416.837	1.58326	6.47661e-05	0.00052132	ZSCAN9	protein_coding
chr15:40844018-40858207	ENSG00000166145.12	33127.7	11047.8	1.58428	3.30534e-05	0.000285338	SPINT1	protein_coding
chr10:96981284-96986212	ENSG00000155640.6	2905.96	969.09	1.58431	0.00118353	0.00656371	C10orf12	protein_coding
chr10:42581594-42638553	ENSG00000196693.12	4267.1	1421.7	1.58564	2.6396e-05	0.000232685	ZNF33B	protein_coding
chr10:62374192-62672011	ENSG00000138311.13	782.071	260.194	1.58771	8.33174e-05	0.000653247	ZNF365	protein_coding
chr11:126211414-126262986	ENSG00000197798.6	1785.8	594.099	1.5878	4.56943e-05	0.000383243	FAM118B	protein_coding
chr10:43138486-43185308	ENSG00000169826.7	3875.25	1288.69	1.58839	2.87466e-05	0.000251937	CSGALNACT2	protein_coding
chr1:222618086-222668012	ENSG00000154305.14	12865.7	4275.7	1.5893	2.03854e-05	0.000184338	MIA3	protein_coding
chr10:274190-689666	ENSG00000151240.13	1194.35	396.893	1.58941	6.45209e-05	0.000519865	DIP2C	protein_coding
chr13:29764371-29850684	ENSG00000122042.9	7341.06	2438.35	1.59009	2.1656e-05	0.000194373	UBL3	protein_coding
chr10:31805404-31928876	ENSG00000165322.15	15920.6	5283.42	1.59135	1.94398e-05	0.000176446	ARHGAP12	protein_coding
chr16:87951432-88077317	ENSG00000172530.17	1898.69	629.92	1.59177	3.79247e-05	0.000323692	BANP	protein_coding
chr11:74012714-74171019	ENSG00000168014.14	3022.63	1002.77	1.59181	0.000100059	0.000766856	C2CD3	protein_coding
chr2:162319034-162361098	ENSG00000115271.8	1078.84	357.762	1.59241	8.06173e-05	0.000634133	GCA	protein_coding
chr21:29327129-29630751	ENSG00000156273.13	24800.8	8213.72	1.59428	1.81364e-05	0.000165424	BACH1	protein_coding
chr19:56375846-56393478	ENSG00000018869.14	256.038	84.7813	1.59454	0.000924458	0.00533112	ZNF582	protein_coding
chr9:37919134-38069211	ENSG00000107338.9	1835.55	607.386	1.59552	9.87289e-05	0.000758102	SHB	protein_coding
chr9:124517275-124771277	ENSG00000148200.14	997.779	329.799	1.59713	6.5857e-05	0.000528342	NR6A1	protein_coding
chr4:184474802-184477304	ENSG00000271646.1	181.885	60.0575	1.59861	0.00291078	0.0141444	RP11-326I11.3	lincRNA
chr6:108559835-108684774	ENSG00000118689.12	22890.7	7555.01	1.59925	0.00118326	0.00656369	FOXO3	protein_coding
chr13:94712716-94716246	ENSG00000227640.2	140.852	46.4329	1.60096	0.00299474	0.0144768	SOX21-AS1	lincRNA
chr16:80597906-80804329	ENSG00000166446.12	3151.18	1036.37	1.60435	2.68868e-05	0.000236666	CDYL2	protein_coding
chr20:46684365-46689779	ENSG00000172315.5	3324.96	1092.53	1.60567	0.00054753	0.00339295	TP53RK	protein_coding
chr15:73994729-74047812	ENSG00000140464.17	4426.39	1453.98	1.60613	1.96712e-05	0.000178146	PML	protein_coding
chr20:46709487-46736347	ENSG00000197496.5	2403.99	789.646	1.60615	3.0741e-05	0.00026738	SLC2A10	protein_coding
chr6:3751111-3753871	ENSG00000270504.1	315.087	103.399	1.60753	0.000419173	0.00270605	RP11-420L9.5	antisense
chr12:82686880-83134852	ENSG00000179104.6	3055.97	1002.58	1.60792	2.65524e-05	0.000233893	TMTC2	protein_coding
chr1:186375758-186421367	ENSG00000157181.12	5858.39	1921.3	1.60842	1.7937e-05	0.000164039	C1orf27	protein_coding
chr11:64894546-64917248	ENSG00000110046.10	4873.06	1597.21	1.60927	0.0085042	0.0347821	ATG2A	protein_coding
chr7:27739373-27829765	ENSG00000106052.11	26827.3	8788.1	1.61008	1.47038e-05	0.00013738	TAX1BP1	protein_coding
chr3:44498970-44510636	ENSG00000178917.12	389.179	127.386	1.61123	0.000329582	0.00219117	ZNF852	protein_coding
chr17:42980565-42993690	ENSG00000198863.5	4155.38	1359.48	1.61193	2.07211e-05	0.000186884	RUNDC1	protein_coding
chr11:13277798-13387266	ENSG00000133794.15	3273.22	1070.38	1.61259	2.01836e-05	0.000182649	ARNTL	protein_coding
chr5:141398128-141512979	ENSG00000276547.1	355.209	116.068	1.61369	0.000655806	0.00396176	PCDHGB5	protein_coding
chr6:33200826-33204439	ENSG00000112473.14	14486.4	4732.83	1.61392	1.40904e-05	0.000131945	SLC39A7	protein_coding
chr1:111184415-111185061	ENSG00000273221.1	177.277	57.887	1.6147	0.00311811	0.0149833	RP5-1180E21.5	antisense
chr8:41578200-41625001	ENSG00000158669.9	10606.4	3458.26	1.61681	1.4592e-05	0.000136493	AGPAT6	protein_coding
chr19:43584369-43596135	ENSG00000167378.6	6995.63	2280.82	1.6169	1.48313e-05	0.00013841	IRGQ	protein_coding
chr10:97332497-97334709	ENSG00000181274.6	1965.37	640.348	1.61787	2.74616e-05	0.000241364	FRAT2	protein_coding
chr4:88378739-88443097	ENSG00000138642.12	1726.21	562.266	1.61829	0.000164838	0.00120228	HERC6	protein_coding
chr3:38138478-38143022	ENSG00000172936.10	3312.25	1077.92	1.61956	0.000184249	0.00132436	MYD88	protein_coding
chr3:129555175-129606818	ENSG00000004399.10	262.334	85.3176	1.62049	0.000946573	0.00543661	PLXND1	protein_coding
chr4:107824563-107915047	ENSG00000164023.12	17561.7	5708.7	1.6212	1.2464e-05	0.000117727	SGMS2	protein_coding
chr8:86342738-86468503	ENSG00000123124.11	7710.2	2506.28	1.62122	1.55027e-05	0.000143898	WWP1	protein_coding
chr9:136886518-136926607	ENSG00000127191.15	2815.05	914.513	1.62209	0.000151417	0.0011142	TRAF2	protein_coding
chr2:64524305-64592997	ENSG00000119844.12	13502.3	4385.09	1.62253	1.34109e-05	0.000125981	AFTPH	protein_coding
chr7:29563811-29567295	ENSG00000176532.3	1034.82	336.057	1.62261	7.05892e-05	0.000562944	PRR15	protein_coding
chr10:11453946-11611754	ENSG00000148429.12	5904.69	1916.39	1.62347	0.000859309	0.00501039	USP6NL	protein_coding
chr17:37686432-37745247	ENSG00000275410.2	222.584	72.1388	1.6255	0.0042934	0.0195471	HNF1B	protein_coding
chr22:50530409-50532579	ENSG00000177989.11	857.817	277.791	1.62667	7.55929e-05	0.000598114	ODF3B	protein_coding
chr2:95525109-95526702	ENSG00000272913.1	313.692	101.553	1.62711	0.000475194	0.00300397	RP11-440D17.3	lincRNA
chr11:61959718-61967631	ENSG00000167996.13	92634.5	29966.9	1.62818	0.00196063	0.0100911	FTH1	protein_coding
chr19:53107880-53132918	ENSG00000170954.9	664.261	214.798	1.62877	0.000102289	0.000782456	ZNF415	protein_coding
chr22:35299275-35347992	ENSG00000100284.18	3458.48	1117.47	1.6299	0.00104801	0.0059291	TOM1	protein_coding
chr9:4662315-4665258	ENSG00000205808.5	1728.24	557.875	1.63129	0.00176981	0.00924678	PPAPDC2	protein_coding
chr17:56834099-56869567	ENSG00000153933.7	3237.45	1040.07	1.63817	1.53842e-05	0.000143018	DGKE	protein_coding
chr19:12525720-12580975	ENSG00000269693.1	89.475	28.7109	1.63989	0.0130761	0.0494882	CTD-2192J16.20	protein_coding
chr17:48724763-48729178	ENSG00000159184.7	2770.52	888.611	1.64053	1.85951e-05	0.000169288	HOXB13	protein_coding
chr5:14143702-14510204	ENSG00000038382.15	36291.7	11620.1	1.64302	9.33421e-06	9.02083e-05	TRIO	protein_coding
chr9:122937623-122940326	ENSG00000261094.2	107.438	34.382	1.64377	0.0112866	0.0438901	RP11-355O1.11	sense_overlapping
chr3:49724295-49786540	ENSG00000176095.9	7496.65	2399.04	1.64379	1.09762e-05	0.000104903	IP6K1	protein_coding
chr6:81491439-81751812	ENSG00000112773.13	4370.85	1398.7	1.64383	0.00478096	0.0214717	FAM46A	protein_coding
chr19:1107636-1174283	ENSG00000064932.13	17940.2	5732.73	1.6459	9.41132e-06	9.08446e-05	SBNO2	protein_coding
chr11:74876286-74913762	ENSG00000241170.2	112.83	36.0195	1.6473	0.00746611	0.0312553	RP11-147I3.1	transcribed_processed_pseudogene
chr19:19788755-19790531	ENSG00000267481.1	231.127	73.7296	1.64837	0.00125086	0.00687059	CTC-559E9.5	sense_intronic
chr4:38823715-38856817	ENSG00000174130.10	693.534	221.104	1.64924	0.00257182	0.0127145	TLR6	protein_coding
chr21:33432319-33479348	ENSG00000159128.12	31212.3	9948.09	1.64962	9.27009e-06	8.96962e-05	IFNGR2	protein_coding
chr6:28091154-28093664	ENSG00000219891.2	389.995	124.253	1.65018	0.000435014	0.00279231	ZSCAN12P1	transcribed_unprocessed_pseudogene
chr22:50170731-50180294	ENSG00000073150.11	174.17	55.4375	1.65156	0.00902266	0.0364951	PANX2	protein_coding
chr3:114314501-114316179	ENSG00000259976.1	185.182	58.9033	1.65252	0.00232117	0.0116266	RP11-553L6.5	lincRNA
chr8:97273474-97277964	ENSG00000180543.4	1682.78	534.164	1.6555	2.52947e-05	0.000223711	TSPYL5	protein_coding
chr4:186069152-186088069	ENSG00000164342.10	1983.84	628.583	1.65812	0.002818	0.0137627	TLR3	protein_coding
chr10:48306639-48439357	ENSG00000107643.13	6421.05	2034.12	1.6584	0.000130977	0.000979894	MAPK8	protein_coding
chr4:145757627-145938635	ENSG00000151612.13	1205.66	381.384	1.6605	3.23336e-05	0.000279723	ZNF827	protein_coding
chrX:71118556-71142453	ENSG00000184634.13	4726.05	1494.7	1.66078	3.18073e-05	0.00027596	MED12	protein_coding
chr15:44288731-44415758	ENSG00000166734.16	16170.6	5109.1	1.66223	8.28546e-06	8.09792e-05	CASC4	protein_coding
chr1:151540305-151583583	ENSG00000143367.13	8714.12	2750	1.66392	0.00229477	0.0115143	TUFT1	protein_coding
chr12:64610513-64697567	ENSG00000153179.9	3116.52	983.274	1.66427	1.37288e-05	0.000128768	RASSF3	protein_coding
chr15:55355250-55408510	ENSG00000260916.3	1457.34	459.386	1.66556	2.20875e-05	0.000197733	CCPG1	protein_coding
chr5:178602664-178627114	ENSG00000113240.10	3764.97	1186.45	1.66599	0.0107508	0.0421798	CLK4	protein_coding
chr3:96617188-96618236	ENSG00000269028.3	10486.8	3304.26	1.66618	9.13501e-06	8.85309e-05	MTRNR2L12	protein_coding
chr3:170359623-170396835	ENSG00000136603.11	13879.5	4365.45	1.66875	7.46437e-06	7.37591e-05	SKIL	protein_coding
chr1:244048939-244057472	ENSG00000179456.10	2069.52	650.336	1.67004	1.60963e-05	0.000148723	ZBTB18	protein_coding
chr1:227563543-227677443	ENSG00000181450.15	1641.06	515.142	1.67158	1.95482e-05	0.000177294	ZNF678	protein_coding
chr10:50305586-50623977	ENSG00000198964.11	10280.5	3226.23	1.672	2.20132e-05	0.000197287	SGMS1	protein_coding
chr19:10416773-10467649	ENSG00000065989.13	127.534	39.9272	1.67543	0.00665938	0.0283992	PDE4A	protein_coding
chr1:30873135-30908761	ENSG00000162512.13	3808.23	1190.66	1.67735	1.12727e-05	0.000107355	SDC3	protein_coding
chr12:133130592-133159465	ENSG00000256223.3	540.242	168.785	1.67842	0.000790891	0.00466547	ZNF10	protein_coding
chr4:151175500-151325632	ENSG00000109686.14	14730.7	4600.12	1.67908	6.85711e-06	6.82044e-05	SH3D19	protein_coding
chr4:123396795-123403760	ENSG00000164056.8	1040.68	324.938	1.67928	0.000184986	0.00132808	SPRY1	protein_coding
chr22:46267964-46294008	ENSG00000075234.14	1732.82	539.766	1.68271	0.000114848	0.000871364	TTC38	protein_coding
chr16:53043066-53044216	ENSG00000277639.1	287.668	89.597	1.68288	0.000952682	0.00546651	RP11-295M3.4	lincRNA
chrX:133300103-133415490	ENSG00000076716.8	235.214	73.2186	1.68369	0.0117336	0.045337	GPC4	protein_coding
chr1:247121975-247172005	ENSG00000196418.10	2726.64	847.251	1.68626	0.000304266	0.00203969	ZNF124	protein_coding
chr1:1001138-1014541	ENSG00000187608.6	588.79	182.918	1.68655	6.4746e-05	0.00052132	ISG15	protein_coding
chr11:121024121-121090775	ENSG00000154114.10	2361.23	731.83	1.68996	1.08514e-05	0.000103834	TBCEL	protein_coding
chr3:69739435-69968336	ENSG00000187098.12	2808.51	870.446	1.68998	1.13459e-05	0.000107925	MITF	protein_coding
chr17:22202995-22205154	ENSG00000263563.3	221.718	68.6738	1.6909	0.000932212	0.00536432	UBBP4	protein_coding
chr16:31122235-31123953	ENSG00000278133.1	587.473	181.793	1.69223	6.86987e-05	0.000548954	RP11-196G11.5	sense_intronic
chr17:63622442-63696303	ENSG00000198909.5	3434.36	1062.53	1.69253	9.05891e-06	8.79313e-05	MAP3K3	protein_coding
chr15:48988638-49046563	ENSG00000138593.6	9483.08	2929.84	1.69453	1.2277e-05	0.000116141	SECISBP2L	protein_coding
chr9:129887187-130043194	ENSG00000187239.14	7203.56	2220.98	1.69751	6.42361e-06	6.42361e-05	FNBP1	protein_coding
chr11:45885651-45906465	ENSG00000121653.9	645.999	199.172	1.69752	0.00282497	0.0137912	MAPK8IP1	protein_coding
chr2:27199587-27212286	ENSG00000138074.12	3459.7	1064.94	1.69988	0.00618798	0.0266902	SLC5A6	protein_coding
chr17:5180078-5191883	ENSG00000180626.9	487.033	149.893	1.70008	6.60626e-05	0.00052964	ZNF594	protein_coding
chr5:119268692-119393394	ENSG00000145779.7	7464	2295.41	1.70119	0.000258591	0.00177534	TNFAIP8	protein_coding
chr12:79341205-79503396	ENSG00000257894.2	108.943	33.4437	1.70376	0.00617543	0.0266465	RP1-78O14.1	lincRNA
chr2:176077472-176083913	ENSG00000174279.4	83.4534	25.6161	1.70392	0.00363393	0.0170552	EVX2	protein_coding
chr9:91213815-91361913	ENSG00000148090.9	3081.16	943.899	1.70677	0.000131352	0.000981709	AUH	protein_coding
chr22:39014363-39032316	ENSG00000243811.5	243.801	74.6186	1.7081	0.000603368	0.00369166	APOBEC3D	protein_coding
chr9:83242990-83538546	ENSG00000172159.13	1178.61	359.779	1.7119	3.40119e-05	0.000292985	FRMD3	protein_coding
chr8:23225233-23230915	ENSG00000250714.3	82.3834	25.1419	1.71226	0.0108214	0.0424101	RP11-1149O23.4	antisense
chr2:159803355-159904710	ENSG00000054219.10	243.398	74.1587	1.71463	0.000350283	0.0023129	LY75	protein_coding
chr10:124942123-124988189	ENSG00000019995.6	8024.21	2444.01	1.71511	4.95161e-06	5.03914e-05	ZRANB1	protein_coding
chrX:49074433-49101170	ENSG00000196998.13	2197.22	666.998	1.71993	9.27889e-06	8.97454e-05	WDR45	protein_coding
chr11:60924481-60937159	ENSG00000006118.12	12876.6	3903.74	1.72183	3.82837e-06	3.99353e-05	TMEM132A	protein_coding
chr6:28324740-28356271	ENSG00000235109.5	582.241	176.264	1.72388	0.000630137	0.00382544	ZSCAN31	protein_coding
chr16:3298832-3305645	ENSG00000140993.8	517.264	156.577	1.72403	6.37406e-05	0.000514779	TIGD7	protein_coding
chr8:11842524-11868229	ENSG00000164733.18	65991.7	19961.6	1.72506	0.000785957	0.00463862	CTSB	protein_coding
chr22:28794555-28800597	ENSG00000100219.14	45151	13642.1	1.72669	0.0117725	0.0454218	XBP1	protein_coding
chr9:111896766-111935369	ENSG00000148154.7	31585.5	9534.51	1.72803	3.39406e-06	3.58221e-05	UGCG	protein_coding
chr7:150243916-150323573	ENSG00000106526.8	634.835	191.509	1.72897	4.7334e-05	0.000395213	ACTR3C	protein_coding
chr16:69762306-69941741	ENSG00000198373.10	6057.49	1826.76	1.72944	4.52629e-06	4.65133e-05	WWP2	protein_coding
chr7:105014190-105114361	ENSG00000005483.17	9703.3	2924.06	1.7305	0.0102229	0.0403773	KMT2E	protein_coding
chr3:158732198-158807421	ENSG00000118855.16	9823.12	2959.31	1.73092	3.90735e-06	4.07241e-05	MFSD1	protein_coding
chr7:100539225-100568219	ENSG00000106351.10	3003.27	901.506	1.73613	5.61266e-05	0.000460048	AGFG2	protein_coding
chr16:3725054-3880726	ENSG00000005339.10	7160.44	2147.64	1.73729	3.7686e-06	3.93968e-05	CREBBP	protein_coding
chr2:209771993-209999300	ENSG00000144406.16	105.449	31.6182	1.73772	0.00925419	0.0372633	UNC80	protein_coding
chr2:96010614-96023380	ENSG00000231584.6	421.01	125.986	1.74059	0.00973289	0.0388608	FAHD2CP	transcribed_unprocessed_pseudogene
chr1:161184308-161199056	ENSG00000158859.9	112.755	33.6101	1.74623	0.0100117	0.0396922	ADAMTS4	protein_coding
chr20:51596514-51768634	ENSG00000054793.11	17615.6	5242	1.74867	2.81716e-06	3.01412e-05	ATP9A	protein_coding
chr16:17101769-17470881	ENSG00000103489.9	1778.03	528.691	1.74978	0.0131254	0.0496283	XYLT1	protein_coding
chr1:53851720-53889814	ENSG00000058799.11	3806.36	1131.48	1.7502	4.53925e-06	4.66068e-05	YIPF1	protein_coding
chr6:30489406-30494204	ENSG00000204592.7	54779.3	16271.9	1.75125	2.45227e-06	2.65544e-05	HLA-E	protein_coding
chr17:50271406-50281485	ENSG00000167105.5	1168.62	346.99	1.75184	0.000266076	0.00181846	TMEM92	protein_coding
chr9:98056739-98083075	ENSG00000095380.10	12776	3790.88	1.75283	0.000733197	0.00437314	NANS	protein_coding
chr9:21994791-22121095	ENSG00000240498.4	132.268	39.2361	1.75321	0.0113389	0.044023	CDKN2B-AS1	antisense
chr14:60249268-60299087	ENSG00000100614.15	10211.8	3029.06	1.7533	3.00836e-06	3.20732e-05	PPM1A	protein_coding
chr4:681829-689441	ENSG00000169026.10	111.739	33.1295	1.75395	0.00847251	0.0346889	MFSD7	protein_coding
chr17:78005056-78108835	ENSG00000078687.14	1468.98	435.032	1.75562	4.01262e-05	0.000340439	TNRC6C	protein_coding
chr12:112125501-112153609	ENSG00000135148.9	13762.8	4073.17	1.75655	2.7078e-06	2.90869e-05	TRAFD1	protein_coding
chr1:31906421-31938387	ENSG00000184007.15	47841.3	14157.5	1.75669	2.29973e-06	2.5071e-05	PTP4A2	protein_coding
chr18:45983536-46072260	ENSG00000152229.16	7936.41	2346.5	1.75797	0.000672255	0.00405062	PSTPIP2	protein_coding
chr18:9136777-9285985	ENSG00000101745.13	13980.4	4132.48	1.75833	2.72382e-06	2.92071e-05	ANKRD12	protein_coding
chr3:52903572-53046068	ENSG00000163935.11	2793.32	825.485	1.75867	4.41233e-06	4.54001e-05	SFMBT1	protein_coding
chr1:223220821-223364202	ENSG00000143502.12	422.886	124.856	1.76	7.13164e-05	0.000568061	SUSD4	protein_coding
chr17:11241263-11564063	ENSG00000188803.12	127.9	37.7488	1.76051	0.010657	0.0419137	SHISA6	protein_coding
chr17:38530016-38605930	ENSG00000277363.2	209.337	61.7659	1.76095	0.00121612	0.00671823	SRCIN1	protein_coding
chr9:112486847-112669397	ENSG00000165185.12	1241.03	366.102	1.76122	1.24998e-05	0.000117926	KIAA1958	protein_coding
chr3:119579268-119589945	ENSG00000144843.9	326.878	96.3733	1.76205	0.000227217	0.00158423	ADPRH	protein_coding
chr4:184387713-184474580	ENSG00000168310.8	3677.24	1083.98	1.76229	3.66965e-06	3.84788e-05	IRF2	protein_coding
chr10:125836340-125881315	ENSG00000089876.9	14294.7	4206.91	1.76465	2.43052e-06	2.63543e-05	DHX32	protein_coding
chr2:234951973-235055714	ENSG00000130147.13	21227.3	6246.72	1.76475	2.19961e-06	2.40336e-05	SH3BP4	protein_coding
chr9:133152948-133163945	ENSG00000148288.9	280.693	82.5305	1.766	0.000241765	0.00167503	GBGT1	protein_coding
chrX:71096197-71103535	ENSG00000184481.14	1405.9	412.948	1.76746	9.08597e-06	8.81262e-05	FOXO4	protein_coding
chr15:92882707-92899701	ENSG00000272888.3	11441.6	3358.17	1.76853	2.46561e-06	2.6675e-05	AC013394.2	processed_transcript
chr22:36226210-36239954	ENSG00000128335.11	11059.2	3241.18	1.77066	0.00361123	0.0169684	APOL2	protein_coding
chr14:65006174-65102387	ENSG00000125952.16	6165.91	1801.84	1.77484	2.39187e-06	2.59818e-05	MAX	protein_coding
chr7:16091192-16421322	ENSG00000214960.7	297.481	86.8302	1.77653	0.00027286	0.00185776	ISPD	protein_coding
chr4:121667955-121697113	ENSG00000164111.12	75240.4	21951.3	1.7772	2.21282e-05	0.000198024	ANXA5	protein_coding
chr14:54842016-54902852	ENSG00000131979.16	2944.75	858.849	1.77767	0.00133704	0.00727163	GCH1	protein_coding
chr2:158171081-158456753	ENSG00000153237.15	143.189	41.7434	1.7783	0.00226184	0.0113656	CCDC148	protein_coding
chr13:49495961-49528987	ENSG00000136147.14	1819.13	530.08	1.77897	5.44788e-06	5.50249e-05	PHF11	protein_coding
chrX:71578411-71613583	ENSG00000147174.9	350.815	101.9	1.78355	0.000126703	0.000950571	ACRC	protein_coding
chr19:33177603-33205291	ENSG00000130881.11	705.111	204.761	1.78391	1.19258e-05	0.000112952	LRP3	protein_coding
chr12:108517121-108525832	ENSG00000198855.4	2715.67	788.466	1.78419	4.23817e-06	4.37706e-05	FICD	protein_coding
chr3:126342635-126357442	ENSG00000163884.3	286.89	83.2355	1.78523	0.00198128	0.0101736	KLF15	protein_coding
chr11:124115362-124147721	ENSG00000110002.13	4886.95	1416.28	1.78683	0.00407388	0.0187177	VWA5A	protein_coding
chr9:76385517-76394505	ENSG00000135002.9	2791.09	808.339	1.7878	0.0108273	0.042425	RFK	protein_coding
chr13:49309798-49444126	ENSG00000102547.16	3226.97	934.572	1.7878	3.41529e-06	3.60124e-05	CAB39L	protein_coding
chr4:152936352-152979686	ENSG00000137460.6	1874.78	542.698	1.7885	0.000875598	0.00508575	FHDC1	protein_coding
chr12:2959330-3040665	ENSG00000197905.6	1060.7	307.013	1.78865	0.00826581	0.0339622	TEAD4	protein_coding
chr11:405716-417455	ENSG00000185187.10	2148.34	621.315	1.78983	4.32093e-06	4.45544e-05	SIGIRR	protein_coding
chr11:94545286-94621421	ENSG00000134627.9	97.2741	28.1267	1.79011	0.00363971	0.0170724	PIWIL4	protein_coding
chr21:33324904-33359862	ENSG00000142166.10	15135.2	4367.43	1.79305	1.68093e-06	1.8765e-05	IFNAR1	protein_coding
chr3:169084761-169663470	ENSG00000085276.15	7952.28	2294.11	1.79343	1.82786e-06	2.03582e-05	MECOM	protein_coding
chr17:74432116-74449509	ENSG00000170412.14	9304.57	2683.33	1.79392	1.01765e-05	9.76068e-05	GPRC5C	protein_coding
chr3:150408335-150466431	ENSG00000196428.10	6178.89	1781.79	1.79402	0.00132133	0.00721163	TSC22D2	protein_coding
chr17:2055099-2063241	ENSG00000177374.10	77.3978	22.3043	1.79497	0.00501846	0.022368	HIC1	protein_coding
chr22:38742625-38743115	ENSG00000272669.1	109.232	31.4682	1.79543	0.00293208	0.0142232	RP3-508I15.21	antisense
chr19:24033445-24066909	ENSG00000268362.3	368.008	105.965	1.79616	0.000170354	0.00123587	CTD-2017D11.1	lincRNA
chr15:99971589-100342005	ENSG00000140470.11	327.28	94.2257	1.79633	8.97431e-05	0.000697745	ADAMTS17	protein_coding
chr10:52314296-52317657	ENSG00000107984.7	25585.6	7365.5	1.79648	0.000317002	0.00211427	DKK1	protein_coding
chr20:59863563-59933655	ENSG00000196074.10	310.51	89.3859	1.79652	0.000278791	0.00189199	SYCP2	protein_coding
chr16:2026868-2039026	ENSG00000065054.11	3390.38	975.322	1.7975	0.00138832	0.00749989	SLC9A3R2	protein_coding
chr17:19557211-19557911	ENSG00000266079.3	127.923	36.7971	1.79761	0.00152781	0.00815686	SNORA59B	sense_intronic
chr6:47231532-47309905	ENSG00000146072.6	76944.5	22128.8	1.7979	1.38968e-06	1.58129e-05	TNFRSF21	protein_coding
chr2:46542728-46583121	ENSG00000119729.8	7254.18	2085.09	1.7987	1.84002e-06	2.04748e-05	RHOQ	protein_coding
chr1:204403387-204411791	ENSG00000158615.8	31689.2	9107.15	1.79892	9.95865e-06	9.56315e-05	PPP1R15B	protein_coding
chr16:46622861-46624451	ENSG00000261512.2	306.278	87.9898	1.79943	0.000257335	0.00176964	RP11-46D6.1	lincRNA
chr2:203394345-203535262	ENSG00000173166.15	6701.45	1925.04	1.79958	1.88009e-06	2.08726e-05	RAPH1	protein_coding
chr12:26125313-26126617	ENSG00000256894.1	80.4472	23.0995	1.80018	0.0098661	0.039263	RP11-283G6.3	antisense
chr6:2832332-2842006	ENSG00000021355.10	24160.4	6926.05	1.80254	1.31073e-06	1.49922e-05	SERPINB1	protein_coding
chrX:54920563-54931429	ENSG00000067445.18	158.462	45.4042	1.80324	0.00028658	0.0019367	TRO	protein_coding
chr19:14381435-14408725	ENSG00000123146.17	4678.33	1338.92	1.80492	0.00106713	0.00602175	CD97	protein_coding
chr5:154190730-154420984	ENSG00000164574.13	5044	1442.68	1.80582	0.000401052	0.00260404	GALNT10	protein_coding
chr4:4415742-4542010	ENSG00000168818.7	4993.89	1428.22	1.80595	2.08027e-06	2.28745e-05	STX18	protein_coding
chrX:13689125-13710506	ENSG00000123595.6	6032.68	1723.83	1.80718	1.90036e-06	2.10686e-05	RAB9A	protein_coding
chr6:36196744-36232790	ENSG00000096070.17	2597.39	742.106	1.80737	0.000212502	0.00149561	BRPF3	protein_coding
chr17:58301231-58328760	ENSG00000005379.13	593.89	169.609	1.80799	0.0131656	0.0497492	BZRAP1	protein_coding
chr1:149607344-149679523	ENSG00000277147.2	553.082	157.582	1.81139	0.00123874	0.00681829	LINC00869	processed_transcript
chr15:88621296-88632282	ENSG00000181026.14	7960.56	2265.23	1.81322	0.00382932	0.0178063	AEN	protein_coding
chr10:117267116-117268668	ENSG00000277879.1	213.8	60.8306	1.81339	0.00199121	0.0102115	RP11-129M16.4	antisense
chr4:119212636-119294746	ENSG00000145390.9	20760.8	5904.22	1.81404	1.9015e-06	2.10716e-05	USP53	protein_coding
chr1:15847864-15940460	ENSG00000065526.8	11103.9	3157.38	1.81427	0.000185448	0.00133099	SPEN	protein_coding
chr19:12163064-12189881	ENSG00000196646.9	1690.95	480.517	1.81517	3.9752e-06	4.13421e-05	ZNF136	protein_coding
chr6:115931149-116060758	ENSG00000111816.7	8717.3	2475.86	1.81595	1.34973e-06	1.53728e-05	FRK	protein_coding
chr6:53001279-53061770	ENSG00000112144.13	5038.76	1430.07	1.81698	1.86085e-06	2.0678e-05	ICK	protein_coding
chr7:141652381-141656810	ENSG00000244701.1	184.137	52.2302	1.81782	0.00479284	0.0215211	RP5-894A10.2	antisense
chr12:22625075-22690665	ENSG00000139163.13	12687.1	3598.47	1.81791	1.2591e-06	1.44632e-05	ETNK1	protein_coding
chr12:6452231-6466517	ENSG00000139192.9	1305.77	370.095	1.81893	4.56985e-06	4.68587e-05	TAPBPL	protein_coding
chr17:78107398-78111799	ENSG00000204282.4	471.165	133.513	1.81925	0.000294052	0.0019811	TNRC6C-AS1	processed_transcript
chr8:100257059-100410015	ENSG00000034677.9	20350.9	5765.6	1.81955	6.20778e-05	0.000503705	RNF19A	protein_coding
chr22:31618491-31662215	ENSG00000241878.7	8280.68	2345.79	1.81968	1.24792e-06	1.43484e-05	PISD	protein_coding
chr18:21650897-21704805	ENSG00000158201.7	3852.7	1090.21	1.82126	2.1971e-06	2.40171e-05	ABHD3	protein_coding
chr22:42074251-42079441	ENSG00000177096.6	956.201	270.422	1.8221	9.65857e-06	9.28605e-05	FAM109B	protein_coding
chr19:57803841-57813404	ENSG00000178935.5	2668.49	752.899	1.8255	0.000265557	0.00181543	ZNF552	protein_coding
chr10:32267751-32378798	ENSG00000120616.13	4544.9	1279.79	1.82834	0.00373602	0.0174396	EPC1	protein_coding
chr1:998962-1000172	ENSG00000188290.8	429.23	120.717	1.83012	0.000391326	0.00254841	HES4	protein_coding
chr20:20392767-20712488	ENSG00000188559.11	12509.8	3511.25	1.833	0.0041275	0.0189236	RALGAPA2	protein_coding
chr3:113947901-113962982	ENSG00000184307.11	1288.43	360.583	1.83721	1.80902e-05	0.000165064	ZDHHC23	protein_coding
chr12:123712318-123761755	ENSG00000185344.11	3953.35	1105.38	1.83853	0.000189031	0.0013531	ATP6V0A2	protein_coding
chr20:45363139-45376798	ENSG00000204070.7	3719.64	1039.95	1.83864	1.39419e-06	1.58568e-05	SYS1	protein_coding
chr15:63042685-63071889	ENSG00000140416.17	20873.8	5834.39	1.83904	0.000482006	0.00304306	TPM1	protein_coding
chr11:9664077-9752991	ENSG00000133789.12	17325.4	4840.87	1.83955	8.11141e-06	7.95519e-05	SWAP70	protein_coding
chr7:128866579-128872044	ENSG00000272899.2	66.3407	18.5025	1.84217	0.00716339	0.0301761	RP11-309L24.4	lincRNA
chr2:174348022-174395715	ENSG00000138433.13	2685.58	748.4	1.84335	1.93445e-06	2.13975e-05	CIR1	protein_coding
chr2:222424517-222560948	ENSG00000163082.9	6839.92	1905.42	1.84387	1.03193e-06	1.20599e-05	SGPP2	protein_coding
chr4:107931369-107953457	ENSG00000155016.15	556.785	155.007	1.84479	5.24963e-05	0.000433821	CYP2U1	protein_coding
chr17:80260868-80398786	ENSG00000173821.17	50249.4	13981.3	1.84561	7.51361e-07	8.94971e-06	RNF213	protein_coding
chr15:91853856-92172435	ENSG00000176463.11	3511.35	976.884	1.84577	1.4226e-06	1.61723e-05	SLCO3A1	protein_coding
chr14:24143365-24147221	ENSG00000100911.11	12208	3392.95	1.84722	0.000786511	0.00464076	PSME2	protein_coding
chr4:141636602-141733987	ENSG00000164136.14	455.69	126.629	1.84745	2.33916e-05	0.000208235	IL15	protein_coding
chr2:111120914-111168445	ENSG00000153094.19	2246.89	623.521	1.84942	1.79359e-06	1.99857e-05	BCL2L11	protein_coding
chr17:43211875-43220041	ENSG00000184988.6	408.758	113.412	1.84967	6.50936e-05	0.000523782	TMEM106A	protein_coding
chr6:26457968-26476621	ENSG00000112763.13	3571.72	990.862	1.84986	1.498e-06	1.6918e-05	BTN2A1	protein_coding
chr6:29941260-29945884	ENSG00000206503.9	51358.5	14224.1	1.85226	0.00291697	0.014166	HLA-A	protein_coding
chr4:8355090-8358338	ENSG00000251615.3	204.983	56.725	1.85345	0.000487571	0.00307034	RP11-774O3.3	lincRNA
chr12:64451880-64502108	ENSG00000183735.7	9293.61	2564.23	1.85771	7.97699e-07	9.46436e-06	TBK1	protein_coding
chr2:110402934-110473075	ENSG00000257207.5	291.232	80.3262	1.85822	0.000351028	0.00231719	LIMS3	protein_coding
chr8:102239394-102252174	ENSG00000246263.2	85.4585	23.5284	1.86082	0.0111332	0.0434265	KB-431C1.4	antisense
chr15:40953149-40956519	ENSG00000128965.9	3276.93	901.697	1.86163	7.45071e-06	7.37145e-05	CHAC1	protein_coding
chr3:160756208-161078907	ENSG00000163590.11	1941.69	533.564	1.86358	1.60616e-06	1.80301e-05	PPM1L	protein_coding
chr6:10492223-10627222	ENSG00000111846.13	4301.81	1181.9	1.86384	1.12863e-06	1.31078e-05	GCNT2	protein_coding
chr4:11393150-11429765	ENSG00000002587.7	1577.29	433.038	1.86488	0.000353835	0.00233444	HS3ST1	protein_coding
chr6:73593379-73654155	ENSG00000119899.12	2988.08	820.251	1.86508	0.000863448	0.00503089	SLC17A5	protein_coding
chr6:139371807-139374620	ENSG00000164442.9	3127.3	858.059	1.86577	1.17653e-06	1.35988e-05	CITED2	protein_coding
chr17:7260821-7263983	ENSG00000181885.16	16261.7	4461.67	1.86583	5.41285e-05	0.000446241	CLDN7	protein_coding
chr12:121209857-121234106	ENSG00000135124.12	1413.18	387.539	1.86653	3.086e-06	3.28142e-05	P2RX4	protein_coding
chr1:216503251-217137755	ENSG00000196482.14	196.687	53.9225	1.86695	0.00427219	0.0194798	ESRRG	protein_coding
chr16:67929614-67936017	ENSG00000261884.2	114.408	31.2958	1.87014	0.00146804	0.00788128	CTC-479C5.12	protein_coding
chr9:71683366-71768884	ENSG00000135048.11	17671.8	4821.28	1.87396	1.49394e-05	0.000139365	TMEM2	protein_coding
chr4:173168753-173323967	ENSG00000109586.9	7715.81	2098.45	1.87849	6.80837e-07	8.15753e-06	GALNT7	protein_coding
chr20:36890229-36951843	ENSG00000101347.8	2281.89	620.048	1.87978	0.00114947	0.00640363	SAMHD1	protein_coding
chr10:35127457-35212955	ENSG00000095794.17	1485.3	403.321	1.88076	4.18073e-06	4.32563e-05	CREM	protein_coding
chr1:33145402-33181666	ENSG00000116525.11	977.14	265.138	1.88182	5.93702e-06	5.96168e-05	TRIM62	protein_coding
chr6:89080778-89085160	ENSG00000146278.10	25072.3	6797.11	1.8831	4.9133e-07	6.00928e-06	PNRC1	protein_coding
chr5:55424885-55535050	ENSG00000067113.14	2086.8	565.015	1.88493	1.30224e-06	1.49091e-05	PPAP2A	protein_coding
chr6:127968779-128520674	ENSG00000152894.12	44408.1	12015.8	1.88589	4.60079e-07	5.6528e-06	PTPRK	protein_coding
chr21:44849586-44873903	ENSG00000183255.9	47819.7	12925.2	1.88742	1.31062e-06	1.49922e-05	PTTG1IP	protein_coding
chr1:78649831-78664078	ENSG00000137965.8	683.977	184.714	1.88865	1.09092e-05	0.000104345	IFI44	protein_coding
chr7:141656728-141702153	ENSG00000257093.4	11550.9	3114.3	1.89102	0.000314633	0.00210103	KIAA1147	protein_coding
chr1:36339624-36385896	ENSG00000196182.8	7763.23	2090.43	1.89286	5.35987e-07	6.52905e-06	STK40	protein_coding
chr7:102813230-103074839	ENSG00000161040.14	135.716	36.5385	1.8931	0.00526576	0.0233155	FBXL13	protein_coding
chr3:4896809-4979961	ENSG00000235831.4	73.7226	19.8468	1.8932	0.00861163	0.035162	BHLHE40-AS1	antisense
chr4:140620765-140756120	ENSG00000109436.7	6895.3	1852.37	1.89624	5.77701e-06	5.81308e-05	TBC1D9	protein_coding
chr16:70579895-70660682	ENSG00000157368.8	285.736	76.7532	1.89639	0.000200905	0.0014246	IL34	protein_coding
chr10:103446786-103452402	ENSG00000138172.8	547.976	146.764	1.90062	0.000528513	0.00329028	CALHM2	protein_coding
chr1:220748334-220784815	ENSG00000117791.13	590.103	157.974	1.90128	0.000200143	0.00142003	2015-03-02	protein_coding
chr11:86283927-86284668	ENSG00000254783.1	70.0937	18.742	1.90301	0.0103578	0.0408501	RP11-320L11.2	processed_pseudogene
chr18:57646429-57803095	ENSG00000081923.8	35873.4	9591.55	1.90308	0.00863192	0.035221	ATP8B1	protein_coding
chr15:66702228-66782848	ENSG00000137834.12	1112.79	297.479	1.90332	0.0023402	0.0117034	SMAD6	protein_coding
chr14:39397669-39432500	ENSG00000165355.7	4294.44	1147.97	1.90339	8.443e-06	8.23192e-05	FBXO33	protein_coding
chr10:73253759-73358859	ENSG00000156042.15	596.448	159.352	1.90418	0.00109109	0.0061355	TTC18	protein_coding
chr8:96645227-97143501	ENSG00000104324.13	1089.84	290.79	1.90607	3.26211e-06	3.4535e-05	CPQ	protein_coding
chr4:38612701-38664628	ENSG00000231160.7	206.388	54.9809	1.90835	0.00135975	0.00737194	KLF3-AS1	processed_transcript
chr5:142165767-142168387	ENSG00000280047.1	113.796	30.3103	1.90857	0.00210535	0.0107035	CTC-463A16.1	TEC
chr14:23346306-23352912	ENSG00000092096.12	1274.64	339.017	1.91066	1.83895e-06	2.04723e-05	SLC22A17	protein_coding
chr5:137937960-138033031	ENSG00000031003.8	5538.46	1473.05	1.91068	0.00104251	0.00590627	FAM13B	protein_coding
chr14:102777476-102911500	ENSG00000131323.12	6375.99	1693.27	1.91283	0.000114998	0.000872225	TRAF3	protein_coding
chr21:17513130-17593579	ENSG00000154639.16	21046.2	5588.36	1.91306	0.000821498	0.00481781	CXADR	protein_coding
chr6:26383096-26394874	ENSG00000124508.14	1858.1	492.669	1.91514	8.8247e-05	0.000687218	BTN2A2	protein_coding
chr1:111187174-111204409	ENSG00000162777.14	6452.54	1708.96	1.91674	0.000595625	0.0036489	DENND2D	protein_coding
chr6:130013699-130141449	ENSG00000198945.5	1576.62	417.484	1.91704	0.000414983	0.00268225	L3MBTL3	protein_coding
chr2:167954020-168248141	ENSG00000198648.8	9087.82	2405.54	1.91757	3.64973e-07	4.55604e-06	STK39	protein_coding
chr14:61277370-61281840	ENSG00000182107.6	11246.5	2972.4	1.91977	3.44352e-07	4.32766e-06	TMEM30B	protein_coding
chr5:79689877-79800222	ENSG00000164309.12	949.737	250.889	1.92048	5.28285e-06	5.35145e-05	CMYA5	protein_coding
chr7:90403519-90513383	ENSG00000157224.13	17159	4512.77	1.92688	3.08261e-07	3.90658e-06	CLDN12	protein_coding
chr2:27098889-27119115	ENSG00000138028.12	126.563	33.2494	1.92846	0.00363682	0.0170621	CGREF1	protein_coding
chr6:135283532-135497745	ENSG00000135541.18	2755.28	723.539	1.92905	6.29335e-07	7.57834e-06	AHI1	protein_coding
chr14:50662511-50663178	ENSG00000269906.1	170.891	44.8257	1.93068	0.000659335	0.00397971	RP11-248J18.2	sense_intronic
chr3:9945542-9952394	ENSG00000163704.9	366.072	96.0195	1.93073	7.67638e-05	0.000606386	PRRT3	protein_coding
chr8:39107571-39284909	ENSG00000197140.12	445.486	116.645	1.93325	0.00150372	0.00804423	ADAM32	protein_coding
chr1:183186288-183244900	ENSG00000058085.12	462292	120993	1.93389	0.00642678	0.0275385	LAMC2	protein_coding
chr11:33708700-33736439	ENSG00000085063.12	147274	38539	1.93411	2.15245e-07	2.79368e-06	CD59	protein_coding
chr14:91752856-91759798	ENSG00000260711.2	507.454	132.677	1.93536	0.000931415	0.00536101	RP11-747H7.3	sense_intronic
chr4:169094256-169271105	ENSG00000154447.12	7859.46	2054.37	1.93574	3.03353e-07	3.84841e-06	SH3RF1	protein_coding
chr3:121987323-122022183	ENSG00000145103.10	886.726	231.768	1.9358	3.46442e-06	3.64851e-05	ILDR1	protein_coding
chr16:71626187-71641965	ENSG00000140832.7	2740.32	714.983	1.93836	5.17411e-07	6.31392e-06	MARVELD3	protein_coding
chr11:61680433-61747001	ENSG00000134780.7	154.236	40.2354	1.9386	0.000449418	0.00287029	DAGLA	protein_coding
chr5:70025269-70043113	ENSG00000205572.7	64.4038	16.7888	1.93964	0.00719799	0.0303007	SERF1B	protein_coding
chrX:103309346-103311046	ENSG00000133134.9	853.865	222.449	1.94054	1.45768e-06	1.65012e-05	BEX2	protein_coding
chr3:129087569-129122150	ENSG00000172780.14	274.95	71.5764	1.94161	0.000137939	0.00102437	RAB43	protein_coding
chr19:6469465-6470152	ENSG00000275234.1	1066.27	277.572	1.94164	2.26195e-06	2.46926e-05	CTD-2396E7.11	antisense
chr15:70047790-70098176	ENSG00000140332.13	6985.43	1813.01	1.94597	1.15632e-06	1.341e-05	TLE3	protein_coding
chr2:230327184-230403732	ENSG00000185404.14	2570.52	666.915	1.94649	6.31835e-07	7.60466e-06	SP140L	protein_coding
chr11:126262919-126268959	ENSG00000182934.9	13229.3	3431.15	1.94697	2.27776e-07	2.94368e-06	SRPR	protein_coding
chr10:71319258-71363385	ENSG00000198246.7	480.628	124.451	1.94934	2.07794e-05	0.00018734	SLC29A3	protein_coding
chr17:64039142-64130125	ENSG00000178607.13	8220.94	2128.26	1.94963	2.63458e-07	3.37773e-06	ERN1	protein_coding
chr9:111525159-111577844	ENSG00000173258.10	648.777	167.856	1.9505	4.53872e-06	4.66068e-05	ZNF483	protein_coding
chr20:3162618-3173592	ENSG00000088899.12	1207.96	311.868	1.95356	0.00018343	0.00132004	LZTS3	protein_coding
chr17:45545900-45563230	ENSG00000267198.1	71.3663	18.4054	1.95512	0.00887173	0.0360051	RP11-798G7.6	lincRNA
chr12:55729104-55730852	ENSG00000258056.2	519.125	133.665	1.95746	8.32718e-06	8.12883e-05	RP11-644F5.11	antisense
chr14:58244831-58272007	ENSG00000100567.10	9002.74	2316.63	1.95834	0.000854449	0.00498566	PSMA3	protein_coding
chr2:113215997-113278950	ENSG00000125618.14	488.83	125.745	1.95884	0.000741529	0.00441521	PAX8	protein_coding
chr7:107168961-107202508	ENSG00000105856.11	17105.2	4398.95	1.9592	0.000334643	0.00221654	HBP1	protein_coding
chr1:103553815-103579530	ENSG00000240038.4	704.08	180.999	1.95976	1.67471e-06	1.87042e-05	AMY2B	protein_coding
chr10:104129888-104232362	ENSG00000197748.10	141.93	36.3959	1.96333	0.000478119	0.00302009	CFAP43	protein_coding
chr1:28592200-28595443	ENSG00000188060.6	74.9565	19.1862	1.96598	0.0131084	0.049587	RAB42	protein_coding
chr6:31857659-31862796	ENSG00000204386.8	7914.02	2023.14	1.96781	2.177e-07	2.82101e-06	NEU1	protein_coding
chr12:12715058-12721204	ENSG00000111276.8	8540.45	2181.23	1.96917	0.00194134	0.0100116	CDKN1B	protein_coding
chr15:70829130-70854159	ENSG00000166173.10	3091.77	788.701	1.97088	2.98212e-07	3.78915e-06	LARP6	protein_coding
chr6:32840717-32844703	ENSG00000204264.6	7058.23	1797.18	1.97357	0.00102422	0.00581488	PSMB8	protein_coding
chr14:55272211-55355084	ENSG00000178974.7	10558	2688	1.97374	2.49263e-05	0.000220695	FBXO34	protein_coding
chr12:57819927-57846739	ENSG00000175215.7	22075.3	5606.23	1.97733	1.38722e-07	1.85525e-06	CTDSP2	protein_coding
chr4:186104419-186172140	ENSG00000109794.11	279.919	71.0404	1.9783	6.06734e-05	0.000493635	FAM149A	protein_coding
chr22:36189129-36204840	ENSG00000100336.15	352.835	89.5085	1.9789	0.0058383	0.0253994	APOL4	protein_coding
chr2:233275727-233276002	ENSG00000252010.1	11038.3	2796.71	1.98072	0.00118875	0.0065853	SCARNA5	snoRNA
chr12:80937815-81134963	ENSG00000111058.5	394.866	100.015	1.98115	1.56094e-05	0.000144706	ACSS3	protein_coding
chr15:82659281-82709914	ENSG00000103723.10	131.481	33.2795	1.98215	0.000158403	0.00116067	AP3B2	protein_coding
chr15:70853239-71053657	ENSG00000137821.9	2241.74	566.819	1.98366	0.00158103	0.00840204	LRRC49	protein_coding
chr2:45651774-46187990	ENSG00000171132.11	1561.92	394.85	1.98394	7.01824e-06	6.97497e-05	PRKCE	protein_coding
chr3:149369022-149377865	ENSG00000169908.8	70010.4	17680	1.98545	1.16593e-07	1.57498e-06	TM4SF1	protein_coding
chr1:225845536-225882369	ENSG00000196187.9	7944.07	2004.81	1.98641	7.37009e-05	0.000584866	TMEM63A	protein_coding
chr17:76376661-76387860	ENSG00000176170.11	1807.69	456.013	1.987	3.0564e-07	3.87539e-06	SPHK1	protein_coding
chr3:11137093-11260775	ENSG00000196639.6	5594.45	1410.48	1.98781	1.88606e-07	2.47583e-06	HRH1	protein_coding
chr20:33666498-33668525	ENSG00000182584.4	342.349	86.2023	1.98967	0.0011145	0.00624088	ACTL10	protein_coding
chr1:206470495-206496889	ENSG00000263528.5	2617.27	658.427	1.99097	3.21728e-07	4.06446e-06	IKBKE	protein_coding
chr19:18279760-18281622	ENSG00000130522.5	11345.5	2851.3	1.99243	0.00418822	0.0191439	JUND	protein_coding
chr14:20684614-20698971	ENSG00000214274.7	657.882	165.115	1.99436	9.38379e-06	9.06513e-05	ANG	protein_coding
chr5:10679230-10761272	ENSG00000112977.13	7625.1	1908.1	1.99862	1.39688e-07	1.86508e-06	DAP	protein_coding
chr17:28905250-28951771	ENSG00000109118.11	3759.48	940.698	1.99873	2.04003e-07	2.65775e-06	PHF12	protein_coding
chr4:102501329-102617302	ENSG00000109320.9	21668.2	5415.88	2.00031	0.00754513	0.0315261	NFKB1	protein_coding
chr17:35889558-35889804	ENSG00000271394.1	71.8256	17.9011	2.00445	0.00451627	0.0203966	7SK	misc_RNA
chr7:23597379-23644708	ENSG00000169193.9	1035.57	257.815	2.00601	8.80353e-05	0.000686011	CCDC126	protein_coding
chr9:126914774-127223164	ENSG00000136828.16	933.879	232.251	2.00755	1.31361e-06	1.50109e-05	RALGPS1	protein_coding
chr12:71839718-71927248	ENSG00000121749.13	5219.28	1297.93	2.00764	2.53676e-05	0.000224192	TBC1D15	protein_coding
chr11:6390431-6394995	ENSG00000166311.7	3637.86	899.474	2.01594	4.34953e-06	4.48111e-05	SMPD1	protein_coding
chr7:112423144-112477200	ENSG00000006652.11	11509.6	2843.92	2.01688	8.96775e-08	1.23135e-06	IFRD1	protein_coding
chr1:169463909-169486003	ENSG00000117479.10	4856.01	1195.73	2.02188	1.30898e-07	1.7545e-06	SLC19A2	protein_coding
chr6:29887294-29888268	ENSG00000230521.1	58.949	14.4977	2.02365	0.00966945	0.0386267	HCG4P7	unprocessed_pseudogene
chr7:140084746-140177035	ENSG00000006459.8	14291.5	3513.42	2.02421	3.22752e-05	0.000279318	KDM7A	protein_coding
chr5:60751791-60844389	ENSG00000164181.11	5525.52	1357.42	2.02524	6.06903e-06	6.08918e-05	ELOVL7	protein_coding
chr6:71344344-71420103	ENSG00000233237.4	176.021	43.2403	2.0253	0.000387435	0.0025258	LINC00472	lincRNA
chr1:151364302-151372733	ENSG00000143416.18	2986.32	733.253	2.02598	1.98363e-07	2.59266e-06	SELENBP1	protein_coding
chr4:112274542-112285903	ENSG00000145365.10	3783.26	928.575	2.02654	0.000919859	0.00530967	TIFA	protein_coding
chr3:142596387-142713664	ENSG00000120756.10	12722.5	3120.72	2.02742	8.61018e-08	1.18629e-06	PLS1	protein_coding
chr19:21397129-21427573	ENSG00000196268.9	1378.75	337.907	2.02866	0.000408659	0.0026442	ZNF493	protein_coding
chr16:10938886-10940044	ENSG00000263013.1	128.394	31.4612	2.02893	0.000718509	0.00429506	RP11-876N24.5	sense_intronic
chr3:71679289-71754383	ENSG00000163412.10	1540.1	377.195	2.02964	3.46474e-07	4.3453e-06	EIF4E3	protein_coding
chr5:151101105-151157882	ENSG00000197043.11	2874.45	703.725	2.0302	1.31876e-07	1.76663e-06	ANXA6	protein_coding
chr5:128083766-128189688	ENSG00000064651.11	18412.4	4507.73	2.03021	0.00906213	0.0366487	SLC12A2	protein_coding
chr1:32231660-32241620	ENSG00000220785.5	144.491	35.3598	2.0308	0.0119798	0.0460599	MTMR9LP	transcribed_unprocessed_pseudogene
chr6:31827735-31830255	ENSG00000204388.6	16012.6	3912.13	2.03318	7.17407e-08	1.00155e-06	HSPA1B	protein_coding
chr2:233288676-233288940	ENSG00000251791.1	9792.87	2391.92	2.03356	1.50057e-05	0.00013993	SCARNA6	snoRNA
chr19:17719352-17734516	ENSG00000130479.8	2593.8	633.533	2.03358	1.89045e-07	2.47891e-06	MAP1S	protein_coding
chr1:232397965-232561558	ENSG00000116991.8	5639.21	1377.15	2.0338	0.00193763	0.0100004	SIPA1L2	protein_coding
chr6:142751468-142945201	ENSG00000010818.6	21619.5	5278.04	2.03426	0.00767033	0.0319553	HIVEP2	protein_coding
chr9:97411950-97496125	ENSG00000196116.7	3670.13	895.674	2.03479	1.96422e-06	2.16872e-05	TDRD7	protein_coding
chr16:69565094-69704650	ENSG00000102908.18	10493.8	2559.93	2.03536	0.00119057	0.00659368	NFAT5	protein_coding
chr14:89712511-89712823	ENSG00000200312.1	882.73	214.987	2.03772	8.74503e-07	1.033e-05	RN7SKP255	misc_RNA
chr1:150646225-150697024	ENSG00000143457.8	8240.57	2005.39	2.03886	0.000612914	0.00373872	GOLPH3L	protein_coding
chr9:81583683-81689305	ENSG00000196781.11	7739.24	1880.67	2.04095	2.42628e-05	0.000215056	TLE1	protein_coding
chr12:122714756-122716892	ENSG00000255398.2	655.705	159.078	2.04331	3.11556e-05	0.0002705	HCAR3	protein_coding
chr5:141360136-141512979	ENSG00000253910.2	75.5581	18.3302	2.04337	0.0106706	0.041947	PCDHGB2	protein_coding
chr8:23084403-23115536	ENSG00000173535.11	444.361	107.768	2.0438	0.000138211	0.00102577	TNFRSF10C	protein_coding
chrX:109535781-109544684	ENSG00000101888.9	3635.85	881.617	2.04407	0.000386197	0.00251927	NXT2	protein_coding
chr1:94149847-94275068	ENSG00000137962.10	22375.9	5423.82	2.04457	2.56353e-06	2.76354e-05	ARHGAP29	protein_coding
chr2:1631887-1744506	ENSG00000130508.8	7032.49	1702.7	2.04621	2.50689e-06	2.70731e-05	PXDN	protein_coding
chr20:3927309-4015389	ENSG00000101236.14	7978.55	1927.43	2.04945	3.01956e-06	3.21784e-05	RNF24	protein_coding
chr14:34874343-34876459	ENSG00000258738.1	599.308	144.616	2.05107	0.00594145	0.0258018	RP11-73E17.2	antisense
chr18:59139477-59158836	ENSG00000166562.6	5204.42	1252.76	2.05463	2.9824e-05	0.000260341	SEC11C	protein_coding
chr10:22321211-22331484	ENSG00000168283.11	4118.06	987.936	2.05948	2.92618e-05	0.000255988	BMI1	protein_coding
chr16:31873758-31917357	ENSG00000185947.12	6069.55	1455.49	2.06008	6.33161e-08	8.88041e-07	ZNF267	protein_coding
chr4:153153118-153336362	ENSG00000109654.12	18113.7	4338.86	2.06169	0.00143363	0.00771363	TRIM2	protein_coding
chr2:157736449-157875862	ENSG00000115170.11	4903.7	1174.47	2.06186	8.03067e-08	1.11343e-06	ACVR1	protein_coding
chr1:36322031-36324154	ENSG00000142694.6	743.284	178.013	2.06193	1.20464e-06	1.38838e-05	EVA1B	protein_coding
chr5:56815574-56896152	ENSG00000095015.5	16291.7	3889.36	2.06653	4.49217e-08	6.43233e-07	MAP3K1	protein_coding
chr13:109752698-109786568	ENSG00000185950.8	3692.43	881.252	2.06695	3.20554e-05	0.000277813	IRS2	protein_coding
chrX:116436622-116461458	ENSG00000268104.2	15559	3701.92	2.07141	0.0029944	0.0144768	SLC6A14	protein_coding
chr6:31809619-31815065	ENSG00000204390.9	288.997	68.7502	2.07162	0.00139965	0.0075527	HSPA1L	protein_coding
chr8:78732772-78805523	ENSG00000104432.10	95.8075	22.7615	2.07354	0.00573168	0.0250121	IL7	protein_coding
chr3:188151206-188154057	ENSG00000270959.1	281.198	66.7013	2.0758	3.42506e-05	0.00029457	LPP-AS2	antisense
chr1:15247272-15398126	ENSG00000142621.17	74.0679	17.5487	2.07749	0.00849881	0.0347718	FHAD1	protein_coding
chr12:52897187-52949842	ENSG00000170421.9	108332	25657.4	2.07801	2.90011e-08	4.33403e-07	KRT8	protein_coding
chr16:19501689-19522145	ENSG00000006007.9	23329	5525.04	2.07807	3.68808e-08	5.38514e-07	GDE1	protein_coding
chr2:108448561-108509398	ENSG00000135968.17	12017.6	2844.42	2.07895	4.6701e-05	0.000390602	GCC2	protein_coding
chr2:200853009-200864744	ENSG00000013441.13	15322.5	3619.18	2.08191	0.000195715	0.00139229	CLK1	protein_coding
chr10:103088018-103193306	ENSG00000076685.16	21283.4	5021.01	2.08368	7.52875e-05	0.000596088	NT5C2	protein_coding
chr14:55298644-55299231	ENSG00000258469.1	64.2611	15.1592	2.08375	0.0082651	0.0339622	CHMP4BP1	processed_pseudogene
chr12:8295986-8396803	ENSG00000226091.5	110.665	26.1051	2.0838	0.00101664	0.00577999	LINC00937	lincRNA
chr13:33127430-33350630	ENSG00000133121.18	2418.96	568.096	2.09018	8.36711e-08	1.15676e-06	STARD13	protein_coding
chr19:36334453-36379199	ENSG00000142065.11	1073.14	252.008	2.0903	3.36271e-07	4.2345e-06	ZFP14	protein_coding
chr22:42695171-42721298	ENSG00000128274.13	4130.24	967.518	2.09386	5.93646e-05	0.000483637	A4GALT	protein_coding
chr19:6463777-6467221	ENSG00000130545.13	3209.14	751.717	2.09393	7.03141e-08	9.82204e-07	CRB3	protein_coding
chr17:21284672-21315240	ENSG00000034152.16	5839.44	1365.13	2.09679	0.000570561	0.00351337	MAP2K3	protein_coding
chr3:32238679-32370325	ENSG00000170293.6	342.947	80.1528	2.09716	0.000554711	0.00342953	CMTM8	protein_coding
chr6:89146050-89165565	ENSG00000146281.5	4095.05	957.02	2.09726	4.42202e-08	6.3419e-07	PM20D2	protein_coding
chr1:85318486-85578363	ENSG00000153904.16	5088.98	1186.85	2.10024	7.16605e-06	7.1131e-05	DDAH1	protein_coding
chr18:26906481-27185317	ENSG00000154080.10	131.389	30.6049	2.10201	2.03496e-05	0.000184083	CHST9	protein_coding
chr14:95533355-95533629	ENSG00000252481.1	19657.5	4558.12	2.10857	1.43699e-06	1.62823e-05	SCARNA13	snoRNA
chr22:20424585-20437859	ENSG00000244486.5	98.6188	22.8293	2.11097	0.000491635	0.00309094	SCARF2	protein_coding
chr19:19865905-19894674	ENSG00000256771.2	1256.44	290.516	2.11265	1.94801e-07	2.54748e-06	ZNF253	protein_coding
chr11:118226690-118252350	ENSG00000160588.7	10163.8	2348.56	2.11359	5.82309e-05	0.000475684	MPZL3	protein_coding
chr2:64522187-64524093	ENSG00000260101.1	92.1276	21.2826	2.11396	0.00104801	0.0059291	RP11-568N6.1	lincRNA
chr15:44674763-44711316	ENSG00000229474.4	64.6945	14.9342	2.11502	0.0124757	0.0476032	PATL2	protein_coding
chr11:86441110-86672636	ENSG00000151376.14	1066.69	246.094	2.11586	1.42435e-06	1.61845e-05	ME3	protein_coding
chr9:128108581-128118693	ENSG00000234771.3	628.475	144.751	2.11828	0.000138924	0.00103042	SLC25A25-AS1	antisense
chr10:87659613-87747705	ENSG00000198682.10	741.023	170.619	2.11874	1.4348e-06	1.62651e-05	PAPSS2	protein_coding
chr11:95976598-96343180	ENSG00000184384.11	3939.85	906.544	2.11969	0.00604001	0.0261781	MAML2	protein_coding
chr21:34887046-36004667	ENSG00000159216.16	6272.06	1442.54	2.12033	2.92355e-08	4.36636e-07	RUNX1	protein_coding
chr18:2916994-3011947	ENSG00000101577.7	4294.18	985.101	2.12404	4.05194e-08	5.86682e-07	LPIN2	protein_coding
chr9:4553386-4666508	ENSG00000106686.14	417.837	95.8528	2.12405	8.12469e-06	7.96332e-05	SPATA6L	protein_coding
chr10:58334975-58370753	ENSG00000072401.12	4187.73	960.089	2.12493	3.46233e-08	5.08005e-07	UBE2D1	protein_coding
chr2:210021423-210171383	ENSG00000144445.13	2456.02	562.743	2.12577	2.46867e-07	3.17344e-06	KANSL1L	protein_coding
chr14:37589984-37595034	ENSG00000129514.5	11887.3	2723.53	2.12588	2.07094e-08	3.17335e-07	FOXA1	protein_coding
chr10:16823964-17129831	ENSG00000107611.12	75.1272	17.1352	2.13237	0.00384456	0.0178566	CUBN	protein_coding
chr7:80744868-80922359	ENSG00000075223.11	72679.5	16554.7	2.13431	2.85813e-06	3.05524e-05	SEMA3C	protein_coding
chr1:12567910-12617731	ENSG00000162496.6	26934.5	6127.92	2.13599	0.00234211	0.0117105	DHRS3	protein_coding
chr19:43646095-43670166	ENSG00000011422.9	8025.65	1825.78	2.13611	9.11317e-05	0.000706044	PLAUR	protein_coding
chr20:49237946-49278426	ENSG00000124201.12	15155.8	3447.43	2.13627	1.64843e-08	2.55507e-07	ZNFX1	protein_coding
chr2:151270465-151290057	ENSG00000123609.8	1991.71	452.49	2.13805	0.000400407	0.00260055	NMI	protein_coding
chr19:23308903-23395471	ENSG00000167232.11	10438.9	2371.33	2.1382	1.84543e-08	2.84582e-07	ZNF91	protein_coding
chr16:58463665-58513628	ENSG00000103034.12	1336.21	303.443	2.13865	0.011313	0.0439648	NDRG4	protein_coding
chr13:44432143-44576565	ENSG00000102804.12	61716.4	14010.5	2.13914	1.3653e-08	2.13538e-07	TSC22D1	protein_coding
chr15:82809628-82836108	ENSG00000156232.7	3116.06	703.868	2.14634	3.45248e-08	5.07175e-07	WHAMM	protein_coding
chr3:114338670-115147271	ENSG00000181722.13	1233.63	278.595	2.14667	1.29696e-07	1.73936e-06	ZBTB20	protein_coding
chr19:21804949-21852068	ENSG00000198521.9	2420.4	545.638	2.14923	4.72099e-08	6.73075e-07	ZNF43	protein_coding
chr1:21217247-21345504	ENSG00000117298.12	23461.6	5284.67	2.15042	3.00694e-07	3.81869e-06	ECE1	protein_coding
chr15:78104606-78131544	ENSG00000136425.10	565.796	127.359	2.15139	2.03707e-06	2.243e-05	CIB2	protein_coding
chr5:174724533-174730893	ENSG00000120149.8	611.206	137.37	2.15359	9.84609e-07	1.15572e-05	MSX2	protein_coding
chr19:38899700-38908891	ENSG00000104825.14	3085.5	692.719	2.15516	2.31569e-05	0.000206237	NFKBIB	protein_coding
chr5:141853111-141878410	ENSG00000156453.11	18898.4	4239.14	2.15642	1.49308e-07	1.97823e-06	PCDH1	protein_coding
chr20:4120980-4175104	ENSG00000088826.15	4570.04	1025.01	2.15657	0.0099423	0.0394754	SMOX	protein_coding
chr10:91163012-91284329	ENSG00000180628.12	14966	3352.25	2.15849	1.22128e-08	1.92256e-07	PCGF5	protein_coding
chr1:230314482-230425729	ENSG00000177614.7	608.468	135.984	2.16174	0.0124501	0.0475432	PGBD5	protein_coding
chr5:141382900-141512979	ENSG00000253537.2	93.2849	20.8398	2.1623	0.00371553	0.017364	PCDHGA7	protein_coding
chr15:52611625-52709817	ENSG00000047346.10	7924.4	1768.94	2.16342	0.00113445	0.00633217	FAM214A	protein_coding
chr11:110093361-110171841	ENSG00000149289.8	13422.3	2991.42	2.16573	0.0128252	0.0486961	ZC3H12C	protein_coding
chr4:38966744-39032421	ENSG00000121895.7	183.984	40.9698	2.16695	0.00133304	0.00725315	TMEM156	protein_coding
chrX:20149911-20266840	ENSG00000177189.10	25834.8	5749.04	2.16793	9.85648e-09	1.58044e-07	RPS6KA3	protein_coding
chr4:101419961-102074812	ENSG00000153064.9	130.243	28.9804	2.16806	0.00162205	0.00859058	BANK1	protein_coding
chr17:75646243-75647975	ENSG00000259120.2	116.112	25.8342	2.16817	0.000496699	0.00312115	SMIM6	protein_coding
chr14:55129044-55145403	ENSG00000131981.13	44746.1	9943.99	2.16987	9.18303e-09	1.47637e-07	LGALS3	protein_coding
chr9:133459967-133470848	ENSG00000160325.12	2082.48	462.711	2.17012	3.86811e-06	4.03324e-05	CACFD1	protein_coding
chr5:76818977-76835315	ENSG00000164251.4	20401.5	4522.82	2.17338	3.88218e-07	4.83125e-06	F2RL1	protein_coding
chr8:10486807-10489666	ENSG00000272505.1	43.6847	9.64587	2.17915	0.00809968	0.0334215	RP11-981G7.6	lincRNA
chr10:45615501-45672732	ENSG00000172671.17	1075.53	236.991	2.18215	0.000211999	0.00149319	ZFAND4	protein_coding
chr14:75958202-75981191	ENSG00000119699.5	523.546	115.288	2.18307	0.00583737	0.0253994	TGFB3	protein_coding
chr17:15786618-15787575	ENSG00000179277.9	667.268	146.93	2.18314	7.94434e-07	9.43025e-06	MEIS3P1	processed_pseudogene
chr14:50633636-50668331	ENSG00000151748.12	8339.7	1829.42	2.18861	4.22362e-07	5.22122e-06	SAV1	protein_coding
chr6:157700387-157875149	ENSG00000130340.12	19332.8	4239.73	2.18901	1.35556e-08	2.12427e-07	SNX9	protein_coding
chr12:27466810-27502185	ENSG00000165935.7	224.971	49.3155	2.18963	8.76262e-05	0.000683044	SMCO2	protein_coding
chr7:140177261-140179640	ENSG00000260231.1	1120.97	245.632	2.19018	8.24671e-08	1.14142e-06	JHDM1D-AS1	antisense
chr3:73382433-73624940	ENSG00000121440.12	946.18	206.95	2.19283	2.20733e-05	0.000197704	PDZRN3	protein_coding
chr6:41546426-41602384	ENSG00000137166.12	1606.11	350.537	2.19594	5.0406e-08	7.16108e-07	FOXP4	protein_coding
chr1:236142532-236208909	ENSG00000077585.11	1654.93	360.898	2.1971	3.51212e-06	3.69713e-05	GPR137B	protein_coding
chr11:612559-615999	ENSG00000185507.17	2130.36	464.214	2.19824	3.18517e-08	4.72499e-07	IRF7	protein_coding
chr11:8106093-8169043	ENSG00000166405.12	818.343	178.178	2.19939	9.67936e-08	1.32305e-06	RIC3	protein_coding
chr10:15211643-15371059	ENSG00000148468.14	1699.82	369.54	2.20158	2.39412e-08	3.63173e-07	FAM171A1	protein_coding
chr4:98658904-98664550	ENSG00000260641.1	57.2896	12.4474	2.20243	0.00909875	0.0367476	RP11-1299A16.3	antisense
chr1:37556919-37566857	ENSG00000163879.10	480.377	104.366	2.20252	0.00829003	0.0340559	DNALI1	protein_coding
chr12:89519408-89524806	ENSG00000257594.3	434.071	94.2398	2.20352	5.58506e-06	5.63164e-05	GALNT4	protein_coding
chr6:101398788-102070083	ENSG00000164418.17	343.738	74.4897	2.20619	9.32032e-06	9.01101e-05	GRIK2	protein_coding
chr12:10116777-10130258	ENSG00000172243.15	191.378	41.4213	2.20798	0.00673152	0.0286614	CLEC7A	protein_coding
chr22:31122923-31134696	ENSG00000185133.11	156.979	33.9711	2.20819	0.00744154	0.031174	INPP5J	protein_coding
chr12:92140278-92145897	ENSG00000133639.4	19692	4261.38	2.20821	0.00129445	0.0070862	BTG1	protein_coding
chr3:190305701-190322475	ENSG00000163347.5	11147.8	2408.34	2.21065	0.00562126	0.0246102	CLDN1	protein_coding
chr5:160251653-160339650	ENSG00000135083.12	475.796	102.787	2.21069	1.12212e-06	1.30446e-05	CCNJL	protein_coding
chr6:87151159-87155285	ENSG00000272008.1	43.1798	9.31487	2.21275	0.0126453	0.0481291	RP11-393I2.4	antisense
chr9:3218302-3526001	ENSG00000080298.13	1431.41	308.24	2.21531	1.09606e-05	0.000104795	RFX3	protein_coding
chrX:69505241-69532508	ENSG00000130054.4	190.239	40.9254	2.21674	0.00181652	0.00946015	FAM155B	protein_coding
chr20:37903104-37945350	ENSG00000132821.9	1307.62	280.897	2.21883	0.00122293	0.00674721	VSTM2L	protein_coding
chr22:49960513-49964080	ENSG00000198355.4	19644.7	4219.79	2.2189	4.87298e-09	8.15423e-08	PIM3	protein_coding
chrX:102651366-102659083	ENSG00000198932.10	307.663	65.9296	2.22235	6.18998e-06	6.20538e-05	GPRASP1	protein_coding
chr3:122680618-122730840	ENSG00000173193.11	19678.5	4212.8	2.22377	4.30776e-09	7.26371e-08	PARP14	protein_coding
chr5:92151-139863	ENSG00000249430.1	40.255	8.60953	2.22516	0.0111879	0.0435766	CTD-2231H16.1	lincRNA
chr20:49812713-49892241	ENSG00000197818.9	3101.03	661.545	2.22884	1.13053e-08	1.79137e-07	SLC9A8	protein_coding
chr6:45328727-45664349	ENSG00000124813.18	1282.98	273.474	2.23002	0.00265474	0.013079	RUNX2	protein_coding
chr11:120325129-120333679	ENSG00000181264.6	1236.33	263.222	2.23171	0.000130975	0.000979894	TMEM136	protein_coding
chr11:75434640-75525903	ENSG00000158555.12	319.519	67.804	2.23646	2.14146e-05	0.000192708	GDPD5	protein_coding
chr21:34073570-34106260	ENSG00000198743.5	34075.6	7220.54	2.23856	0.00079379	0.00468029	SLC5A3	protein_coding
chrX:55452105-55453566	ENSG00000187601.4	427.246	90.3478	2.24151	0.00463254	0.0208672	MAGEH1	protein_coding
chr3:108043299-108091025	ENSG00000196776.12	31275.8	6607.32	2.24291	0.00103456	0.00586551	CD47	protein_coding
chrX:75740831-75746911	ENSG00000215105.4	129.991	27.4193	2.24515	0.000169347	0.0012293	TTC3P1	processed_pseudogene
chr8:141218774-141308305	ENSG00000022567.7	3819.82	803.728	2.24872	0.00443626	0.020084	SLC45A4	protein_coding
chr12:113321196-113359493	ENSG00000089060.9	6004.1	1262.83	2.24929	5.09619e-09	8.51595e-08	SLC8B1	protein_coding
chr3:122527924-122564577	ENSG00000138496.14	5154.1	1081.25	2.25302	9.27168e-05	0.000715934	PARP9	protein_coding
chr8:89609409-89757727	ENSG00000251136.6	1483.1	310.855	2.2543	0.00215756	0.0109138	RP11-37B2.1	lincRNA
chr1:246566446-246668584	ENSG00000162852.11	5998.39	1255.2	2.25666	4.32237e-09	7.28021e-08	CNST	protein_coding
chr1:64833229-64966504	ENSG00000162434.9	45843.3	9588.6	2.25732	2.47109e-09	4.30172e-08	JAK1	protein_coding
chr1:156072013-156081998	ENSG00000254726.2	687.504	143.415	2.26117	4.54477e-06	4.66436e-05	MEX3A	protein_coding
chr1:246772301-246775772	ENSG00000260855.1	61.1973	12.763	2.2615	0.010724	0.042102	RP11-439E19.10	antisense
chr2:240605431-240631259	ENSG00000178623.9	89.013	18.5326	2.26395	0.00625019	0.0268991	GPR35	protein_coding
chr19:18173667-18178117	ENSG00000216490.3	49.466	10.2764	2.2671	0.0081147	0.0334493	IFI30	protein_coding
chr9:35792154-35809732	ENSG00000159899.12	927.945	192.762	2.26722	0.00013016	0.000974388	NPR2	protein_coding
chr19:12092307-12137235	ENSG00000214189.6	146.724	30.4619	2.26803	4.22364e-05	0.000356466	ZNF788	protein_coding
chr9:33252477-33264761	ENSG00000107262.14	26806.6	5545.85	2.27311	2.02781e-09	3.57379e-08	BAG1	protein_coding
chr8:30382119-30385401	ENSG00000254109.3	126.636	26.1936	2.2734	0.0015145	0.00809296	RBPMS-AS1	antisense
chr3:112133423-112135359	ENSG00000261488.1	461.115	95.3142	2.27436	0.012262	0.0470029	RP11-757F18.5	antisense
chr16:30092577-30096915	ENSG00000090238.9	3216.13	664.134	2.27578	0.00865583	0.0352948	YPEL3	protein_coding
chr16:31704728-31705260	ENSG00000276867.1	66.2732	13.6407	2.28051	0.00324459	0.0154956	CTD-2358C21.5	lincRNA
chr8:58553169-58582860	ENSG00000137575.9	46151.8	9492.42	2.28154	1.72715e-09	3.0821e-08	SDCBP	protein_coding
chr20:5496067-5504613	ENSG00000205181.5	54.0413	11.1101	2.28219	0.00907288	0.0366737	LINC00654	lincRNA
chrX:101778969-101780538	ENSG00000178146.9	83.4982	17.1659	2.2822	0.00445846	0.0201647	RP1-232L22__B.1	processed_pseudogene
chr11:47239302-47248906	ENSG00000134575.7	4282.3	880.185	2.28251	3.65875e-09	6.23018e-08	ACP2	protein_coding
chr11:65314818-65322429	ENSG00000149798.4	1792.45	367.487	2.28616	1.15118e-08	1.81813e-07	CDC42EP2	protein_coding
chr6:79484991-79537430	ENSG00000135338.11	1394.32	285.096	2.29004	0.00131883	0.00720012	LCA5	protein_coding
chr16:30096430-30104116	ENSG00000250616.2	60.0702	12.2142	2.29809	0.00321729	0.0153926	RP11-455F5.3	antisense
chr20:49632945-49713878	ENSG00000158470.5	15744.1	3200.25	2.29855	1.58997e-09	2.84971e-08	B4GALT5	protein_coding
chr5:132822141-132830898	ENSG00000164403.12	1732.43	352.126	2.29863	1.37736e-08	2.15145e-07	SHROOM1	protein_coding
chr2:74549026-74557536	ENSG00000115325.11	234.808	47.7031	2.29933	3.34889e-05	0.000288788	DOK1	protein_coding
chr1:59893308-59926790	ENSG00000134716.7	475.469	96.4334	2.30175	9.89865e-07	1.16076e-05	CYP2J2	protein_coding
chr3:37452119-37823514	ENSG00000144668.9	74.2508	15.0311	2.30446	0.00060471	0.003698	ITGA9	protein_coding
chr16:4314761-4339597	ENSG00000126603.6	561.847	113.605	2.30615	7.19519e-08	1.00334e-06	GLIS2	protein_coding
chr2:95526651-95532405	ENSG00000229689.3	360.898	72.8319	2.30895	1.34304e-06	1.53038e-05	AC009237.8	transcribed_unprocessed_pseudogene
chr11:120236640-120319944	ENSG00000137709.7	1488.46	300.009	2.31074	1.7961e-08	2.77329e-07	POU2F3	protein_coding
chr3:128538020-128538631	ENSG00000239405.1	72.6504	14.634	2.31165	0.00363077	0.0170437	TMED10P2	processed_pseudogene
chr17:48549812-48590241	ENSG00000120093.9	644.445	129.638	2.31357	7.45905e-06	7.37546e-05	HOXB3	protein_coding
chr2:42767089-42792592	ENSG00000162882.12	68.9575	13.8594	2.31484	0.00232333	0.0116322	HAAO	protein_coding
chr19:281040-291504	ENSG00000141934.7	7070.77	1421.09	2.31487	1.58763e-09	2.84971e-08	PPAP2C	protein_coding
chr5:139648292-139683882	ENSG00000171604.9	3428.2	688.171	2.31661	0.000836103	0.00488923	CXXC5	protein_coding
chr18:10454628-10489948	ENSG00000154856.10	235.255	47.1613	2.31855	0.000978068	0.00558302	APCDD1	protein_coding
chr6:46159187-46170971	ENSG00000112796.7	702.887	140.782	2.31983	1.83453e-07	2.41475e-06	ENPP5	protein_coding
chr22:28772674-28789301	ENSG00000159873.7	553.452	110.75	2.32115	1.9373e-07	2.53622e-06	CCDC117	protein_coding
chr11:134276741-134319563	ENSG00000166105.13	114.129	22.823	2.3221	0.00177957	0.00928571	GLB1L3	protein_coding
chr6:46687875-46704319	ENSG00000180113.13	47.5054	9.48723	2.32403	0.00957534	0.0383267	TDRD6	protein_coding
chr20:24931840-24932983	ENSG00000274173.1	1524.14	304.312	2.32437	1.1575e-07	1.56446e-06	RP4-568C11.4	lincRNA
chr17:60600183-60666280	ENSG00000170836.9	2779.08	554.826	2.3245	3.47419e-09	5.92844e-08	PPM1D	protein_coding
chr19:7924485-7926166	ENSG00000178531.5	104.736	20.8838	2.3263	0.000528455	0.00329028	CTXN1	protein_coding
chr20:33811304-33854366	ENSG00000101421.3	11485	2281.88	2.33146	1.07818e-09	1.98708e-08	CHMP4B	protein_coding
chr20:8132177-8884900	ENSG00000182621.14	2709.15	535.223	2.33963	3.28888e-05	0.00028412	PLCB1	protein_coding
chr2:201137516-201140027	ENSG00000232133.1	32.2961	6.37779	2.34023	0.0106048	0.0417288	IMPDH1P10	processed_pseudogene
chr19:44846526-44889228	ENSG00000130202.7	14889.6	2938.96	2.34093	8.6158e-10	1.61121e-08	PVRL2	protein_coding
chr7:32812757-32838570	ENSG00000231952.3	42.0103	8.28552	2.34208	0.00647597	0.0277345	DPY19L1P2	unprocessed_pseudogene
chr10:67884669-67918390	ENSG00000096717.9	7241.19	1425.87	2.34438	0.000372612	0.00244299	SIRT1	protein_coding
chr11:74000281-74009435	ENSG00000175564.10	96.6227	19.0129	2.34538	0.000764963	0.00453131	UCP3	protein_coding
chr13:42886388-42992271	ENSG00000133106.12	480.537	94.343	2.34866	4.08757e-05	0.000345948	EPSTI1	protein_coding
chr12:50979535-51026359	ENSG00000110911.12	13555.5	2657.87	2.35054	3.93586e-07	4.89553e-06	SLC11A2	protein_coding
chr15:45023104-45077185	ENSG00000140263.11	13311.7	2605.26	2.3532	7.46808e-10	1.41187e-08	SORD	protein_coding
chr6:12012338-12164999	ENSG00000095951.14	10488	2043.24	2.35981	0.00422623	0.019303	HIVEP1	protein_coding
chr11:19350724-20121598	ENSG00000166833.17	9715.31	1892.22	2.36018	4.02907e-07	4.99349e-06	NAV2	protein_coding
chr5:80960672-81230156	ENSG00000113319.9	103.81	20.1925	2.36205	7.65727e-05	0.000605272	RASGRF2	protein_coding
chr1:156668763-156677397	ENSG00000132688.10	100.648	19.5626	2.36315	0.000462513	0.00293841	NES	protein_coding
chr17:75874161-75878575	ENSG00000132481.4	5678.76	1103.62	2.36333	0.000510208	0.00319276	TRIM47	protein_coding
chr10:61901300-62096944	ENSG00000150347.12	19497.6	3786.14	2.3645	5.56781e-10	1.06934e-08	ARID5B	protein_coding
chr9:69324572-69392454	ENSG00000135063.15	737.765	143.175	2.36539	6.58556e-06	6.5774e-05	FAM189A2	protein_coding
chr4:39045039-39122209	ENSG00000109790.14	7255.89	1407.67	2.36584	7.98021e-10	1.50164e-08	KLHL5	protein_coding
chr12:69739390-69823204	ENSG00000127328.19	5595.78	1085.19	2.36639	1.31718e-09	2.38751e-08	RAB3IP	protein_coding
chr1:170532129-170553446	ENSG00000120370.10	2219.4	429.239	2.37032	0.00133152	0.0072506	GORAB	protein_coding
chr15:64151715-64157481	ENSG00000157734.11	281.643	54.3492	2.37353	8.6142e-06	8.39546e-05	SNX22	protein_coding
chr3:122564238-122575203	ENSG00000163840.7	12382.7	2386.43	2.3754	3.57944e-08	5.23599e-07	DTX3L	protein_coding
chr19:17795110-17813082	ENSG00000179913.8	7794.59	1496.27	2.3811	7.06086e-10	1.34434e-08	B3GNT3	protein_coding
chr5:132294443-132344206	ENSG00000197208.5	404.948	77.6242	2.38316	7.6393e-07	9.09494e-06	SLC22A4	protein_coding
chr19:52970445-53037898	ENSG00000242779.4	1253.2	239.665	2.38652	5.65722e-09	9.39503e-08	ZNF702P	transcribed_processed_pseudogene
chr20:45445431-45448580	ENSG00000269549.2	50.0064	9.56201	2.38673	0.00534376	0.0236047	RP3-461P17.10	lincRNA
chr7:128791444-128822127	ENSG00000128596.14	119.743	22.8961	2.38677	0.000976805	0.00557845	CCDC136	protein_coding
chr6:28124560-28130082	ENSG00000196812.4	656.268	124.641	2.39651	1.24705e-05	0.000117742	ZSCAN16	protein_coding
chr1:37474552-37484379	ENSG00000163874.8	17087.3	3238.18	2.39967	0.00765583	0.0319224	ZC3H12A	protein_coding
chr8:68330722-68818561	ENSG00000165084.13	45.5993	8.63958	2.39998	0.0101128	0.0400076	C8orf34	protein_coding
chr5:52989326-53094779	ENSG00000164171.8	110767	20865.3	2.40835	2.21136e-10	4.4858e-09	ITGA2	protein_coding
chr6:36493892-36547470	ENSG00000112079.8	11607.7	2169.89	2.4194	3.01307e-10	5.9767e-09	STK38	protein_coding
chr12:64451591-64452901	ENSG00000277895.1	54.9336	10.2687	2.41943	0.00496867	0.0221911	RP11-114F3.4	antisense
chr1:91682426-91906335	ENSG00000069702.8	1667.78	310.713	2.42428	2.15969e-09	3.7924e-08	TGFBR3	protein_coding
chr10:92834713-93059493	ENSG00000138190.14	2971.92	552.189	2.42816	1.62192e-07	2.14189e-06	EXOC6	protein_coding
chr11:57484534-57515786	ENSG00000149150.6	429.765	79.8249	2.42864	2.7514e-06	2.94898e-05	SLC43A1	protein_coding
chr22:42796502-42857402	ENSG00000242247.8	21269.3	3946.02	2.4303	8.66292e-08	1.192e-06	ARFGAP3	protein_coding
chr4:183444591-183448198	ENSG00000168564.5	6852.75	1271.15	2.43055	8.12504e-05	0.000638906	CDKN2AIP	protein_coding
chr5:122436497-122479087	ENSG00000250328.3	187.489	34.6084	2.43762	6.852e-05	0.000547707	MGC32805	antisense
chr1:89006666-89022882	ENSG00000117226.9	14711.1	2712.37	2.43928	5.84911e-08	8.23713e-07	GBP3	protein_coding
chr1:205657851-205680459	ENSG00000158715.5	1527.81	280.497	2.44541	4.50471e-09	7.56941e-08	SLC45A3	protein_coding
chr7:36153149-36301543	ENSG00000122547.8	893.703	163.949	2.44655	0.000100625	0.000770703	EEPD1	protein_coding
chr10:89414586-89421001	ENSG00000152778.8	3493.52	639.777	2.44904	3.6762e-10	7.221e-09	IFIT5	protein_coding
chr15:97960698-97973838	ENSG00000140450.8	2335.47	427.416	2.45	7.85849e-06	7.72746e-05	ARRDC4	protein_coding
chr15:48134631-48178517	ENSG00000104177.15	843.056	154.285	2.45003	2.22785e-08	3.39228e-07	MYEF2	protein_coding
chr9:129489107-129513668	ENSG00000204054.9	4962.43	905.043	2.45499	3.12713e-10	6.18773e-09	LINC00963	processed_transcript
chr17:15789016-15789705	ENSG00000276855.1	650.654	118.614	2.45562	4.9766e-08	7.07849e-07	CTD-3157E16.2	lincRNA
chr17:20589293-20590367	ENSG00000188013.6	158.956	28.9674	2.45612	5.45825e-05	0.000449525	MEIS3P2	processed_pseudogene
chr13:43213518-43786908	ENSG00000120658.10	581.545	105.523	2.46234	0.000676429	0.00407373	ENOX1	protein_coding
chr7:116672392-116798386	ENSG00000105976.12	93401.4	16918.6	2.46483	9.90837e-11	2.09427e-09	MET	protein_coding
chr4:625584-670782	ENSG00000133256.10	186.052	33.6545	2.46684	1.39455e-05	0.000130648	PDE6B	protein_coding
chr10:68560656-68694482	ENSG00000138336.8	569.538	102.991	2.46728	5.48762e-08	7.75515e-07	TET1	protein_coding
chr12:29149200-29335616	ENSG00000064763.8	103.252	18.6388	2.46979	0.00122117	0.00673997	FAR2	protein_coding
chr6:75749192-75919537	ENSG00000196586.11	24005.4	4325.37	2.47246	3.31944e-08	4.90311e-07	MYO6	protein_coding
chr3:37143512-37143958	ENSG00000224080.1	286.638	51.5705	2.47461	2.24657e-05	0.000200747	UBE2FP1	processed_pseudogene
chr14:52430590-52552506	ENSG00000087301.6	3512.12	631.793	2.47482	4.57588e-10	8.9086e-09	TXNDC16	protein_coding
chr17:80220430-80253500	ENSG00000181045.12	1804.83	324.609	2.47508	1.02191e-09	1.88913e-08	SLC26A11	protein_coding
chr9:113349541-113371233	ENSG00000119411.10	2141.44	384.763	2.47654	1.16299e-06	1.34551e-05	BSPRY	protein_coding
chr2:24491932-24770702	ENSG00000084676.13	6374.64	1143.48	2.47891	1.66597e-10	3.4489e-09	NCOA1	protein_coding
chr5:178941191-178966433	ENSG00000178187.5	177.241	31.7629	2.4803	0.00044138	0.00282792	ZNF454	protein_coding
chr19:12525370-12551529	ENSG00000249709.5	75.9325	13.5599	2.48537	0.00143352	0.00771363	ZNF564	protein_coding
chr3:87227271-87255548	ENSG00000083937.6	21303.3	3802.42	2.48608	9.22024e-10	1.71365e-08	CHMP2B	protein_coding
chr11:33858576-33892289	ENSG00000135363.9	484.8	86.4616	2.48726	0.0019533	0.0100619	LMO2	protein_coding
chr3:167478687-167653983	ENSG00000174776.8	90.7059	16.1743	2.48749	1.66842e-05	0.000153627	WDR49	protein_coding
chr2:160141981-160271888	ENSG00000115221.8	72344.6	12893	2.4883	3.72981e-08	5.43621e-07	ITGB6	protein_coding
chr11:66011841-66013505	ENSG00000175315.2	202.316	36.0363	2.48909	0.00594839	0.0258226	CST6	protein_coding
chr20:57648394-57711536	ENSG00000124225.13	20805.3	3704.39	2.48964	2.55685e-10	5.1392e-09	PMEPA1	protein_coding
chr5:151029949-151087158	ENSG00000145901.12	31621.4	5613.8	2.49385	6.88112e-11	1.48294e-09	TNIP1	protein_coding
chr11:19117129-19176415	ENSG00000177054.11	9268.58	1641.25	2.49756	8.69707e-05	0.000679029	ZDHHC13	protein_coding
chr2:182140036-182522577	ENSG00000115252.16	41.9443	7.42251	2.4985	0.0060464	0.0261917	PDE1A	protein_coding
chr17:59859482-59892945	ENSG00000108423.12	1747.97	309.15	2.4993	9.03925e-10	1.68519e-08	TUBD1	protein_coding
chr2:187464233-187554492	ENSG00000003436.12	1659.12	293.19	2.50051	7.95773e-08	1.10458e-06	TFPI	protein_coding
chr10:89392546-89406486	ENSG00000185745.9	310.03	54.4936	2.50825	0.00138922	0.00750309	IFIT1	protein_coding
chr14:52553148-52637713	ENSG00000180998.9	107.293	18.8172	2.51144	0.000924225	0.00533105	GPR137C	protein_coding
chr6:158869939-158910257	ENSG00000203711.9	163.135	28.6063	2.51166	0.0128733	0.0488276	C6orf99	protein_coding
chr3:24117160-24494822	ENSG00000151090.15	9435.93	1653.45	2.51268	0.000526076	0.00327933	THRB	protein_coding
chrX:84317874-84502453	ENSG00000165259.11	1169.37	204.825	2.51327	0.000255501	0.00175812	HDX	protein_coding
chr15:67065845-67195195	ENSG00000166949.13	39689.4	6936.16	2.51654	1.21453e-08	1.91319e-07	SMAD3	protein_coding
chr1:231626815-232041272	ENSG00000162946.18	184.017	32.1432	2.51726	4.06683e-05	0.000344434	DISC1	protein_coding
chr19:21382865-21387177	ENSG00000213976.4	207.046	36.0358	2.52245	4.33158e-05	0.000364685	CTD-2561J22.2	unprocessed_pseudogene
chr11:67452415-67459228	ENSG00000175544.11	89.7195	15.5801	2.52571	0.0015982	0.00848027	CABP4	protein_coding
chr2:186590065-186680901	ENSG00000138448.9	91694.9	15916.4	2.52632	3.49257e-11	7.76912e-10	ITGAV	protein_coding
chr7:73154938-73207283	ENSG00000233369.5	1750	303.464	2.52775	7.21394e-10	1.37025e-08	RP11-396K3.1	transcribed_processed_pseudogene
chr9:72351425-72364592	ENSG00000107372.10	43073.6	7467.57	2.52809	3.69411e-11	8.19482e-10	ZFAND5	protein_coding
chr1:150149183-150159630	ENSG00000023902.11	768.994	132.816	2.53354	3.69153e-09	6.28157e-08	PLEKHO1	protein_coding
chr4:76894928-76898147	ENSG00000186212.3	4058.08	700.279	2.53479	1.62976e-05	0.000150354	SOWAHB	protein_coding
chr1:230837119-230869589	ENSG00000119280.14	4646.4	800.589	2.53698	8.51616e-11	1.81588e-09	C1orf198	protein_coding
chr8:42338455-42371808	ENSG00000070501.9	8041.89	1385.52	2.53711	0.00021894	0.0015357	POLB	protein_coding
chr14:60644696-60658259	ENSG00000126778.8	2372.32	408.187	2.539	0.00031351	0.00209469	SIX1	protein_coding
chr19:55282072-55312533	ENSG00000160469.14	178.727	30.7244	2.5403	0.00213048	0.0107975	BRSK1	protein_coding
chr9:130444929-130501274	ENSG00000130707.15	64724.3	11118.5	2.54134	3.02253e-11	6.80491e-10	ASS1	protein_coding
chr17:7281667-7288257	ENSG00000181856.12	38.7173	6.64868	2.54184	0.00375258	0.0175101	SLC2A4	protein_coding
chr6:1623806-2245692	ENSG00000112699.8	5900.34	1012.36	2.54308	5.19046e-05	0.000429225	GMDS	protein_coding
chr11:45648877-45665622	ENSG00000175264.5	40.6629	6.9713	2.54421	0.00544527	0.0239814	CHST1	protein_coding
chr7:17298622-17346150	ENSG00000106546.10	60421	10335.2	2.54749	2.77428e-11	6.28699e-10	AHR	protein_coding
chr16:50742760-50801935	ENSG00000083799.15	18812.6	3213.75	2.54936	1.92737e-06	2.13387e-05	CYLD	protein_coding
chr8:133454848-133571940	ENSG00000008513.12	10532.1	1796.4	2.55161	3.67388e-11	8.15744e-10	ST3GAL1	protein_coding
chr3:50362802-50504244	ENSG00000007402.9	108.408	18.4504	2.55475	0.000835802	0.00488865	CACNA2D2	protein_coding
chr17:3636468-3661538	ENSG00000040531.12	1537.74	261.466	2.55612	3.02943e-10	6.00424e-09	CTNS	protein_coding
chr8:18170477-18222754	ENSG00000171428.11	1285.94	218.489	2.55719	0.00134834	0.00731992	NAT1	protein_coding
chr19:29665056-29675457	ENSG00000166289.5	3028.1	513.261	2.56065	8.74536e-11	1.8582e-09	PLEKHF1	protein_coding
chr6:3224283-3231730	ENSG00000137285.9	546.387	92.2268	2.56666	0.00163262	0.00863258	TUBB2B	protein_coding
chr22:39120167-39149832	ENSG00000100307.10	758.846	127.825	2.56963	3.01983e-09	5.18973e-08	CBX7	protein_coding
chr19:33621955-33773508	ENSG00000124302.10	62.6564	10.5096	2.57576	0.00415781	0.0190301	CHST8	protein_coding
chr7:106248285-106285192	ENSG00000105835.9	71404.1	11966.1	2.57705	2.14743e-05	0.000192886	NAMPT	protein_coding
chrX:80228489-80335364	ENSG00000278530.2	222.951	37.2543	2.58125	0.00708924	0.0299106	CHMP1B2P	unitary_pseudogene
chr1:56645322-56715335	ENSG00000162409.8	4155.65	694.336	2.58137	5.92205e-11	1.28541e-09	PRKAA2	protein_coding
chr1:162632465-162787400	ENSG00000162733.14	616.301	102.96	2.58155	0.00191249	0.00988753	DDR2	protein_coding
chr13:28820348-29505947	ENSG00000132938.16	99.5529	16.6172	2.58279	0.000335506	0.00222079	MTUS2	protein_coding
chr1:2549920-2557011	ENSG00000238164.4	538.414	89.8535	2.58307	0.00202235	0.0103493	RP3-395M20.8	processed_transcript
chr1:93992837-94121132	ENSG00000198691.9	327.35	54.4997	2.58651	4.52144e-06	4.64832e-05	ABCA4	protein_coding
chr7:87934143-88202889	ENSG00000008277.12	68.2728	11.3519	2.58838	0.00890996	0.03613	ADAM22	protein_coding
chr4:37891087-38139173	ENSG00000065882.13	13823.9	2298.27	2.58854	7.08223e-09	1.16179e-07	TBC1D1	protein_coding
chr16:84819984-84909510	ENSG00000103196.9	568.912	94.508	2.5897	0.000362442	0.00238472	CRISPLD2	protein_coding
chrX:103215092-103217246	ENSG00000102409.9	2786.63	462.683	2.59043	6.89063e-11	1.48366e-09	BEX4	protein_coding
chr12:104215779-104350305	ENSG00000198431.13	44876.3	7450.67	2.59051	1.31941e-11	3.11253e-10	TXNRD1	protein_coding
chr17:9913850-10198551	ENSG00000007237.16	361.195	59.9553	2.59082	0.00952815	0.0381505	GAS7	protein_coding
chr7:138831381-138981318	ENSG00000122778.7	551.994	91.5341	2.59227	8.03026e-09	1.30229e-07	KIAA1549	protein_coding
chr3:185282953-185482749	ENSG00000073803.11	10589.2	1755.65	2.59252	2.2723e-11	5.21292e-10	MAP3K13	protein_coding
chr5:112894933-112896531	ENSG00000279522.1	123.784	20.5072	2.59363	1.56136e-05	0.000144706	CTC-487M23.6	TEC
chr12:10212805-10223130	ENSG00000139112.8	12175.7	2015.34	2.59491	6.32079e-05	0.000511159	GABARAPL1	protein_coding
chrX:72301647-72307187	ENSG00000125931.8	59.5148	9.84828	2.59531	0.00474733	0.0213365	CITED1	protein_coding
chr21:17593653-17612947	ENSG00000154640.12	11577.7	1915.33	2.59569	1.79481e-11	4.17293e-10	BTG3	protein_coding
chr7:76090431-76108779	ENSG00000227038.2	353.485	58.4594	2.59614	4.69726e-05	0.000392331	AC005077.12	transcribed_unprocessed_pseudogene
chr17:28364356-28398135	ENSG00000004139.11	1465.32	242.217	2.59684	1.74264e-10	3.59839e-09	SARM1	protein_coding
chr12:98735422-99984237	ENSG00000185046.16	67.9951	11.231	2.59795	0.00202513	0.0103591	ANKS1B	protein_coding
chr4:80184285-80204329	ENSG00000152784.13	273.632	45.104	2.60091	4.8277e-06	4.92132e-05	PRDM8	protein_coding
chr17:18658429-18682259	ENSG00000249459.6	205.775	33.917	2.60098	1.19941e-06	1.38301e-05	ZNF286B	protein_coding
chr12:114670254-114684164	ENSG00000135111.12	16547.7	2725.27	2.60216	4.59406e-11	1.00711e-09	TBX3	protein_coding
chr11:123629189-123654607	ENSG00000166257.6	38.1638	6.26526	2.60676	0.00732435	0.0307577	SCN3B	protein_coding
chr1:64470792-64693058	ENSG00000158966.11	1197.32	196.51	2.60714	1.27791e-10	2.67763e-09	CACHD1	protein_coding
chr2:174799495-175005364	ENSG00000128656.11	139.619	22.9125	2.60729	0.00045751	0.00291197	CHN1	protein_coding
chr3:113532296-113629578	ENSG00000072858.8	1263.25	207.047	2.6091	1.19448e-09	2.18641e-08	SIDT1	protein_coding
chr17:48542655-48544989	ENSG00000173917.10	342.128	55.9648	2.61194	1.11249e-05	0.000106073	HOXB2	protein_coding
chr6:20102145-20212399	ENSG00000172197.10	4284.27	700.7	2.61218	8.2255e-06	8.05234e-05	MBOAT1	protein_coding
chr11:117900643-117929381	ENSG00000137747.12	1751.03	285.469	2.6168	2.42583e-10	4.89452e-09	TMPRSS13	protein_coding
chr1:27666061-27672218	ENSG00000126709.12	889.234	144.88	2.61771	9.5066e-05	0.000732069	IFI6	protein_coding
chr1:94927566-94963270	ENSG00000235501.3	189.205	30.785	2.61965	7.07003e-06	7.02356e-05	RP4-639F20.1	antisense
chr10:113679162-113730907	ENSG00000165806.17	11397.1	1844.79	2.62714	2.695e-11	6.12453e-10	CASP7	protein_coding
chr6:32844136-32859585	ENSG00000240065.5	1842.25	298.117	2.62752	0.0050942	0.0226596	PSMB9	protein_coding
chr18:21242242-21522830	ENSG00000141449.12	125.024	20.1764	2.63146	0.000498415	0.00313031	GREB1L	protein_coding
chr7:73736094-73738867	ENSG00000106077.16	2738.86	441.987	2.6315	2.4091e-05	0.000213926	ABHD11	protein_coding
chr11:86434924-86437282	ENSG00000278989.1	35.2728	5.6417	2.64435	0.010811	0.0423817	RP11-762L8.6	TEC
chr1:223779899-223845972	ENSG00000143514.14	12137.6	1938.01	2.64683	7.92961e-12	1.91738e-10	TP53BP2	protein_coding
chr11:61615036-61639449	ENSG00000243742.3	265.977	42.3696	2.6502	2.37695e-06	2.58429e-05	RPLP0P2	transcribed_processed_pseudogene
chr20:53582925-53609907	ENSG00000171940.11	28074	4471.89	2.65028	5.99652e-12	1.4646e-10	ZNF217	protein_coding
chr3:52451102-52454070	ENSG00000114854.5	108.639	17.2999	2.65071	0.00308467	0.0148433	TNNC1	protein_coding
chrX:3864398-3882317	ENSG00000234449.2	435.843	69.2846	2.6532	0.00236467	0.0118063	RP11-706O15.3	lincRNA
chr8:19313617-19396218	ENSG00000104611.9	7190.67	1142.82	2.65353	1.01122e-11	2.41614e-10	SH2D4A	protein_coding
chr2:162267079-162318703	ENSG00000115267.5	3488.94	553.603	2.65587	2.10549e-11	4.86254e-10	IFIH1	protein_coding
chr9:137459953-137550534	ENSG00000130653.13	499.166	78.8927	2.66156	0.00907861	0.0366846	PNPLA7	protein_coding
chr9:32455705-32526324	ENSG00000107201.7	4248.18	671.403	2.66159	1.4472e-11	3.39741e-10	DDX58	protein_coding
chr4:82629539-82798857	ENSG00000145284.9	1780.06	279.652	2.67022	1.32111e-07	1.7688e-06	SCD5	protein_coding
chrX:13771456-13938638	ENSG00000046653.12	299.035	46.9281	2.67179	2.09087e-06	2.29701e-05	GPM6B	protein_coding
chr1:22710965-22915325	ENSG00000133216.14	4015.22	628.04	2.67655	0.00662705	0.0282863	EPHB2	protein_coding
chr7:45574522-45723116	ENSG00000164742.12	125.373	19.6064	2.67683	0.0078383	0.0325541	ADCY1	protein_coding
chr16:11372015-11523588	ENSG00000188897.6	375.613	58.7212	2.6773	0.000290892	0.00196255	CTD-3088G3.8	protein_coding
chr3:66378797-66501011	ENSG00000144749.11	5884.33	917.309	2.6814	7.47968e-12	1.81767e-10	LRIG1	protein_coding
chr19:48695975-48705950	ENSG00000176920.11	2836.76	442.085	2.68185	0.00074259	0.00442044	FUT2	protein_coding
chr15:20383115-20506161	ENSG00000180229.10	952.872	148.26	2.68415	1.16049e-06	1.34454e-05	HERC2P3	transcribed_unprocessed_pseudogene
chr3:108036718-108038445	ENSG00000279277.1	74.169	11.5312	2.68527	0.000505083	0.00316643	RP11-861A13.3	TEC
chr6:159725585-159756319	ENSG00000146457.12	40122.8	6232.98	2.68643	1.70436e-05	0.000156697	WTAP	protein_coding
chr3:133824239-133895816	ENSG00000154917.8	108.484	16.8496	2.68669	0.000631281	0.00383046	RAB6B	protein_coding
chr9:33025211-33039907	ENSG00000086061.13	34855.3	5406.64	2.68857	0.000574527	0.00353218	DNAJA1	protein_coding
chr3:128489232-128502348	ENSG00000244300.2	1442.94	223.726	2.68921	9.61334e-08	1.31551e-06	GATA2-AS1	antisense
chr9:129738331-129753047	ENSG00000148344.10	15682.2	2427.18	2.69178	3.80799e-12	9.54168e-11	PTGES	protein_coding
chr1:236215555-236281985	ENSG00000086619.11	3488.66	539.436	2.69315	9.9581e-12	2.38167e-10	ERO1LB	protein_coding
chr17:76142453-76240373	ENSG00000141576.12	48.391	7.46024	2.69744	0.00412519	0.0189201	RNF157	protein_coding
chr6:154832697-155257723	ENSG00000146426.15	1066.19	164.236	2.69863	0.00132282	0.00721699	TIAM2	protein_coding
chr4:53460456-53591616	ENSG00000072201.11	2296.68	353.689	2.699	3.46513e-11	7.71519e-10	LNX1	protein_coding
chr13:41457559-41470882	ENSG00000102760.12	2479.37	381.61	2.6998	0.000949723	0.00545082	RGCC	protein_coding
chr1:37793802-37801133	ENSG00000185090.12	355.696	54.7247	2.70038	3.44609e-07	4.32865e-06	MANEAL	protein_coding
chr22:23390606-23402726	ENSG00000133519.10	121.908	18.7119	2.70376	0.000315388	0.00210549	ZDHHC8P1	transcribed_unprocessed_pseudogene
chr3:155024124-155180849	ENSG00000196549.8	4545.7	695.12	2.70917	0.00114326	0.00637255	MME	protein_coding
chr7:157539056-158587788	ENSG00000155093.15	1497.02	228.772	2.71011	7.60593e-09	1.24097e-07	PTPRN2	protein_coding
chr10:80207710-80219657	ENSG00000237523.1	240.432	36.6904	2.71216	0.000959364	0.00549396	LINC00857	lincRNA
chr12:15669668-15882329	ENSG00000151491.10	18008.6	2742.15	2.71531	0.00140758	0.0075921	EPS8	protein_coding
chrX:9739552-9786297	ENSG00000101850.10	342.938	52.2155	2.7154	2.75823e-08	4.13479e-07	GPR143	protein_coding
chr3:13316235-13420309	ENSG00000132182.9	1532.4	232.454	2.72078	4.40638e-11	9.67723e-10	NUP210	protein_coding
chr16:3006120-3007388	ENSG00000272079.2	45.9461	6.94893	2.72508	0.00738165	0.0309607	LA16c-380H5.5	lincRNA
chr2:169694491-169749804	ENSG00000213160.7	1827.22	275.911	2.72738	2.38886e-05	0.000212441	KLHL23	protein_coding
chr17:56791913-56833896	ENSG00000214226.6	303.489	45.8233	2.72749	4.21047e-08	6.07092e-07	C17orf67	protein_coding
chr11:117986348-118001479	ENSG00000110324.7	51.0065	7.69271	2.72912	0.0020346	0.010401	IL10RA	protein_coding
chr2:17878694-18361616	ENSG00000170745.9	1348.07	202.511	2.73483	0.00990202	0.0393607	KCNS3	protein_coding
chr3:146504570-146506560	ENSG00000279320.1	44.2376	6.63331	2.73747	0.0079235	0.0328572	RP11-329N15.3	TEC
chr1:207321508-207360966	ENSG00000196352.11	27736.5	4130.96	2.74724	1.15377e-12	3.05901e-11	CD55	protein_coding
chr2:179101692-179264790	ENSG00000187231.11	13378.1	1988.65	2.75001	8.11311e-06	7.95519e-05	SESTD1	protein_coding
chr2:39178547-39229532	ENSG00000205111.6	73.3558	10.8923	2.7516	0.000696433	0.00417756	CDKL4	protein_coding
chr21:42499632-42581440	ENSG00000160190.11	8013.12	1188.59	2.75312	2.62821e-08	3.95705e-07	SLC37A1	protein_coding
chr19:42485076-42485714	ENSG00000269374.1	631.361	93.6135	2.75368	1.00491e-09	1.86055e-08	CTB-50E14.5	processed_pseudogene
chr6:31815464-31817946	ENSG00000204389.9	15030.9	2228.24	2.75395	1.12428e-12	2.98738e-11	HSPA1A	protein_coding
chr1:46040142-46133036	ENSG00000117461.12	4077.54	603.874	2.75538	0.00116446	0.00647429	PIK3R3	protein_coding
chr22:42791814-42794313	ENSG00000274717.1	58.4196	8.62421	2.75999	0.00388222	0.0179935	RP1-47A17.1	processed_pseudogene
chr2:86603393-86623855	ENSG00000239305.4	8402.84	1238.84	2.76189	1.62056e-12	4.25002e-11	RNF103	protein_coding
chr4:40749897-40809985	ENSG00000179299.14	504.594	74.2416	2.76482	4.84112e-07	5.93e-06	NSUN7	protein_coding
chr7:20331123-20415754	ENSG00000105855.7	73895.3	10871.4	2.76494	5.39252e-06	5.44885e-05	ITGB8	protein_coding
chr7:20217586-20221692	ENSG00000233834.4	137.936	20.2903	2.76514	2.95718e-05	0.000258419	AC005083.1	processed_transcript
chr11:63461414-63491167	ENSG00000168004.7	26.5257	3.89864	2.76635	0.0120689	0.0463435	HRASLS5	protein_coding
chr5:112893333-112894001	ENSG00000270067.1	152.015	22.3257	2.76744	1.66235e-06	1.85746e-05	CTC-487M23.5	antisense
chr19:47403124-47419523	ENSG00000105419.15	1246	182.486	2.77144	0.00118588	0.00657221	MEIS3	protein_coding
chr8:122807746-122816517	ENSG00000253372.3	75.0122	10.9748	2.77293	0.00640339	0.0274577	RP11-44N11.1	sense_intronic
chr4:155924118-155953917	ENSG00000256043.2	2127.1	311.129	2.77331	2.20086e-08	3.3533e-07	CTSO	protein_coding
chr3:57293699-57544344	ENSG00000174844.12	54.3737	7.92517	2.7784	0.00127363	0.00698489	DNAH12	protein_coding
chr22:42500579-42512559	ENSG00000172250.12	103.665	15.1066	2.77868	0.000531879	0.00330953	SERHL	processed_transcript
chr1:8352397-8817465	ENSG00000142599.15	6316.95	919.558	2.78021	0.00993226	0.0394614	RERE	protein_coding
chr3:86937969-86991107	ENSG00000206538.5	1453.47	210.095	2.79039	7.40709e-06	7.3343e-05	VGLL3	protein_coding
chr5:14581775-14612720	ENSG00000145569.5	687.933	99.4273	2.79055	1.58519e-09	2.84769e-08	FAM105A	protein_coding
chrX:134237047-134246207	ENSG00000203952.7	201.833	29.1621	2.791	0.000194219	0.00138287	CCDC160	protein_coding
chr14:91779751-91867529	ENSG00000165929.10	27705.8	4002.93	2.79106	0.000413837	0.00267556	TC2N	protein_coding
chr3:146515180-146544864	ENSG00000188313.10	7457.7	1077.22	2.79142	7.00605e-05	0.000558912	PLSCR1	protein_coding
chr1:58575423-58577773	ENSG00000184292.6	96105.2	13870.3	2.79261	4.51389e-13	1.25167e-11	TACSTD2	protein_coding
chr19:37817411-37826638	ENSG00000267640.3	52.3088	7.54944	2.79261	0.000432898	0.00278205	CTD-2554C21.2	lincRNA
chr15:57591908-57714745	ENSG00000137878.14	700.572	100.722	2.79816	0.00193145	0.00997917	GCOM1	protein_coding
chr1:183636085-183928531	ENSG00000143344.13	2024.57	289.905	2.80396	2.22582e-09	3.90002e-08	RGL1	protein_coding
chr17:66302826-66810743	ENSG00000154229.9	6041.64	859.259	2.81377	0.00132832	0.00723887	PRKCA	protein_coding
chr1:119747996-119768894	ENSG00000134240.9	503.904	71.6509	2.81409	0.000808359	0.0047569	HMGCS2	protein_coding
chr19:52336312-52367778	ENSG00000167554.12	406.639	57.7978	2.81466	0.000973287	0.00556229	ZNF610	protein_coding
chr12:460364-563509	ENSG00000139044.8	8727.66	1239.77	2.81553	5.88894e-13	1.6108e-11	B4GALNT3	protein_coding
chr15:91100285-91301309	ENSG00000185518.9	62.3994	8.84968	2.81784	0.000569555	0.00350875	SV2B	protein_coding
chr11:64987943-64997045	ENSG00000168062.7	148.231	20.966	2.82172	0.000133313	0.000994604	BATF2	protein_coding
chr1:206904386-206921998	ENSG00000162894.9	124.423	17.5564	2.82519	5.49419e-05	0.000451983	FAIM3	protein_coding
chr11:93818232-93850531	ENSG00000214376.5	56.4336	7.94753	2.82798	0.00957868	0.0383338	VSTM5	protein_coding
chr9:33441154-33447611	ENSG00000165272.12	190353	26801	2.82832	0.00014255	0.00105408	AQP3	protein_coding
chr7:90167590-90227023	ENSG00000157214.11	8981.96	1262.16	2.83113	0.000261914	0.00179426	STEAP2	protein_coding
chr1:15152532-15220477	ENSG00000171729.11	4186.88	587.164	2.83404	9.18354e-13	2.47006e-11	TMEM51	protein_coding
chr2:96816245-96833911	ENSG00000168763.13	2384.64	334.369	2.83426	2.32271e-12	5.97932e-11	CNNM3	protein_coding
chr3:151086889-151437072	ENSG00000144893.10	266.015	37.0976	2.84211	5.95082e-06	5.97305e-05	MED12L	protein_coding
chr8:38728186-38850793	ENSG00000147526.17	22717.1	3163.48	2.84419	2.48091e-13	7.0244e-12	TACC1	protein_coding
chr8:80484561-80485619	ENSG00000251867.3	51.5242	7.16602	2.84601	0.00116479	0.00647461	RP11-48B3.5	antisense
chr8:141252286-141253292	ENSG00000253307.1	43.7028	6.05517	2.85149	0.00162394	0.00859607	RP11-10J21.4	antisense
chr8:141391995-141431520	ENSG00000184489.9	1503.36	207.422	2.85755	0.000370308	0.00243118	PTP4A3	protein_coding
chr2:195737703-196068812	ENSG00000118997.11	205.656	28.3347	2.85959	0.001373	0.00743041	DNAH7	protein_coding
chr12:51591236-51812864	ENSG00000196876.11	336.517	46.3176	2.86105	0.000162677	0.0011891	SCN8A	protein_coding
[truncated: 1,320 more rows]
