# Supplementary material for: Developing a Novel Two‐Dimensional Culture System to Enrich Human Prostate Luminal Progenitors that Can Function as a Cell of Origin for Prostate Cancer
Source: Stem Cells Transl Med. 2016 Sep 29;6(3):748–60. doi: 10.5966/sctm.2016-0243 (PMC5442765; doi:10.5966/sctm.2016-0243)
Supplement: Supplementary file 4 — Supporting Information [file SCT3-6-0748-s004.xlsx]

## Sheet: Sheet1
Supplementary Table 4. Human Prostate Luminal Progenitor and Mature Luminal Signatures
Note:
1. Both gene signatures were created based on the overlapping of DEGs (Table S3) and the multiple GSEA leading edges shown in Figure 3E and 3F.
2. The overlapping of DEGs with GSEA leading edges of piblished clinical datasets indicates that these luminal progenitor genes are also overexpressed in clinical aggressive prostate tuomors.
Luninal Progenitor Signature (266 genes)	Mature Luminal Signature (203 genes)
ABCC5	ABCC4
ADAMTSL4	ABHD11
ANGPTL7	ABHD2
ANKRD35	ACADL
ANLN	ACE
APOC1	ACP2
APOE	ACPP
ARHGAP11A	ADCY1
ARHGEF19	ADRB1
ARL4D	AFF3
ARSI	AGT
ASF1B	ALDH1A3
ASPM	ASRGL1
AURKA	ASTN2
AURKB	AZGP1
BCAT1	B2M
BCHE	B3GAT1
BDKRB2	BACE2
BIRC5	BANK1
BLM	BCAS1
BNC2	BIK
BUB1	BMPR1B
BUB1B	C2
C1QTNF6	CABP4
CAMK2A	CACNA2D2
CAPN6	CACNG4
CAPNS2	CCK
CCDC78	CD177
CCDC8	CD38
CCNA2	CDC42EP2
CCNB1	CEACAM1
CCNB2	CECR6
CDC20	CGN
CDC25C	CGNL1
CDC6	CHDH
CDCA2	CHI3L2
CDCA3	CHRM1
CDCA4	CHST8
CDCA5	CIB2
CDCA8	CLDN3
CDH13	CLDN8
CDH24	CLIC6
CDT1	CLU
CELSR2	CNTNAP2
CENPA	COL9A2
CENPE	CPAMD8
CENPF	CPB1
CENPM	CPE
CEP55	CPM
CGB7	CPNE4
CIT	CRB3
CKAP2L	CREB3L1
CKS2	CRYM
CLCA2	CTNS
CNTN1	CX3CL1
COL16A1	CXCL11
COL17A1	CYP1B1
COL21A1	CYP27A1
COL4A1	CYP2J2
COL4A6	CYP7B1
COL5A2	DLGAP1
COL7A1	DNAH5
CRIP2	DNAH7
CSMD3	DNAH8
CYP26B1	DNAJC12
CYP2S1	DNALI1
CYP2W1	DPP4
DEPDC1B	DPYS
DMKN	EEF1A2
DNAJB5	ELOVL7
DNMT3B	EMID1
DSC3	EPHA10
DST	FAM107A
DTL	FAM3B
DUOX1	FAM3D
E2F1	FAM46C
E2F7	FBP1
EDAR	FFAR2
EDNRA	FGFR1
ELN	FMO5
ESCO2	FMOD
EXO1	FOXA1
F2R	FOXJ1
FAM64A	FZD8
FAM72A	GABRB3
FAM72B	GABRG3
FAM83B	GJB1
FAM83C	GLB1L3
FAM83D	GMDS
FANCA	GMPR
FAP	GNE
FAT2	GNG4
FBLN1	GREB1
FBXL2	GUCY1A3
FHL1	HGD
FLRT2	HLA-DMB
FOXM1	ICA1
FOXN1	IFI6
FSCN1	IQGAP2
GAL3ST4	KCNJ11
GALNT13	KCNN2
GINS1	KCNQ1
GINS4	KIAA1244
GJA1	KIAA1324
GJB5	KIF13B
GLS2	KIF1A
GOLGA8B	KIF5C
GPSM2	KLK1
GTSE1	KLK2
HELLS	KRT8
HMMR	LCN2
HOXB7	LCP1
HOXD10	LGALS3
HSPA4L	LIPH
IGFBP2	LMAN1L
IGFBP6	LMO7
IGFBP7	LRIG1
IL1RAP	LTF
IL20RB	MANEAL
IQGAP3	MARCKSL1
IRF5	ME3
ITGB4	MESP1
JPH2	MLPH
KCNJ15	MOGAT2
KCNJ5	MSMB
KIAA0101	MYL9
KIAA1377	NEFH
KIF11	NKX3-1
KIF14	NPTXR
KIF15	NSUN7
KIF18A	NTNG2
KIF20A	PCDH1
KIF23	PDE10A
KIF24	PDE11A
KIF2C	PDE9A
KIF4A	PIGR
KIFC1	PIP
KIFC2	PKNOX2
KLHL3	PNPLA7
KNTC1	POLB
KRT1	PPARGC1A
KRT16	PPM1E
KRT17	PPM1H
KRT5	PPP1R1B
KRTDAP	PRDM8
LEPR	PTN
LMNB1	PTPRN2
LPHN3	PVRL2
LTBP2	RAB3B
LTBP4	RAB3IP
LZTS1	RASD2
MAD2L1	RDH10
MAMDC2	REPS2
MCC	RET
MCM10	RHOU
MCM2	RHPN2
MCM6	RIC3
MDGA1	RNF157
MEG3	RTN1
MELK	SAA1
MKI67	SBK1
MLLT11	SERPINA11
MRGPRF	SERPING1
MTBP	SH3BGRL2
MYBL2	SIDT1
MYO15A	SLC14A1
MYOT	SLC15A1
NCAPG	SLC15A2
NCAPG2	SLC18A2
NCAPH	SLC22A4
NDUFA4L2	SLC26A5
NEK2	SLC2A12
NFASC	SLC37A1
NKPD1	SLC43A1
NOS1	SLC44A4
NPEPL1	SLC45A3
NRBP2	SLC4A4
NRM	SLC6A14
NUSAP1	SLC9A2
OBSCN	SMOX
OLFML2A	SMPD1
P2RY2	SOCS2
PADI3	SORD
PBK	SPINK1
PCDH7	SPOCK1
PCSK1	ST6GAL1
PHYHIP	STEAP2
PKMYT1	STEAP4
PLCH2	STXBP6
PLD1	SV2B
PLK1	TFF1
PLK4	TMEFF2
POLQ	TMPRSS2
PRC1	TRIM36
PRODH	TRPM8
PRTFDC1	TRPV6
PSMC3IP	TXNIP
PTPRQ	VGLL3
PTTG1	VSIG2
RAB38	WBSCR17
RACGAP1	WFDC2
RAD51	WNT5B
RAD51AP1	WWC1
RAD54B
RAD54L
RAPGEFL1
RBM20
RBMS3
RNF128
RNF165
RRM2
S100A14
S100A2
SCN2B
SEMA3D
SERPINB5
SESN3
SFRP1
SGOL1
SGOL2
SH3GL3
SHCBP1
SLC20A1
SLC34A1
SLC38A5
SLC8A1
SLITRK6
SMC2
SNCA
SOX15
SPAG5
SPARC
SPATA18
SPRR1B
SRPX
ST3GAL5
ST6GALNAC2
STARD9
SULF1
TACC3
TCF19
THBS2
THBS3
TK1
TMEM40
TNS4
TOP2A
TPX2
TREM2
TRIP13
TROAP
TSPAN7
TTK
TUBG2
TYMS
UBE2C
UBE2T
UHRF1
VAV3
VSNL1
WDHD1
WDR76
WNT10A
ZNF367
ZNF750
ZWINT
